# Supplementary material for: catena-Poly[[(benzyl­diphenyl­phosphine-κP)silver(I)]-μ-nitrato-κ2 O:O′-[(benzyl­diphenyl­phosphine-κP)silver(I)]-μ-nitrato-κ4 O,O′:O′,O′′]
Source: IUCrdata. 2022 Aug 12;7(Pt 8):x220772. doi: 10.1107/S2414314622007726 (PMC9635421; doi:10.1107/S2414314622007726)
Supplement: Supplementary file 1 [file x-07-x220772-sup1.cif]

##############################################################################
#                                                                            #
# This CIF contains the data for a data article accepted for                 #
# publication in IUCrData. It conforms to the requirements of                #
# Notes for Authors for IUCrData, and has been                               #
# peer reviewed under the auspices of IUCrData.                              #
#                                                                            #
# Full details of the Crystallographic Information File format               #
# are given in the paper "The Crystallographic Information File (CIF):       #
# a New Standard Archive File for Crystallography" by S. R. Hall, F. H.      #
# Allen and I. D. Brown [Acta Cryst. (1991), A47, 655-685].                  #
#                                                                            #
# The current version of the core CIF dictionary is obtainable from          #
# ftp://ftp.iucr.org/pub/cif_core.dic.                                       #
#                                                                            #
# Software is freely available for graphical display of the structure(s)     #
# in this CIF. For information consult the CIF software page                 #
# http://www.iucr.org/resources/cif/software.                                #
#                                                                            #
# This file may be used for bona fide research purposes within the           #
# scientific community so long as proper attribution is given to the data    # 
# article from which it was obtained.                                        #
#                                                                            #
##############################################################################
data_I
_audit_creation_method
;
Olex2 1.3-ac4
(compiled 2018.12.18 svn.r3554 for Rigaku Oxford Diffraction, GUI svn.r1)
;
_journal_date_recd_electronic     2022-07-27
_journal_date_accepted     2022-08-01
_journal_name_full     'IUCrData'
_journal_year     2022
_journal_volume     7
_journal_issue      8
_journal_page_first     0
_journal_page_last     0
_journal_paper_category     HM
_journal_paper_doi     10.1107/S2414314622007726
_journal_coeditor_code     TK4081
_publ_contact_author_name
;
Meijboom, Reinout
;
_publ_contact_author_address
;
Department of Chemical Sciences
University of Johannesburg
PO Box 524
Auckland Park
2006
Johannesburg
South Africa
;
_publ_contact_author_email
;
rmeijboom@uj.ac.za
;
_publ_section_title
;\
<i>catena</i>-Poly[[(benzyldiphenylphosphine-\k<i>P</i>)silver(I)]-\m-nitrato-\
\k^2^<i>O</i>:<i>O</i>'-[(benzyldiphenylphosphine-\k<i>P</i>)silver(I)]-\m-\
nitrato-\k^4^<i>O</i>,<i>O</i>':<i>O</i>',<i>O</i>'']
;
loop_
    _publ_author_name
    _publ_author_footnote
    _publ_author_address
    'Potgieter, Kariska' .
;
Department of Chemical Sciences
University of Johannesburg
PO Box 524
Auckland Park
2006
Johannesburg
South Africa
;
    'Malan, Frederick P.' .
;
Department of Chemistry
University of Pretoria
Lynnwood Road
Hatfield
Pretoria
0002
South Africa
;
    'Meijboom, Reinout' .
;
Department of Chemical Sciences
University of Johannesburg
PO Box 524
Auckland Park
2006
Johannesburg
South Africa
;
_publ_section_synopsis
;
The title silver(I) benzyldiphenylphosphine complex crystallizes as a
one-dimensional chain propagating through nitrato anions bound to each
adjacent silver cation <i>via</i> both bi- and tridentate coordination.
;
_chemical_name_systematic
;\
<i>catena</i>-Poly[[(benzyldiphenylphosphine-\k<i>P</i>)silver(I)]-\m-nitrato-\
\k^2^<i>O</i>:<i>O</i>'-[(benzyldiphenylphosphine-\k<i>P</i>)silver(I)]-\m-\
nitrato-\k^4^<i>O</i>,<i>O</i>':<i>O</i>',<i>O</i>'']
;
_chemical_name_common     ?
_chemical_formula_moiety     'C38 H34 Ag2 N2 O6 P2'
_chemical_formula_sum     'C38 H34 Ag2 N2 O6 P2'
_chemical_formula_iupac     '[Ag2 (N O3)2 (C19 H17 P1)2]'
_chemical_formula_weight     892.35
_chemical_melting_point     ?
_chemical_absolute_configuration     ?
_space_group_crystal_system     orthorhombic
_space_group_name_H-M_alt     'P n a 21'
_space_group_name_Hall     'P 2c -2n'
loop_
    _space_group_symop_operation_xyz
    'x, y, z'
    '-x, -y, z+1/2'
    'x+1/2, -y+1/2, z'
    '-x+1/2, y+1/2, z+1/2'
_cell_length_a     18.0126(3)
_cell_length_b     10.6251(2)
_cell_length_c     19.2397(3)
_cell_angle_alpha     90
_cell_angle_beta     90
_cell_angle_gamma     90
_cell_volume     3682.20(11)
_cell_formula_units_Z     4
_cell_measurement_reflns_used     34740
_cell_measurement_theta_min     4.5980
_cell_measurement_theta_max     78.2070
_cell_measurement_temperature     149.99(10)
_exptl_crystal_description     'block'
_exptl_crystal_colour     'colourless'
_exptl_crystal_size_max     0.214
_exptl_crystal_size_mid     0.145
_exptl_crystal_size_min     0.121
_exptl_crystal_density_diffrn     1.610
_exptl_crystal_density_meas     ?
_exptl_crystal_density_method     ?
_exptl_crystal_F_000     1792
_exptl_absorpt_coefficient_mu     9.752
_exptl_absorpt_correction_type     multi-scan
_exptl_absorpt_process_details
;
(CrysAlisPro; Rigaku OD, 2022)
;
_exptl_absorpt_correction_T_min     0.66462
_exptl_absorpt_correction_T_max     1.00000
_exptl_special_details     ?
_diffrn_ambient_temperature     149.99(10)
_diffrn_source     'Rotating-anode X-ray tube'
_diffrn_radiation_type     CuK\a
_diffrn_radiation_wavelength     1.54184
_diffrn_radiation_monochromator     mirror
_diffrn_measurement_device_type     'XtaLAB Synergy R, DW system, HyPix'
_diffrn_measurement_device     'four-circle diffractometer'
_diffrn_measurement_method     '\w scans'
_diffrn_detector     'Hybrid Pixel Array Detector'
_diffrn_detector_area_resol_mean     10.0000
_diffrn_reflns_number     53360
_diffrn_reflns_av_R_equivalents     0.0676
_diffrn_reflns_av_unetI/netI     0.0346
_diffrn_reflns_theta_min     4.597
_diffrn_reflns_theta_max     79.470
_diffrn_reflns_theta_full     67.684
_diffrn_measured_fraction_theta_max     0.986
_diffrn_measured_fraction_theta_full     1.000
_diffrn_reflns_limit_h_min     -18
_diffrn_reflns_limit_h_max     22
_diffrn_reflns_limit_k_min     -13
_diffrn_reflns_limit_k_max     13
_diffrn_reflns_limit_l_min     -24
_diffrn_reflns_limit_l_max     24
_diffrn_radiation_probe     x-ray
_refine_special_details
;
All H atoms were placed in
geometrically idealized positions and constrained to ride on their parent
atoms.
;
_reflns_number_total     7741
_reflns_number_gt     7352
_reflns_threshold_expression     'I > 2\s(I)'
_refine_ls_structure_factor_coef     Fsqd
_refine_ls_matrix_type     full
_refine_ls_R_factor_all     0.0457
_refine_ls_R_factor_gt     0.0439
_refine_ls_wR_factor_gt     0.1185
_refine_ls_wR_factor_ref     0.1200
_refine_ls_goodness_of_fit_ref     1.050
_refine_ls_restrained_S_all     1.050
_refine_ls_number_reflns     7741
_refine_ls_number_parameters     451
_refine_ls_number_restraints     1
_refine_ls_hydrogen_treatment     constr
_refine_ls_weighting_scheme     calc
_refine_ls_weighting_details
              'w=1/[\s^2^(Fo^2^)+(0.0747P)^2^+4.1236P] where P=(Fo^2^+2Fc^2^)/3'
_atom_sites_solution_hydrogens     geom
_atom_sites_solution_primary     dual
_atom_sites_solution_secondary     ?
_refine_ls_shift/su_max     0.000
_refine_ls_shift/su_mean     0.000
_refine_diff_density_max     2.511
_refine_diff_density_min     -0.734
_refine_ls_extinction_method     none
_refine_ls_extinction_coef     .
_refine_ls_abs_structure_details
;
Flack <i>x</i> determined using 3276 quotients
[(<i>I</i>^+^)-(<i>I</i>^-^)]/[(<i>I</i>^+^)+(<i>I</i>^-^)]
(Parsons <i>et al.</i>,  2013)
;
_refine_ls_abs_structure_Flack     -0.009(4)
loop_
    _atom_type_symbol
    _atom_type_description
    _atom_type_scat_dispersion_real
    _atom_type_scat_dispersion_imag
    _atom_type_scat_source
    'C' 'C' 0.0181 0.0091
                         'International Tables Vol C Tables 4.2.6.8 and 6.1.1.4'
    'H' 'H' 0.0000 0.0000
                         'International Tables Vol C Tables 4.2.6.8 and 6.1.1.4'
    'Ag' 'Ag' 0.1306 4.2820
                         'International Tables Vol C Tables 4.2.6.8 and 6.1.1.4'
    'N' 'N' 0.0311 0.0180
                         'International Tables Vol C Tables 4.2.6.8 and 6.1.1.4'
    'O' 'O' 0.0492 0.0322
                         'International Tables Vol C Tables 4.2.6.8 and 6.1.1.4'
    'P' 'P' 0.2955 0.4335
                         'International Tables Vol C Tables 4.2.6.8 and 6.1.1.4'
_computing_data_collection
;
CrysAlisPro (Rigaku OD, 2022)
;
_computing_cell_refinement
;
CrysAlisPro (Rigaku OD, 2022)
;
_computing_data_reduction
;
CrysAlisPro (Rigaku OD, 2022)
;
_computing_structure_solution
;
ShelXT (Sheldrick, 2015a)
;
_computing_structure_refinement
;
ShelXL (Sheldrick, 2015b)
;
_computing_molecular_graphics
;
<i>OLEX2</i> (Dolomanov <i>et al.</i>,  2009)
;
_computing_publication_material
;
<i>OLEX2</i> (Dolomanov <i>et al.</i>,  2009)
;
loop_
    _atom_site_type_symbol
    _atom_site_label
    _atom_site_fract_x
    _atom_site_fract_y
    _atom_site_fract_z
    _atom_site_U_iso_or_equiv
    _atom_site_adp_type
    _atom_site_calc_flag
    _atom_site_occupancy
    _atom_site_disorder_assembly
    _atom_site_disorder_group
    Ag Ag1 0.20763(3) 0.67285(6) 0.57043(3) 0.04561(16) Uani d 1 . .
    Ag Ag2 0.49695(3) 0.61627(5) 0.44110(5) 0.04420(16) Uani d 1 . .
    P P1 0.20175(9) 0.65229(16) 0.69195(10) 0.0293(3) Uani d 1 . .
    P P2 0.52210(9) 0.42137(17) 0.38704(10) 0.0337(4) Uani d 1 . .
    O O1 0.1529(4) 0.5950(6) 0.4664(3) 0.0513(14) Uani d 1 . .
    O O3 0.0623(3) 0.6720(6) 0.4045(3) 0.0487(14) Uani d 1 . .
    O O2 0.0958(4) 0.7638(5) 0.4994(3) 0.0461(13) Uani d 1 . .
    N N1 0.1028(4) 0.6746(6) 0.4568(3) 0.0374(13) Uani d 1 . .
    C C26 0.4647(3) 0.2889(7) 0.4155(4) 0.0321(13) Uani d 1 . .
    N N2 0.3496(4) 0.7223(7) 0.4926(4) 0.0487(17) Uani d 1 . .
    O O5 0.3505(5) 0.6175(7) 0.5180(4) 0.067(2) Uani d 1 . .
    O O4 0.2935(4) 0.7904(7) 0.5001(5) 0.068(2) Uani d 1 . .
    O O6 0.4046(4) 0.7612(7) 0.4599(6) 0.092(3) Uani d 1 . .
    C C1 0.2459(4) 0.5121(6) 0.7253(4) 0.0372(15) Uani d 1 . .
    C C14 0.0614(3) 0.5503(8) 0.6926(4) 0.0365(15) Uani d 1 . .
    C C31 0.4020(4) 0.3152(7) 0.4557(4) 0.0384(15) Uani d 1 . .
    H H31 0.3917 0.3989 0.4701 0.046 Uiso calc 1 . .
    C C27 0.4797(4) 0.1673(7) 0.3947(4) 0.0355(14) Uani d 1 . .
    H H27 0.5217 0.1503 0.3665 0.043 Uiso calc 1 . .
    C C19 0.0502(4) 0.4320(8) 0.7222(5) 0.0465(19) Uani d 1 . .
    H H19 0.0705 0.4135 0.7666 0.056 Uiso calc 1 . .
    C C37 0.6669(5) 0.2182(9) 0.5650(6) 0.0526(19) Uani d 1 . .
    H H37 0.6626 0.1396 0.5883 0.063 Uiso calc 1 . .
    C C9 0.3472(5) 0.9341(9) 0.7401(5) 0.054(2) Uani d 1 . .
    H H9 0.3865 0.9766 0.7170 0.065 Uiso calc 1 . .
    C C11 0.2715(5) 0.9051(8) 0.8408(5) 0.0471(18) Uani d 1 . .
    H H11 0.2592 0.9286 0.8871 0.057 Uiso calc 1 . .
    C C28 0.4326(4) 0.0685(7) 0.4153(4) 0.0395(16) Uani d 1 . .
    H H28 0.4436 -0.0157 0.4023 0.047 Uiso calc 1 . .
    C C35 0.7050(5) 0.4361(9) 0.5645(6) 0.052(2) Uani d 1 . .
    H H35 0.7282 0.5052 0.5871 0.062 Uiso calc 1 . .
    C C13 0.1073(4) 0.6497(7) 0.7280(4) 0.0360(14) Uani d 1 . .
    H H13A 0.1096 0.6322 0.7785 0.043 Uiso calc 1 . .
    H H13B 0.0837 0.7330 0.7215 0.043 Uiso calc 1 . .
    C C33 0.6447(4) 0.3482(7) 0.4637(4) 0.0355(15) Uani d 1 . .
    C C10 0.3299(6) 0.9636(8) 0.8070(6) 0.055(2) Uani d 1 . .
    H H10 0.3583 1.0253 0.8308 0.066 Uiso calc 1 . .
    C C7 0.2484(4) 0.7797(7) 0.7387(4) 0.0337(14) Uani d 1 . .
    C C12 0.2310(5) 0.8122(8) 0.8074(4) 0.0411(16) Uani d 1 . .
    H H12 0.1917 0.7707 0.8309 0.049 Uiso calc 1 . .
    C C34 0.6760(4) 0.4487(8) 0.4988(4) 0.0402(16) Uani d 1 . .
    H H34 0.6774 0.5288 0.4768 0.048 Uiso calc 1 . .
    C C15 0.0299(5) 0.5748(11) 0.6288(5) 0.054(2) Uani d 1 . .
    H H15 0.0366 0.6554 0.6084 0.065 Uiso calc 1 . .
    C C38 0.6402(4) 0.2314(9) 0.4981(5) 0.0477(19) Uani d 1 . .
    H H38 0.6186 0.1612 0.4751 0.057 Uiso calc 1 . .
    C C36 0.6994(5) 0.3173(10) 0.5976(5) 0.057(2) Uani d 1 . .
    H H36 0.7186 0.3070 0.6432 0.069 Uiso calc 1 . .
    C C18 0.0101(5) 0.3420(10) 0.6875(8) 0.062(3) Uani d 1 . .
    H H18 0.0025 0.2619 0.7082 0.074 Uiso calc 1 . .
    C C30 0.3549(4) 0.2173(9) 0.4743(5) 0.0460(18) Uani d 1 . .
    H H30 0.3116 0.2347 0.5008 0.055 Uiso calc 1 . .
    C C6 0.2349(5) 0.4681(8) 0.7926(5) 0.051(2) Uani d 1 . .
    H H6 0.2010 0.5080 0.8233 0.061 Uiso calc 1 . .
    C C29 0.3703(4) 0.0948(8) 0.4548(4) 0.0440(18) Uani d 1 . .
    H H29 0.3380 0.0286 0.4685 0.053 Uiso calc 1 . .
    C C8 0.3063(5) 0.8403(8) 0.7055(5) 0.0463(19) Uani d 1 . .
    H H8 0.3186 0.8184 0.6590 0.056 Uiso calc 1 . .
    C C23 0.4602(7) 0.4667(12) 0.1562(6) 0.072(3) Uani d 1 . .
    H H23 0.4468 0.4801 0.1091 0.086 Uiso calc 1 . .
    C C20 0.5020(4) 0.4340(7) 0.2941(4) 0.0406(17) Uani d 1 . .
    C C2 0.2970(5) 0.4527(9) 0.6817(6) 0.055(2) Uani d 1 . .
    H H2 0.3046 0.4832 0.6358 0.066 Uiso calc 1 . .
    C C24 0.4162(8) 0.5068(11) 0.2077(6) 0.074(3) Uani d 1 . .
    H H24 0.3699 0.5445 0.1967 0.088 Uiso calc 1 . .
    C C22 0.5270(7) 0.4042(15) 0.1732(6) 0.074(4) Uani d 1 . .
    H H22 0.5583 0.3733 0.1374 0.089 Uiso calc 1 . .
    C C32 0.6180(4) 0.3627(7) 0.3912(4) 0.0366(14) Uani d 1 . .
    H H32A 0.6208 0.2803 0.3673 0.044 Uiso calc 1 . .
    H H32B 0.6510 0.4220 0.3662 0.044 Uiso calc 1 . .
    C C25 0.4366(6) 0.4945(10) 0.2755(5) 0.061(2) Uani d 1 . .
    H H25 0.4054 0.5280 0.3109 0.073 Uiso calc 1 . .
    C C4 0.3264(8) 0.3052(9) 0.7701(9) 0.084(4) Uani d 1 . .
    H H4 0.3540 0.2345 0.7857 0.101 Uiso calc 1 . .
    C C21 0.5468(5) 0.3881(11) 0.2420(5) 0.056(2) Uani d 1 . .
    H H21 0.5915 0.3452 0.2534 0.067 Uiso calc 1 . .
    C C17 -0.0197(6) 0.3671(14) 0.6222(7) 0.075(4) Uani d 1 . .
    H H17 -0.0458 0.3038 0.5973 0.090 Uiso calc 1 . .
    C C3 0.3366(7) 0.3495(11) 0.7051(9) 0.081(4) Uani d 1 . .
    H H3 0.3713 0.3096 0.6751 0.097 Uiso calc 1 . .
    C C16 -0.0106(6) 0.4861(17) 0.5941(6) 0.079(4) Uani d 1 . .
    H H16 -0.0326 0.5062 0.5506 0.095 Uiso calc 1 . .
    C C5 0.2766(8) 0.3612(10) 0.8135(8) 0.075(4) Uani d 1 . .
    H H5 0.2696 0.3279 0.8589 0.090 Uiso calc 1 . .
loop_
    _atom_site_aniso_label
    _atom_site_aniso_U_11
    _atom_site_aniso_U_22
    _atom_site_aniso_U_33
    _atom_site_aniso_U_12
    _atom_site_aniso_U_13
    _atom_site_aniso_U_23
    Ag1 0.0474(3) 0.0544(3) 0.0350(2) -0.0033(2) 0.0018(2) 0.0002(3)
    Ag2 0.0444(3) 0.0335(3) 0.0547(3) -0.0016(2) 0.0037(2) -0.0057(3)
    P1 0.0242(7) 0.0301(8) 0.0335(8) 0.0013(6) -0.0005(6) -0.0039(7)
    P2 0.0254(7) 0.0310(8) 0.0448(9) -0.0035(7) 0.0029(7) -0.0018(7)
    O1 0.059(4) 0.049(3) 0.045(3) 0.016(3) 0.001(3) -0.004(3)
    O3 0.041(3) 0.058(4) 0.048(3) 0.002(3) -0.002(2) -0.010(3)
    O2 0.061(3) 0.034(3) 0.044(3) 0.005(2) 0.002(2) -0.003(2)
    N1 0.037(3) 0.034(3) 0.041(3) 0.004(2) 0.002(2) 0.006(2)
    C26 0.026(3) 0.029(3) 0.041(4) -0.002(2) -0.001(3) 0.007(3)
    N2 0.038(3) 0.038(4) 0.069(5) -0.001(3) 0.020(3) -0.004(3)
    O5 0.072(5) 0.054(4) 0.074(5) 0.020(3) 0.023(4) 0.015(3)
    O4 0.060(4) 0.050(4) 0.092(6) 0.016(3) 0.035(4) 0.017(4)
    O6 0.068(5) 0.045(4) 0.163(10) -0.003(3) 0.071(6) 0.003(5)
    C1 0.030(3) 0.023(3) 0.058(4) -0.001(2) -0.012(3) -0.008(3)
    C14 0.022(3) 0.052(4) 0.036(3) -0.004(3) 0.004(3) -0.008(3)
    C31 0.032(3) 0.038(4) 0.045(4) 0.001(3) -0.001(3) 0.002(3)
    C27 0.030(3) 0.037(4) 0.039(4) -0.006(3) 0.000(3) 0.006(3)
    C19 0.031(3) 0.045(4) 0.063(5) -0.002(3) -0.004(3) -0.009(4)
    C37 0.044(4) 0.058(5) 0.055(5) 0.010(4) 0.005(4) 0.011(5)
    C9 0.054(5) 0.042(4) 0.067(6) -0.020(4) -0.004(4) -0.003(4)
    C11 0.060(5) 0.037(4) 0.044(4) 0.000(4) -0.011(4) -0.003(3)
    C28 0.039(4) 0.034(4) 0.046(4) -0.011(3) -0.010(3) 0.005(3)
    C35 0.043(4) 0.053(5) 0.059(5) 0.010(4) 0.001(4) -0.019(5)
    C13 0.030(3) 0.035(4) 0.042(4) 0.001(3) -0.001(3) -0.004(3)
    C33 0.023(3) 0.037(3) 0.047(4) -0.002(3) 0.003(3) -0.002(3)
    C10 0.062(5) 0.036(4) 0.068(6) -0.011(4) -0.020(5) 0.000(4)
    C7 0.034(3) 0.026(3) 0.041(4) 0.002(2) -0.006(3) 0.001(3)
    C12 0.046(4) 0.043(4) 0.035(4) -0.001(3) -0.009(3) -0.004(3)
    C34 0.031(3) 0.038(4) 0.052(4) 0.005(3) -0.003(3) -0.002(3)
    C15 0.036(4) 0.082(6) 0.043(4) -0.018(4) 0.002(3) -0.004(5)
    C38 0.036(4) 0.044(4) 0.063(5) -0.005(3) 0.003(3) 0.009(4)
    C36 0.051(5) 0.077(7) 0.044(4) 0.028(5) 0.003(4) 0.002(4)
    C18 0.037(4) 0.048(5) 0.102(9) -0.008(4) 0.000(5) -0.021(6)
    C30 0.027(3) 0.059(5) 0.052(4) -0.001(3) 0.006(3) 0.014(4)
    C6 0.055(5) 0.032(4) 0.066(5) -0.013(3) -0.026(4) 0.007(4)
    C29 0.037(4) 0.045(4) 0.050(5) -0.011(3) -0.010(3) 0.015(3)
    C8 0.045(4) 0.037(4) 0.057(5) -0.009(3) 0.003(4) 0.001(4)
    C23 0.078(7) 0.079(8) 0.059(6) -0.022(6) -0.022(5) 0.029(6)
    C20 0.046(4) 0.028(4) 0.048(4) -0.019(3) -0.005(3) 0.006(3)
    C2 0.038(4) 0.048(5) 0.079(7) 0.011(3) -0.015(4) -0.021(5)
    C24 0.095(8) 0.063(6) 0.064(7) 0.010(6) -0.020(6) 0.016(6)
    C22 0.060(6) 0.113(10) 0.050(6) -0.028(6) 0.014(5) -0.004(6)
    C32 0.030(3) 0.035(3) 0.045(4) -0.004(3) 0.003(3) 0.005(3)
    C25 0.077(6) 0.050(5) 0.054(5) 0.014(5) -0.021(5) 0.002(4)
    C4 0.088(8) 0.030(4) 0.135(12) 0.019(5) -0.056(8) -0.012(6)
    C21 0.036(4) 0.084(7) 0.049(5) -0.008(4) 0.001(4) 0.003(4)
    C17 0.046(5) 0.111(10) 0.070(7) -0.025(6) 0.002(5) -0.047(7)
    C3 0.069(7) 0.050(6) 0.125(12) 0.029(5) -0.033(7) -0.022(7)
    C16 0.052(5) 0.138(13) 0.048(5) -0.043(7) -0.001(4) -0.021(7)
    C5 0.092(8) 0.044(5) 0.090(9) -0.019(5) -0.047(7) 0.022(6)
_geom_special_details
;
 All esds (except the esd in the dihedral angle between two l.s. planes)
 are estimated using the full covariance matrix.  The cell esds are taken
 into account individually in the estimation of esds in distances, angles
 and torsion angles; correlations between esds in cell parameters are only
 used when they are defined by crystal symmetry.  An approximate (isotropic)
 treatment of cell esds is used for estimating esds involving l.s. planes.
;
loop_
    _geom_bond_atom_site_label_1
    _geom_bond_atom_site_label_2
    _geom_bond_site_symmetry_2
    _geom_bond_distance
    _geom_bond_publ_flag
    Ag1 P1 . 2.3506(19) ?
    Ag1 O1 . 2.380(6) ?
    Ag1 O4 . 2.406(7) ?
    Ag2 P2 . 2.3612(19) ?
    Ag2 O2 3_565 2.460(6) ?
    Ag2 O6 . 2.295(7) ?
    P1 C1 . 1.806(7) ?
    P1 C13 . 1.838(8) ?
    P1 C7 . 1.830(7) ?
    P2 C26 . 1.830(7) ?
    P2 C20 . 1.829(9) ?
    P2 C32 . 1.838(7) ?
    O1 N1 . 1.251(9) ?
    O3 N1 . 1.243(9) ?
    O2 Ag2 3_465 2.460(6) ?
    O2 N1 . 1.260(8) ?
    C26 C31 . 1.398(10) ?
    C26 C27 . 1.379(11) ?
    N2 O5 . 1.216(10) ?
    N2 O4 . 1.249(10) ?
    N2 O6 . 1.245(10) ?
    C1 C6 . 1.391(13) ?
    C1 C2 . 1.396(12) ?
    C14 C19 . 1.394(12) ?
    C14 C13 . 1.504(10) ?
    C14 C15 . 1.377(12) ?
    C31 C30 . 1.389(11) ?
    C27 C28 . 1.406(10) ?
    C19 C18 . 1.372(13) ?
    C37 C38 . 1.381(14) ?
    C37 C36 . 1.358(15) ?
    C9 C10 . 1.360(15) ?
    C9 C8 . 1.407(12) ?
    C11 C10 . 1.384(14) ?
    C11 C12 . 1.386(12) ?
    C28 C29 . 1.384(12) ?
    C35 C34 . 1.375(14) ?
    C35 C36 . 1.417(15) ?
    C33 C34 . 1.383(11) ?
    C33 C38 . 1.409(11) ?
    C33 C32 . 1.484(11) ?
    C7 C12 . 1.400(11) ?
    C7 C8 . 1.382(11) ?
    C15 C16 . 1.366(15) ?
    C18 C17 . 1.39(2) ?
    C30 C29 . 1.382(13) ?
    C6 C5 . 1.420(14) ?
    C23 C24 . 1.338(19) ?
    C23 C22 . 1.412(19) ?
    C20 C25 . 1.389(13) ?
    C20 C21 . 1.376(13) ?
    C2 C3 . 1.383(15) ?
    C24 C25 . 1.362(15) ?
    C22 C21 . 1.381(15) ?
    C4 C3 . 1.35(2) ?
    C4 C5 . 1.36(2) ?
    C17 C16 . 1.38(2) ?
loop_
    _geom_angle_atom_site_label_1
    _geom_angle_atom_site_label_2
    _geom_angle_atom_site_label_3
    _geom_angle_site_symmetry_1
    _geom_angle_site_symmetry_3
    _geom_angle
    _geom_angle_publ_flag
    P1 Ag1 O1 . . 141.80(17) ?
    P1 Ag1 O4 . . 129.6(2) ?
    O1 Ag1 O4 . . 88.5(3) ?
    P2 Ag2 O2 . 3_565 121.08(15) ?
    O6 Ag2 P2 . . 142.8(3) ?
    O6 Ag2 O2 . 3_565 96.0(3) ?
    C1 P1 Ag1 . . 114.2(3) ?
    C1 P1 C13 . . 105.1(4) ?
    C1 P1 C7 . . 103.5(3) ?
    C13 P1 Ag1 . . 114.8(3) ?
    C7 P1 Ag1 . . 113.5(2) ?
    C7 P1 C13 . . 104.5(3) ?
    C26 P2 Ag2 . . 115.7(2) ?
    C26 P2 C32 . . 104.9(3) ?
    C20 P2 Ag2 . . 109.2(3) ?
    C20 P2 C26 . . 103.7(3) ?
    C20 P2 C32 . . 104.7(4) ?
    C32 P2 Ag2 . . 117.3(3) ?
    N1 O1 Ag1 . . 100.8(5) ?
    N1 O2 Ag2 . 3_465 99.5(4) ?
    O1 N1 O2 . . 119.0(7) ?
    O3 N1 O1 . . 121.9(7) ?
    O3 N1 O2 . . 119.0(6) ?
    C31 C26 P2 . . 117.9(5) ?
    C27 C26 P2 . . 121.6(5) ?
    C27 C26 C31 . . 120.4(6) ?
    O5 N2 O4 . . 119.6(7) ?
    O5 N2 O6 . . 119.7(7) ?
    O6 N2 O4 . . 120.6(8) ?
    N2 O4 Ag1 . . 106.5(5) ?
    N2 O6 Ag2 . . 115.7(6) ?
    C6 C1 P1 . . 123.0(6) ?
    C6 C1 C2 . . 120.1(8) ?
    C2 C1 P1 . . 116.7(7) ?
    C19 C14 C13 . . 121.8(7) ?
    C15 C14 C19 . . 118.3(8) ?
    C15 C14 C13 . . 119.8(8) ?
    C30 C31 C26 . . 119.1(7) ?
    C26 C27 C28 . . 120.0(7) ?
    C18 C19 C14 . . 120.4(10) ?
    C36 C37 C38 . . 120.1(9) ?
    C10 C9 C8 . . 119.4(9) ?
    C10 C11 C12 . . 120.0(9) ?
    C29 C28 C27 . . 119.6(8) ?
    C34 C35 C36 . . 118.2(9) ?
    C14 C13 P1 . . 110.4(5) ?
    C34 C33 C38 . . 118.4(8) ?
    C34 C33 C32 . . 120.6(7) ?
    C38 C33 C32 . . 121.0(7) ?
    C9 C10 C11 . . 121.1(8) ?
    C12 C7 P1 . . 122.9(6) ?
    C8 C7 P1 . . 117.6(6) ?
    C8 C7 C12 . . 119.3(7) ?
    C11 C12 C7 . . 119.7(8) ?
    C35 C34 C33 . . 121.8(8) ?
    C16 C15 C14 . . 121.7(11) ?
    C37 C38 C33 . . 120.5(8) ?
    C37 C36 C35 . . 120.9(10) ?
    C19 C18 C17 . . 120.6(12) ?
    C29 C30 C31 . . 120.9(7) ?
    C1 C6 C5 . . 117.2(11) ?
    C30 C29 C28 . . 120.1(7) ?
    C7 C8 C9 . . 120.4(9) ?
    C24 C23 C22 . . 118.9(10) ?
    C25 C20 P2 . . 117.0(7) ?
    C21 C20 P2 . . 124.8(7) ?
    C21 C20 C25 . . 118.3(9) ?
    C3 C2 C1 . . 120.2(12) ?
    C23 C24 C25 . . 121.3(11) ?
    C21 C22 C23 . . 120.0(11) ?
    C33 C32 P2 . . 112.4(5) ?
    C24 C25 C20 . . 121.3(11) ?
    C3 C4 C5 . . 120.4(10) ?
    C20 C21 C22 . . 120.2(10) ?
    C16 C17 C18 . . 118.8(9) ?
    C4 C3 C2 . . 120.5(13) ?
    C15 C16 C17 . . 120.1(11) ?
    C4 C5 C6 . . 121.6(13) ?
_shelx_space_group_comment
;
The symmetry employed for this shelxl refinement is uniquely defined
by the following loop, which should always be used as a source of
symmetry information in preference to the above space-group names.
They are only intended as comments.
;
_shelx_estimated_absorpt_T_min     ?
_shelx_estimated_absorpt_T_max     ?
_shelx_hkl_file
;
   0   0 -23 48.7216 62.3500  24
   0   0 -23 70.5136 73.2804  16
   0   0 -22 3049.61 234.237  25
   0   0 -22 3552.67 252.003  24
   0   0 -22 3872.13 264.632  16
   0   0 -21 23.0004 89.5861  25
   0   0 -21-34.4012 97.7186  24
   0   0 -21 103.537 106.775  16
   0   0 -20 315.851 117.184  24
   0   0 -20 315.034 114.852  25
   0   0 -19 95.8359 96.1878  13
   0   0 -19 19.0736 107.357  25
   0   0 -19-18.9911 117.514  24
   0   0 -18 12864.5 816.984  13
   0   0 -18 15058.7 1127.80   1
   0   0 -18 13323.5 1173.09   8
   0   0 -18 12557.7 822.864  25
   0   0 -18 13020.2 857.236  26
   0   0 -17-63.8438 100.313  13
   0   0 -17-79.5029 92.1766   5
   0   0 -17-101.821 206.962   1
   0   0 -17-88.7556 251.913   8
   0   0 -17 46.2425 139.691  26
   0   0 -16 39669.4 2371.32  13
   0   0 -16 42908.8 2661.16   1
   0   0 -16 42147.1 2376.59   5
   0   0 -16 38227.7 2725.83   8
   0   0 -16 37592.6 2397.32  26
   0   0 -15 29.9251 176.272   1
   0   0 -15-11.8618 91.2517   5
   0   0 -15-34.7844 87.3109  13
   0   0 -15-49.6427 120.796  26
   0   0 -14 14556.0 908.894  13
   0   0 -14 14396.3 935.832  26
   0   0 -14 14838.6 912.511   5
   0   0 -14 16992.4 1160.41   1
   0   0 -13 20.1873 99.6570  26
   0   0 -13 23.8545 132.770  29
   0   0 -13-73.5523 156.780   1
   0   0 -13 24.7629 75.1898   5
   0   0 -12 5612.56 492.354  29
   0   0 -12 4304.70 317.245   5
   0   0 -12 5295.07 485.724   1
   0   0 -11-19.5890 149.492  29
   0   0 -11 19.2141 136.952   1
   0   0 -10 13173.8 953.311  29
   0   0 -10 13648.7 954.641   1
   0   0  -9-15.1381 134.824  29
   0   0  -9 87.6293 129.057   1
   0   0  -8 147935. 8611.85  29
   0   0  -8 146708. 8608.22   1
   0   0  -7 88.4605 118.705  29
   0   0  -7-42.7300 105.695   1
   0   0  -6 66943.9 4020.84  29
   0   0  -6 69322.3 4020.04   1
   0   0  -5 22.3717 107.976  29
   0   0  -5 320.451 117.833   1
   0   0  -4 195920. 10756.2  29
   0   0  -4 186157. 10753.9  32
   0   0  -4 177077. 10747.0   1
   0   0  -3 30.1180 64.8323  29
   0   0  -3 62.7453 73.0195  32
   0   0  -3 33.6881 67.3191   1
   0   0  -2 110442. 6255.85  32
   0   0  -2 106342. 6252.10   1
   0   0  -1 1.44872 23.4807  32
   0   0   1 22.7902 26.2608   7
   0   0   1 9.74164 22.9945  30
   0   0   2 104702. 5909.08  34
   0   0   2 97775.6 5926.56   7
   0   0   2 102618. 5927.35  30
   0   0   3 23.8117 38.9959  34
   0   0   3 62.2627 75.0969   7
   0   0   3 29.8560 72.6496  30
   0   0   4 199348. 11298.3  34
   0   0   4 185993. 11330.1   7
   0   0   4 200055. 11339.6  30
   0   0   5 46.2359 59.3524  34
   0   0   5 41.0014 108.925   7
   0   0   5-29.7262 99.2828  30
   0   0   6 72798.2 4286.07   7
   0   0   6 71955.4 4291.27   3
   0   0   6 74201.0 4300.12  30
   0   0   7 38.6472 112.857   7
   0   0   7 93.9774 122.513   3
   0   0   7 56.0841 147.252  30
   0   0   8 163737. 9221.80   7
   0   0   8 157673. 9229.04   3
   0   0   8 152314. 9239.39  30
   0   0   9 25.9010 122.347   7
   0   0   9 56.4339 115.432   3
   0   0  10 24324.5 1577.98   3
   0   0  11 18.4731 121.660   3
   0   0  12 3163.02 376.516   3
   0   0  13-47.1786 136.471   3
   0   0  14 15543.5 1171.02   3
   0   0  14 15788.0 970.393  21
   0   0  15 116.074 154.921   3
   0   0  15-6.24684 87.6927  21
   0   0  16 44470.3 2760.14   3
   0   0  16 41549.8 2490.26  21
   0   0  17 33.1791 177.135   3
   0   0  17-47.4360 109.845  21
   0   0  18 15555.9 1227.90   3
   0   0  23 43.2264 65.6356  19
   0   1 -23 2871.37 204.425  24
   0  -1 -23 2946.73 207.566  25
   0   1 -22 31.6130 76.1373  24
   0  -1 -22 19.6161 79.1091  25
   0  -1 -22 56.5824 89.6553  24
   0   1 -22 4.97967 90.2506  16
   0   1 -21 604.222 114.439  24
   0  -1 -21 649.276 124.848  24
   0  -1 -21 477.338 122.156  25
   0  -1 -21 571.722 118.627  16
   0   1 -21 704.963 130.962  16
   0   1 -20 92.5334 104.420  24
   0   1 -20-80.8975 91.9023  25
   0  -1 -20 52.6087 115.852  24
   0  -1 -20 48.9609 112.151  25
   0  -1 -20-46.9925 108.807  16
   0   1 -19 1365.48 159.828  24
   0  -1 -19 656.849 176.747  26
   0   1 -19 1395.60 150.947  25
   0  -1 -19 778.044 157.356  25
   0   1 -18-57.7782 109.317  24
   0   1 -18-48.7961 103.195  25
   0  -1 -18 100.110 154.640  26
   0   1 -18 99.7182 105.696  13
   0  -1 -18-23.8049 89.1264  13
   0  -1 -18 34.3744 216.455   1
   0   1 -18-34.8866 242.520   1
   0   1 -18 33.8957 95.1553   5
   0  -1 -18 87.5024 266.752   8
   0   1 -18-44.8536 234.189   8
   0  -1 -17 13785.6 890.873  26
   0   1 -17 13085.7 856.739  24
   0   1 -17 12049.7 882.646  26
   0   1 -17 12553.1 853.828  13
   0  -1 -17 14838.6 854.627  13
   0  -1 -17 15652.1 1144.01   1
   0   1 -17 15236.2 1140.94   1
   0  -1 -17 14811.4 1221.89   8
   0   1 -17 14064.8 861.858   5
   0   1 -17 13272.7 1182.16   8
   0  -1 -16 51.8021 134.907  26
   0   1 -16 81.3997 139.155  26
   0  -1 -16 40.5171 96.4529  13
   0   1 -16 52.2568 99.4532  13
   0   1 -16-6.45251 93.1196   5
   0  -1 -16 32.5790 191.910   1
   0   1 -16-130.198 229.165   1
   0  -1 -16 292.971 228.248   8
   0   1 -16 127.204 216.303   8
   0  -1 -15 23798.0 1381.48  36
   0   1 -15 21802.2 1363.22  13
   0  -1 -15 23660.5 1358.79  13
   0   1 -15 20061.5 1385.68  26
   0  -1 -15 22386.4 1387.51  26
   0  -1 -15 25797.3 1650.58   1
   0   1 -15 23269.8 1612.34   1
   0   1 -15 24359.1 1709.92   8
   0  -1 -15 23244.3 1701.95   8
   0   1 -15 21817.1 1361.05   5
   0  -1 -14 152.475 117.182  36
   0  -1 -14-59.2285 177.547  29
   0   1 -14 68.2961 91.8534  13
   0  -1 -14 29.8512 76.3931  13
   0   1 -14-31.0740 117.337  26
   0  -1 -14 177.927 209.628   8
   0  -1 -14 33.4324 83.0350   5
   0   1 -14 27.6916 88.7461   5
   0  -1 -14 169.050 162.994   1
   0   1 -14 136.694 163.909   1
   0  -1 -13 16429.8 1268.46  29
   0   1 -13 19352.9 1275.53   1
   0  -1 -13 18555.0 1280.21   1
   0   1 -13 16636.8 1079.78  26
   0  -1 -13 14479.9 1252.29  32
   0   1 -13 16828.9 1056.86   5
   0  -1 -13 18697.1 1064.34   5
   0  -1 -13 19314.0 1354.37   8
   0  -1 -12-25.0931 181.038  29
   0  -1 -12-24.6596 169.229  32
   0   1 -12-52.5612 196.259  32
   0   1 -12 149.197 132.949  29
   0  -1 -12 23.0891 77.4817   5
   0  -1 -12 23.0028 149.324   1
   0   1 -12 259.590 165.103   1
   0   1 -12 22.4525 76.6623   5
   0   1 -11 1081.42 197.345  29
   0   1 -11 1153.76 269.330  32
   0  -1 -11 1911.05 286.689  32
   0  -1 -11 1870.92 287.438  29
   0  -1 -11 1403.37 131.119   5
   0   1 -11 835.414 201.368   1
   0   1 -11 674.892 112.579   5
   0  -1 -11 1783.84 265.707   1
   0   1 -10-60.1485 159.385  32
   0  -1 -10 20.0153 152.746  29
   0   1 -10-59.8932 123.611  29
   0  -1 -10 92.7192 145.963  32
   0  -1 -10 126.839 142.626   1
   0   1 -10-16.5422 117.908   1
   0  -1  -9 36583.7 2213.31  29
   0   1  -9 34863.2 2158.07  29
   0  -1  -9 35509.2 2192.14  32
   0   1  -9 34017.6 2198.70  32
   0  -1  -9 33900.1 2179.73   1
   0   1  -9 35145.6 2169.33   1
   0  -1  -8-30.6521 142.748  29
   0   1  -8 33.7178 102.423  29
   0   1  -8-14.8627 155.212  32
   0  -1  -8 160.371 139.565  32
   0   1  -8 134.646 114.825   1
   0  -1  -8-96.0546 131.411   1
   0  -1  -7 64083.0 3670.14  29
   0   1  -7 58976.9 3617.82  29
   0  -1  -7 60187.1 3639.64  32
   0   1  -7 60493.9 3654.84  32
   0  -1  -7 62634.8 3649.55   1
   0   1  -7 61699.6 3634.41   1
   0   1  -6-31.5767 131.519  32
   0   1  -6-31.1012 98.3034  29
   0  -1  -6 22.7342 135.692  29
   0  -1  -6 63.9819 124.613  32
   0  -1  -6 9.84780 106.282   1
   0   1  -5 9881.05 619.724  29
   0  -1  -5 10511.2 666.952  29
   0   1  -5 10123.0 652.709  32
   0  -1  -5 10182.2 637.602  32
   0  -1  -5 8465.29 628.459   1
   0  -1  -5 8094.29 632.786   4
   0   1  -4-20.4979 99.7501  32
   0  -1  -4-5.59896 88.5817  32
   0   1  -4 19.2411 74.5818  29
   0  -1  -4 58.8056 108.371   1
   0  -1  -4 14.1050 102.058   4
   0   1  -4-23.0674 100.549   2
   0   1  -3 45520.6 2587.21  29
   0  -1  -3 47836.0 2596.25  32
   0   1  -3 46293.5 2606.74  32
   0  -1  -3 45005.8 2605.11   1
   0   1  -3 38085.8 2604.57   2
   0  -1  -3 41918.0 2605.97   4
   0  -1  -2-36.9911 73.0121  29
   0  -1  -2 15.1143 45.6687  32
   0   1  -2 14.3762 64.1519  32
   0  -1  -2 56.2692 72.7664  31
   0  -1  -2 48.9470 67.2036   4
   0   1  -2 26.8616 72.4035   2
   0  -1  -2 48.1908 64.7962   1
   0  -1  -1 137405. 8530.46   4
   0   1  -1 134036. 8529.40   2
   0  -1  -1 156807. 8506.14  32
   0   1  -1 146913. 8516.20  32
   0  -1  -1 165810. 8544.26  29
   0  -1  -1 140901. 8513.61   8
   0  -1   0-14.3673 56.9779  33
   0   1   0 31.1252 40.5232  34
   0   1   0-15.4829 47.6519   2
   0  -1   0 70.4483 49.8481   3
   0  -1   1 185104. 10539.5  30
   0  -1   1 194699. 10554.4  33
   0   1   1 188816. 10537.0  34
   0  -1   1 168258. 10534.5   3
   0  -1   2 11.3930 63.8511  30
   0   1   2 12.9277 51.9089  34
   0  -1   2 58.8204 59.5636   3
   0  -1   3 36281.5 2364.22   3
   0   1   3 44969.7 2365.21  34
   0  -1   3 40309.3 2372.89  30
   0   1   3 39775.6 2368.80   9
   0  -1   4-11.7876 93.2500   3
   0   1   4 39.5321 72.3632  34
   0  -1   4 6.33420 98.4652  30
   0   1   4 10.6213 89.2670   9
   0  -1   5 8402.09 623.649   3
   0  -1   5 9526.55 642.268  30
   0   1   5 8600.88 633.782   7
   0   1   5 9276.83 620.227   9
   0  -1   6 26.7955 103.850   3
   0   1   6 94.1038 89.1040  34
   0  -1   6 47.8285 140.493  30
   0   1   6 27.4216 111.967   7
   0  -1   7 58903.9 3738.28   3
   0   1   7 65061.7 3705.55  34
   0  -1   7 62395.8 3758.37  30
   0   1   7 65293.2 3750.05   7
   0  -1   8-86.4604 115.034   3
   0   1   8 15.0795 85.5920  34
   0  -1   8 40.7338 134.340  30
   0   1   8 47.2631 124.779   7
   0  -1   9 33135.5 2117.81   3
   0   1   9 34082.3 2051.85  34
   0   1   9 34149.3 2113.99   7
   0  -1   9 35849.4 2157.79  30
   0  -1  10 81.9356 113.920   3
   0   1  10-17.4232 117.975   3
   0   1  10-14.7376 116.005   7
   0  -1  10-18.6735 161.013  30
   0  -1  11 373.988 152.527   3
   0   1  11 1003.39 221.447   3
   0   1  11 1129.48 203.827   7
   0  -1  11 1131.31 247.529  30
   0  -1  12 63.6549 141.718   3
   0   1  12-22.0086 146.996   3
   0   1  12-18.2037 147.522   7
   0  -1  12 75.4556 203.830  30
   0  -1  13 17132.5 1270.00  30
   0   1  13 15109.9 1237.11  30
   0   1  13 17652.8 1234.97   3
   0  -1  13 17852.3 1235.13   3
   0  -1  14 160.453 154.730   3
   0   1  14 54.0531 162.059   3
   0   1  14-31.5073 216.237  30
   0  -1  14-32.1681 211.880  30
   0  -1  14 30.9581 89.4190  21
   0   1  14 114.728 84.1380  21
   0  -1  15 22477.3 1515.47   3
   0   1  15 22387.8 1509.76   3
   0   1  15 20997.3 1551.12  30
   0  -1  15 19404.6 1530.83  30
   0  -1  15 19329.7 1265.08  21
   0   1  15 21805.5 1265.39  21
   0  -1  16 222.987 184.275   3
   0   1  16-94.7553 198.909   3
   0   1  16-50.3477 103.708  21
   0  -1  16-104.794 108.352  21
   0   1  16 37.3301 242.316  30
   0  -1  16-116.432 244.405  30
   0  -1  17 13040.5 1073.87   3
   0   1  17 16168.2 1130.96   3
   0  -1  17 11180.7 1076.70  33
   0  -1  17 12700.2 829.915  21
   0   1  17 14572.4 1157.90  30
   0  -1  17 12703.8 1129.11  30
   0  -1  18 46.9503 106.694  21
   0   1  18 134.488 215.028   3
   0  -1  18 137.485 235.881   3
   0  -1  18-41.8709 251.021  30
   0  -1  22 48.5804 73.2748  19
   0  -1  23 2418.18 196.122  19
   0   1  23 4060.53 226.936  19
   0  -1  24-14.9373 42.8239   6
   0   1  24 2.02875 41.5203  19
   0   2 -24 605.260 66.0037  16
   0   2 -23 30.9560 68.9301  16
   0  -2 -23-16.6524 62.3409  25
   0  -2 -23 59.5620 66.5396  24
   0   2 -22 206.019 91.2802  16
   0  -2 -22 74.5616 86.5677  25
   0   2 -22 124.896 68.2300  24
   0  -2 -22 217.932 88.7415  24
   0   2 -21 63.6308 100.382  16
   0   2 -21 27.8452 80.9305  24
   0  -2 -21-21.3207 101.567  25
   0  -2 -21-9.89822 97.1594  24
   0   2 -20 1699.78 165.324  24
   0  -2 -20 1436.57 182.414  25
   0  -2 -19-6.79757 109.136  16
   0   2 -19 39.2214 99.2139  24
   0  -2 -19-42.4714 124.841  25
   0   2 -19 58.6131 89.9717   5
   0   2 -18 3362.26 273.051  24
   0   2 -18 2416.13 490.978   8
   0   2 -18 3796.79 281.055   5
   0  -2 -18 2545.50 483.879   8
   0  -2 -17-30.8019 130.845  36
   0   2 -17-18.5304 104.955  24
   0   2 -17 69.9733 111.252  13
   0  -2 -17 39.0008 87.7112  13
   0  -2 -17 34.2988 209.121   1
   0   2 -17-173.386 218.362   1
   0   2 -17 47.8045 94.6456   5
   0  -2 -17-41.4344 239.663   8
   0   2 -17-131.346 262.455   8
   0  -2 -16 3449.25 293.114  36
   0   2 -16 2885.41 262.460  24
   0   2 -16 3145.64 275.744  13
   0  -2 -16 3548.43 260.858  13
   0   2 -16 3523.09 465.554   1
   0  -2 -16 4651.88 517.518   1
   0   2 -16 2567.67 478.810   8
   0  -2 -16 3824.92 545.146   8
   0   2 -16 3345.79 270.368   5
   0  -2 -15 51.4493 118.846  36
   0   2 -15-75.5536 97.4738  24
   0  -2 -15 5.15822 82.8127  13
   0   2 -15 32.8631 99.2453  13
   0  -2 -15-63.7727 197.626   1
   0   2 -15 92.9445 195.090   1
   0   2 -15 50.3454 93.9873   5
   0  -2 -15 75.8378 211.050   8
   0   2 -15-39.1670 222.313   8
   0  -2 -14 4869.52 386.601  36
   0   2 -14 4990.67 399.585  26
   0  -2 -14 5423.75 396.362  26
   0   2 -14 5285.98 372.777  24
   0  -2 -14 5344.15 362.873  13
   0   2 -14 5381.71 379.442  13
   0   2 -14 6060.12 578.209   1
   0  -2 -14 6238.34 594.474   1
   0  -2 -14 5506.58 617.931   8
   0   2 -14 5357.84 375.223   5
   0  -2 -13-32.0959 108.387  36
   0   2 -13 77.7574 91.7255  13
   0  -2 -13-12.9846 104.998  26
   0   2 -13 57.9005 117.875  26
   0  -2 -13 62.5324 196.893   8
   0   2 -13 178.397 181.663   1
   0   2 -13 63.5784 88.0957   5
   0  -2 -13-54.8521 167.230   1
   0  -2 -12 11796.8 944.139   1
   0   2 -12 14402.8 960.528   1
   0  -2 -12 10284.3 915.306  32
   0  -2 -12 11321.1 961.718  29
   0  -2 -12 11098.7 957.175   8
   0   2 -12 12459.1 752.190   5
   0   2 -11-14.4047 92.1291  29
   0  -2 -11-63.8305 167.484  32
   0  -2 -11 129.431 184.517  29
   0  -2 -11 24.2515 157.421   8
   0   2 -11 34.2474 72.9171   5
   0   2 -11 100.050 149.431   1
   0  -2 -11 89.4453 157.439   1
   0   2 -10 9810.32 675.942   1
   0  -2 -10 7888.53 666.579   1
   0   2 -10 7884.48 681.042  32
   0  -2 -10 7562.08 648.292  32
   0   2 -10 9203.15 619.383  29
   0  -2 -10 7537.32 687.994  29
   0  -2 -10 7056.45 660.358   8
   0   2  -9 18.5124 159.623  32
   0  -2  -9 20.5994 158.867  29
   0   2  -9-11.4891 94.8475  29
   0  -2  -9 15.6339 144.560  32
   0   2  -9 30.4896 119.995   1
   0  -2  -9-34.9330 124.496   1
   0   2  -8 4865.04 447.108  29
   0  -2  -8 7750.72 587.456  29
   0   2  -8 5283.31 515.649  32
   0  -2  -8 7444.43 521.098  32
   0  -2  -8 8161.40 553.837   1
   0   2  -7 54.4175 148.381  32
   0  -2  -7 112.947 165.596  29
   0  -2  -7 43.6637 113.991  32
   0   2  -7 8.60173 91.8450  29
   0   2  -7-1.87812 32.4669  34
   0  -2  -7 170.443 132.966   1
   0  -2  -7 28.1705 116.283   4
   0   2  -6 2339.27 201.408  29
   0   2  -6 2032.97 242.742  32
   0  -2  -6 1157.55 187.782  32
   0   2  -6 2348.87 147.088  34
   0   2  -6 2039.00 251.534   2
   0  -2  -6 1076.06 199.205   4
   0  -2  -6 1014.49 196.388   1
   0   2  -5 9.52640 123.673  32
   0  -2  -5 7.05794 94.2868  32
   0   2  -5 68.4474 80.7864  29
   0   2  -5 13.8274 56.5668  34
   0  -2  -5 19.3681 104.522   1
   0  -2  -5 20.8987 118.056   4
   0   2  -5-11.2453 114.049   2
   0  -2  -4 18048.3 1140.23   1
   0   2  -4 15782.0 1141.62   2
   0  -2  -4 17672.1 1147.64   4
   0   2  -4 18388.6 1090.51  34
   0  -2  -4 19225.3 1113.79  32
   0   2  -4 18197.9 1135.48  32
   0  -2  -4 20282.7 1184.79  29
   0   2  -4 18146.2 1110.41  29
   0  -2  -4 17980.6 1127.95   8
   0   2  -3 24.6135 104.533   2
   0  -2  -3 24.0172 104.690   4
   0  -2  -3 36.0711 105.322   1
   0   2  -3-20.4508 64.0686  34
   0  -2  -3 9.61745 131.990  29
   0   2  -3 30.0367 99.6375  32
   0  -2  -3 22.7559 67.1545  32
   0  -2  -3-11.0766 90.8181   8
   0  -2  -2 137171. 8457.66   4
   0   2  -2 129867. 8453.39   2
   0  -2  -2 151118. 8408.65  32
   0   2  -2 154513. 8432.72  34
   0  -2  -2 159745. 8485.42  29
   0  -2  -2 139187. 8423.81   8
   0   2  -1 6.51391 92.2904   2
   0  -2  -1-19.7920 98.5285   4
   0   2  -1-41.2881 65.3975  34
   0  -2  -1 5.56261 28.2130  32
   0  -2  -1 12.7965 46.5224   8
   0  -2   0 26316.9 1475.18  31
   0   2   0 22765.4 1483.79   2
   0  -2   1 18.8129 76.7915  31
   0  -2   1 41.9473 99.4086  30
   0  -2   1 74.8473 115.764  33
   0   2   1 36.7662 81.4581  34
   0  -2   1 22.1930 85.3775   3
   0  -2   2 136789. 7701.49  31
   0  -2   2 133146. 7712.52  30
   0   2   2 137636. 7708.24  34
   0  -2   2 140106. 7740.91  33
   0  -2   2 120574. 7701.37   3
   0  -2   3 41.8973 117.628  30
   0  -2   3-17.8929 86.3109  31
   0   2   3-31.3572 89.6749  34
   0  -2   3 18.9302 124.666  33
   0  -2   3-6.47000 95.8191   3
   0  -2   4 10823.8 782.447   3
   0  -2   4 11635.7 826.093  33
   0   2   4 14360.1 799.063  34
   0  -2   4 12166.3 801.399  30
   0   2   4 12546.5 800.824   9
   0  -2   5 8.73817 99.2265   3
   0   2   5 7.66715 97.3422  34
   0  -2   5 76.3046 125.201  30
   0   2   5 99.7913 101.011   9
   0  -2   6 2124.12 221.489   3
   0   2   6 1270.89 178.051  34
   0  -2   6 1836.28 226.004  30
   0   2   6 1334.87 183.605   9
   0  -2   7-48.1234 107.145   3
   0   2   7 74.7245 105.017  34
   0   2   7 80.8228 139.061  30
   0  -2   7 26.0349 141.241  30
   0   2   7 9.81634 103.094   9
   0  -2   8 8792.21 687.771   3
   0   2   8 10274.5 670.257  34
   0   2   8 10381.8 729.169  30
   0   2   8 10516.2 710.844   7
   0  -2   9-47.6374 118.576   3
   0   2   9 57.0507 108.522  34
   0   2   9 87.7433 156.277  30
   0  -2   9 86.5510 171.268  30
   0   2   9-45.4330 133.808   7
   0  -2  10 8757.47 693.127   3
   0   2  10 8484.68 632.771  34
   0   2  10 8872.81 678.760   7
   0  -2  10 9908.88 742.598  30
   0   2  10 8430.59 704.110  30
   0  -2  11 121.984 139.549   3
   0   2  11-35.0784 128.071   7
   0   2  11 159.560 166.421  30
   0  -2  11 23.0561 181.511  30
   0  -2  12 13825.0 991.013   3
   0   2  12 12515.3 987.215   3
   0   2  12 12043.4 922.905   7
   0  -2  12 14788.8 1033.95  30
   0   2  12 11907.4 986.807  30
   0  -2  13-25.4595 144.509   3
   0   2  13 52.8757 158.483   3
   0   2  13 100.242 139.370   7
   0  -2  13-29.8472 190.862  30
   0   2  13-143.873 212.468  30
   0  -2  14 4301.88 495.613   3
   0   2  14 4555.57 508.506   3
   0  -2  14 4870.29 569.010  33
   0   2  14 4472.27 323.123  21
   0  -2  14 4640.33 342.334  21
   0   2  14 4008.17 526.069  30
   0  -2  14 4687.00 544.060  30
   0   2  15 30.6823 187.071   3
   0  -2  15-30.7007 184.037   3
   0  -2  15 37.1090 210.632  33
   0  -2  15 14.1084 105.644  21
   0   2  15-46.5522 91.8350  21
   0  -2  15 146.932 264.996  30
   0   2  15 34.9242 233.258  30
   0  -2  16 3124.98 442.945   3
   0   2  16 3620.22 459.405   3
   0  -2  16 2236.65 422.923  33
   0  -2  16 2683.61 249.063  21
   0  -2  16 2383.16 447.106  30
   0   2  16 3567.42 515.244  30
   0   2  17-133.091 234.249   3
   0  -2  17-34.2527 228.773   3
   0  -2  17 116.012 215.233  33
   0  -2  17-35.8632 108.305  21
   0   2  17 461.538 305.752  30
   0  -2  17 125.152 245.728  30
   0   2  18 3231.56 463.535   3
   0  -2  18 3534.99 499.354   3
   0   2  18 2386.47 458.793  30
   0  -2  18 3139.01 516.641  30
   0  -2  20 1181.20 143.981  19
   0  -2  21 34.1082 76.6988  19
   0  -2  23 28.1598 60.2259   6
   0   2  23-20.7375 63.9176  19
   0   2  24 510.056 62.6739  19
   0  -2  24 646.948 63.3589   6
   0  -3 -23 375.571 72.8507  24
   0  -3 -23 428.765 71.5020  25
   0   3 -23 420.419 71.4634  16
   0  -3 -22 56.2033 90.4064  25
   0  -3 -22 66.0443 81.8222  24
   0   3 -22 12.2568 76.0016  16
   0  -3 -21 260.248 111.228  25
   0   3 -21 255.843 100.079  16
   0   3 -20-22.6013 83.6794   5
   0  -3 -20 87.5900 114.437  25
   0   3 -20-28.6220 80.6537  24
   0  -3 -20 35.4517 123.792  26
   0   3 -19 965.523 131.725   5
   0  -3 -19 808.491 164.457  25
   0   3 -19 802.081 123.704  24
   0  -3 -19 512.559 150.933  26
   0   3 -18-20.1861 92.9502   5
   0  -3 -18 50.9379 124.439  36
   0   3 -18 37.9360 95.0031  24
   0  -3 -18-41.7827 127.884  26
   0  -3 -18-76.5292 130.036  25
   0  -3 -17 137.744 135.740  36
   0   3 -17 278.660 226.718   1
   0   3 -17 457.158 118.648   5
   0   3 -17 385.336 270.133   8
   0  -3 -17 93.1896 132.765  26
   0   3 -17 380.871 110.894  24
   0  -3 -16 38.7426 132.517  36
   0  -3 -16 82.1898 137.552  26
   0   3 -16 34.2650 98.2946  24
   0   3 -16 67.8759 217.028   1
   0   3 -16 13.6891 99.0648   5
   0  -3 -16-103.096 219.761   1
   0  -3 -16 148.867 202.964   8
   0   3 -16 41.7198 245.748   8
   0  -3 -15 1567.12 190.212  36
   0  -3 -15 1222.15 179.185  26
   0   3 -15 1562.97 161.817  24
   0  -3 -15 1276.13 142.270  13
   0   3 -15 1705.59 326.146   1
   0  -3 -15 1736.99 323.177   1
   0  -3 -15 927.223 320.014   8
   0   3 -15 1060.71 325.150   8
   0   3 -15 1356.44 162.661   5
   0  -3 -14 72.8203 121.867  36
   0   3 -14-15.7120 89.5711  24
   0  -3 -14-57.5603 113.557  26
   0  -3 -14 9.12563 71.6612  13
   0   3 -14 58.4862 97.8655  13
   0   3 -14-31.0408 88.7781   5
   0   3 -14 89.6322 162.937   1
   0  -3 -14 381.163 231.861   1
   0  -3 -14 231.467 217.766   8
   0  -3 -13 7073.96 511.970  36
   0  -3 -13 6978.23 477.933  13
   0   3 -13 7813.12 492.262  24
   0  -3 -13 7235.85 507.194  26
   0   3 -13 8094.80 506.178   5
   0  -3 -13 6728.55 691.000   8
   0  -3 -13 8825.57 744.168   1
   0  -3 -12 40.5597 94.5743  26
   0  -3 -12-24.1869 159.284  32
   0   3 -12 24.4957 172.456   1
   0   3 -12 20.9757 78.7501   5
   0  -3 -12-27.1617 151.177   1
   0  -3 -12-108.355 180.925   8
   0   3 -11 22221.8 1374.65   1
   0  -3 -11 18191.8 1352.65   1
   0  -3 -11 15376.1 1294.95  32
   0   3 -11 21296.8 1177.74  35
   0  -3 -11 16312.5 1328.67   8
   0   3 -11 19153.5 1166.47   5
   0   3 -10 77.5310 79.9092  29
   0  -3 -10-80.4600 193.485  29
   0  -3 -10 36.6322 144.174  32
   0  -3 -10 147.255 165.585   8
   0   3 -10 58.4087 131.834   1
   0  -3 -10-87.6531 167.233   1
   0   3 -10-12.8102 75.0126   5
   0  -3  -9 33667.0 2087.09   4
   0  -3  -9 36397.5 2083.83   1
   0  -3  -9 29777.0 2009.82  32
   0  -3  -9 34517.5 2128.22  29
   0   3  -9 29757.5 1951.57  29
   0  -3  -9 33663.3 2058.98   8
   0  -3  -8-18.2817 120.406   4
   0  -3  -8 17.1586 135.070   1
   0   3  -8 31.5023 42.1141  34
   0  -3  -8 78.8720 127.577  32
   0  -3  -8 65.2800 189.190  29
   0   3  -8 9.37257 84.1317  29
   0  -3  -8 63.0964 133.737   8
   0   3  -7 16835.1 1178.81   2
   0  -3  -7 17465.7 1168.15   4
   0  -3  -7 17433.6 1150.88   1
   0   3  -7 16888.1 1036.15  34
   0  -3  -7 17127.2 1107.00  32
   0   3  -7 17577.3 1082.44  29
   0  -3  -7 16943.1 1134.94   8
   0  -3  -6 14.4249 122.288   4
   0  -3  -6 40.2021 121.187   1
   0   3  -6-15.8291 130.676   2
   0   3  -6-10.8088 63.0964  34
   0  -3  -6-26.5586 103.825  32
   0   3  -6-23.7061 88.4014  29
   0  -3  -6 34.3003 114.546   8
   0  -3  -5 27711.6 1830.62   4
   0   3  -5 28013.6 1841.93   2
   0  -3  -5 28415.7 1768.33  32
   0   3  -5 31775.6 1764.57  34
   0  -3  -5 29647.6 1874.99  29
   0   3  -5 30493.8 1779.51  29
   0  -3  -5 28262.8 1797.17   8
   0  -3  -4 35.6362 109.855   4
   0   3  -4 37.3661 130.078   2
   0   3  -4 38.0152 74.9983  34
   0  -3  -4 31.1393 68.6281  32
   0  -3  -4 30.8824 102.431   8
   0  -3  -3 8046.98 603.749   4
   0   3  -3 8176.12 607.353   2
   0   3  -3 8524.10 561.250  34
   0  -3  -3 7975.40 525.388  32
   0  -3  -3 9515.14 559.834   8
   0  -3  -2 72.6636 112.637   4
   0   3  -2 94.9242 129.157   2
   0   3  -2-13.9333 86.3712  34
   0  -3  -2 12.0637 40.6282  32
   0  -3  -2 69.6717 111.814  31
   0  -3  -2 45.3300 60.1536   8
   0  -3  -1 8485.30 545.340  31
   0   3  -1 8052.58 539.480  34
   0   3  -1 6699.99 552.886   2
   0  -3  -1 7967.41 567.222   4
   0  -3   0 7.35866 93.7556  31
   0   3   0 9.91367 128.696   2
   0  -3   1 13293.7 865.543  31
   0   3   1 14158.9 880.358  34
   0  -3   1 14065.9 923.298  33
   0  -3   1 12600.4 876.686   3
   0   3   1 14555.8 906.445   2
   0  -3   2 105.890 136.005  30
   0  -3   2 7.39040 94.9307  31
   0   3   2 34.1938 107.287  34
   0  -3   2 143.750 167.647  33
   0  -3   2 79.2899 115.251   3
   0  -3   3 7878.17 590.341  30
   0  -3   3 8411.85 568.272  31
   0  -3   3 8407.91 620.872  33
   0   3   3 8538.45 584.010  34
   0  -3   3 8145.45 581.368   3
   0  -3   4-76.3651 132.476  30
   0  -3   4-43.7787 97.9549  31
   0  -3   4 14.0341 151.464  33
   0   3   4 9.80349 111.826  34
   0  -3   4 30.0657 107.587   3
   0  -3   5 32839.3 1978.29   3
   0  -3   5 31366.9 2025.85  33
   0   3   5 31391.8 1967.81  34
   0  -3   5 32718.3 1989.45  30
   0  -3   5 34590.9 1973.96  31
   0   3   5 30200.9 1974.59   9
   0  -3   6 25.0526 116.668   3
   0  -3   6 17.2032 168.044  33
   0   3   6 34.8076 114.072  34
   0  -3   6 27.2329 144.596  30
   0  -3   6 23.0855 109.787  31
   0   3   6-11.8071 122.597   9
   0  -3   7 20609.1 1257.52   3
   0  -3   7 17158.0 1285.26  33
   0   3   7 19235.2 1230.34  34
   0  -3   7 18570.5 1258.61  30
   0   3   7 18824.0 1221.58   9
   0  -3   8 48.8403 130.688   3
   0   3   8-40.9246 120.536  34
   0  -3   8 21.5868 176.585  33
   0  -3   8 192.656 166.579  30
   0   3   8-12.8431 111.666   9
   0  -3   9 35608.9 2117.48   3
   0   3   9 32303.0 2056.57  34
   0  -3   9 30062.4 2143.13  33
   0  -3   9 32879.2 2117.71  30
   0   3   9 32919.9 2113.07  30
   0   3   9 34351.0 2106.56   7
   0  -3  10-20.6212 131.881   3
   0  -3  10-26.6891 178.267  33
   0   3  10 177.229 131.810  34
   0  -3  10 90.0093 178.895  30
   0   3  10-21.7755 169.689  30
   0   3  10-19.0839 154.668   7
   0  -3  11 21591.1 1365.20   3
   0  -3  11 19691.1 1409.63  33
   0   3  11 17186.9 1258.49  34
   0   3  11 18533.7 1346.25  30
   0  -3  11 20282.9 1381.93  30
   0   3  11 18801.8 1305.31   7
   0  -3  12-25.3886 164.792   3
   0  -3  12 32.0948 220.234  33
   0   3  12 20.6603 137.989   7
   0  -3  12-28.4941 198.082  30
   0   3  12 53.9324 180.106  30
   0  -3  13 9779.07 771.131   3
   0  -3  13 8358.21 800.969  33
   0   3  13 7660.27 527.898  21
   0  -3  13 8697.77 553.814  21
   0  -3  13 8315.94 766.549  30
   0   3  13 7690.41 737.654  30
   0  -3  14-60.5981 175.255   3
   0   3  14-92.5122 168.168   3
   0  -3  14 73.5948 200.670  33
   0   3  14 33.6441 84.9017  21
   0  -3  14 14.2438 110.424  21
   0   3  14-32.5827 229.391  30
   0  -3  14-140.874 221.772  30
   0  -3  15 1694.47 318.238   3
   0   3  15 843.529 279.738   3
   0  -3  15 1722.71 376.730  33
   0   3  15 942.071 138.732  21
   0  -3  15 1297.02 326.639  30
   0   3  15 1115.27 343.948  30
   0  -3  16 78.0264 217.290  33
   0   3  16 166.703 196.552   3
   0  -3  16-34.1368 190.171   3
   0  -3  16 244.692 256.931  30
   0   3  16 477.827 292.305  30
   0  -3  17 38.2790 213.100  33
   0   3  17 223.638 262.449  30
   0  -3  17 84.6743 230.922  30
   0  -3  17 70.2060 195.427   3
   0   3  17 33.5572 197.712   3
   0  -3  22 7.67103 65.0331   6
   0  -3  23 328.958 66.4275   6
   0   3  23 351.891 71.1072  19
   0  -4 -23 19.5352 47.1759  25
   0  -4 -23 19.8276 47.4539  24
   0  -4 -22 1461.88 143.849  24
   0  -4 -22 1640.11 150.117  25
   0   4 -22 1869.41 142.665  16
   0  -4 -21 19.0354 102.322  25
   0   4 -21 34.6835 81.7744  16
   0   4 -20 1192.40 131.686   5
   0  -4 -20 920.455 150.505  26
   0  -4 -20 1087.64 158.453  25
   0   4 -20 1026.75 139.159  16
   0   4 -19 17.8629 85.9107   5
   0  -4 -19-50.1288 120.633  26
   0  -4 -19 47.4285 128.218  25
   0   4 -18 1163.87 159.960   5
   0  -4 -18 1749.99 194.484  36
   0  -4 -18 1531.77 201.266  25
   0  -4 -18 1516.79 192.220  26
   0  -4 -17 22.4147 124.214  36
   0   4 -17 68.6637 97.0015   5
   0  -4 -17-16.0266 129.277  26
   0  -4 -16 12362.5 790.588  36
   0   4 -16 11884.6 774.636   5
   0   4 -16 11387.6 1064.49   8
   0   4 -16 13392.5 1049.53   1
   0  -4 -16 11961.8 790.714  26
   0  -4 -15 46.9371 130.658  36
   0  -4 -15 30.8845 122.798  26
   0   4 -15-78.3375 242.780   8
   0   4 -15 116.679 97.8899   5
   0   4 -15 33.2935 219.277   1
   0  -4 -14 1691.16 160.536  13
   0  -4 -14 2015.64 212.652  36
   0  -4 -14 1625.74 200.114  26
   0   4 -14 1991.95 191.080   5
   0   4 -13 68.2552 95.4598   5
   0   4 -13 58.4161 165.786   1
   0  -4 -13 16.4639 66.5545  13
   0  -4 -13 7.27213 118.144  36
   0  -4 -13 6.62931 93.6358  26
   0  -4 -13-56.8432 176.152   8
   0  -4 -13-46.7574 80.5509  16
   0   4 -12 9367.56 605.454  35
   0  -4 -12 8872.89 613.430  36
   0  -4 -12 9320.01 603.672  26
   0  -4 -12 9041.93 782.129   8
   0   4 -12 9596.86 602.905   5
   0  -4 -12 8966.96 575.656  13
   0   4 -11-73.0463 140.840   1
   0   4 -11 58.2038 80.1179   5
   0  -4 -11 116.457 166.016   8
   0  -4 -11 18.6843 101.660  36
   0   4 -11-16.5969 75.6804  35
   0  -4 -10 12995.2 914.033  32
   0   4 -10 11683.0 781.541  35
   0  -4 -10 14259.9 962.456   8
   0   4 -10 12646.2 783.389   5
   0  -4  -9 36.3755 132.763   8
   0   4  -9 17.4378 77.7995   5
   0  -4  -9 23.3603 151.628   4
   0  -4  -9-15.1834 109.537  32
   0  -4  -8 50777.1 2683.63   4
   0   4  -8 46176.9 2695.75   2
   0   4  -8 38169.8 2496.84  29
   0   4  -8 39932.2 2471.96  34
   0  -4  -8 40468.4 2544.37  32
   0  -4  -8 49757.7 2613.52   8
   0  -4  -7-19.1754 118.856   4
   0   4  -7 128.256 152.370   2
   0   4  -7-27.5854 86.8668  29
   0  -4  -7-73.6040 102.721  32
   0   4  -7-30.3379 76.0009  34
   0  -4  -7-13.6251 117.493   8
   0   4  -6 28040.5 1777.95   2
   0  -4  -6 27457.5 1760.53   4
   0   4  -6 28800.0 1670.53  29
   0   4  -6 27802.8 1655.97  34
   0  -4  -6 24255.8 1646.06  32
   0  -4  -6 28265.4 1693.07   8
   0  -4  -5 16.2947 128.259   4
   0   4  -5 17.4414 127.313   2
   0   4  -5 9.59900 96.7587  29
   0  -4  -5-51.1568 72.9399  32
   0   4  -5-17.6937 85.8525  34
   0  -4  -5 118.878 101.282   8
   0   4  -4 56649.5 3223.12   2
   0  -4  -4 51123.6 3193.83   4
   0  -4  -4 51650.3 3184.73  31
   0  -4  -4 48629.3 3072.39  32
   0   4  -4 61659.3 3149.74  34
   0  -4  -4 53662.6 3102.67   8
   0  -4  -3-14.5786 125.704   4
   0   4  -3-15.2091 131.141   2
   0  -4  -3-6.83072 41.1036  32
   0  -4  -3-77.0114 118.682  31
   0   4  -3 38.5421 96.5329  34
   0  -4  -3 24.6487 62.3673   8
   0   4  -2 23927.8 1471.35  34
   0  -4  -2 24921.5 1521.18   4
   0   4  -2 22421.1 1509.32   2
   0  -4  -2 23234.5 1487.64  31
   0   4  -1-31.2510 111.224  34
   0  -4  -1 13.7113 121.146   4
   0   4  -1 42.4486 122.005   2
   0  -4  -1-43.5873 114.435  31
   0   4   0 89226.3 5158.51   2
   0  -4   0 83053.6 5146.73   4
   0  -4   0 88595.0 5120.00  31
   0   4   1-14.3127 136.126   2
   0  -4   1 20.2129 104.330  31
   0  -4   2 20504.4 1368.22  33
   0   4   2 22127.2 1318.68  34
   0   4   2 21548.1 1353.95   2
   0  -4   2 19633.1 1310.21   3
   0  -4   2 19354.7 1287.17  31
   0  -4   3 68.2072 178.068  33
   0   4   3 12.5056 121.368  34
   0  -4   3 63.1762 120.182   3
   0   4   3 15.9891 127.116   2
   0  -4   3 10.3943 102.853  31
   0  -4   3 13.9225 147.035  30
   0  -4   4 55176.5 3176.75  33
   0   4   4 47286.5 3101.25  34
   0  -4   4 50605.3 3109.85   3
   0  -4   4 53969.2 3138.47  30
   0  -4   4 52421.6 3090.55  31
   0  -4   5-95.3337 176.319  33
   0   4   5 14.1304 122.875  34
   0  -4   5 155.637 124.039   3
   0  -4   5 71.8194 109.093  31
   0  -4   5-15.8068 162.241  30
   0  -4   6 24133.9 1545.70   3
   0  -4   6 24602.3 1524.41  31
   0  -4   6 24316.8 1564.82  30
   0  -4   6 24249.6 1606.74  33
   0   4   6 22350.2 1529.10  34
   0   4   6 23708.3 1539.37   9
   0  -4   7-51.9429 114.030   3
   0  -4   7 119.002 135.543  31
   0  -4   7 76.1848 169.615  30
   0   4   7-16.3220 129.758  34
   0  -4   7-22.5956 189.900  33
   0   4   7 62.1788 124.784   9
   0  -4   8 45806.2 2852.57   3
   0  -4   8 43910.5 2820.31  31
   0  -4   8 44671.7 2871.52  30
   0  -4   8 42621.6 2899.14  33
   0   4   8 45564.6 2833.14  34
   0   4   8 52210.7 2835.80   9
   0  -4   9-43.3316 136.456   3
   0  -4   9 117.578 183.256  30
   0   4   9-21.8852 182.326  30
   0  -4   9 113.153 136.076  31
   0   4   9 37.6224 134.107  34
   0  -4   9-54.6161 210.622  33
   0   4   9 128.058 115.509   9
   0  -4  10 13974.6 1008.69   3
   0  -4  10 12331.4 951.297  31
   0   4  10 13399.6 998.070  30
   0  -4  10 10724.2 973.762  30
   0  -4  10 12350.8 1036.02  33
   0   4  10 12989.6 950.740  34
   0   4  10 14998.0 1000.59   7
   0  -4  11 105.177 182.790   3
   0  -4  11 28.9771 204.006  30
   0  -4  11-23.1187 147.836  31
   0   4  11 26.2293 170.249  30
   0  -4  11-32.3549 216.097  33
   0   4  11-21.2870 140.188  34
   0   4  11 23.0801 156.278   7
   0  -4  12 10875.9 986.434  33
   0  -4  12 12661.2 968.070   3
   0  -4  12 10798.1 904.391  31
   0   4  12 10692.9 926.983  30
   0  -4  12 10725.4 957.187  30
   0   4  12 11751.6 727.967  21
   0   4  12 12313.3 907.481   7
   0  -4  13 62.2412 183.374   3
   0  -4  13 161.318 152.685  31
   0  -4  13-34.8741 190.243  30
   0   4  13 217.595 201.825  30
   0   4  13 63.3590 85.6819  21
   0  -4  13 110.562 232.119  33
   0  -4  14 4626.82 535.091   3
   0  -4  14 3722.42 520.317  30
   0  -4  14 2603.09 413.359  31
   0   4  14 3812.51 515.763  30
   0   4  14 4274.52 299.548  21
   0  -4  14 4019.76 544.063  33
   0   4  15 52.5054 92.0769  21
   0   4  15 34.9589 226.913  30
   0  -4  15-40.3051 237.411  30
   0  -4  15 69.0111 223.971   3
   0   4  15-102.164 230.590   3
   0  -4  16 11508.4 1091.89  30
   0   4  16 12336.2 1074.61  30
   0   4  16 15270.6 1100.60   3
   0  -4  16 14938.5 1111.79   3
   0  -4  16 9704.98 1022.25  33
   0  -4  17 84.9603 236.450  30
   0   4  17-133.561 226.104   3
   0  -4  17 282.495 229.217   3
   0  -4  19-11.8480 88.2291   6
   0  -4  20 1320.12 144.851   6
   0   4  21-21.2251 55.8062  14
   0  -4  21 4.31333 71.2197   6
   0  -4  22 1473.03 131.649   6
   0  -4  23-6.50353 44.8239   6
   0   5 -21 1073.52 112.564   5
   0   5 -21 843.159 99.5969  16
   0   5 -20 36.5640 77.6776   5
   0   5 -20 20.7833 77.1654  16
   0   5 -19 651.333 106.477   5
   0  -5 -19 316.253 113.761  36
   0   5 -19 508.232 107.705  16
   0   5 -18 30.5232 91.1713   5
   0  -5 -18 93.8943 118.251  36
   0  -5 -18-97.1167 120.867  26
   0  -5 -17 5078.18 364.037  36
   0   5 -17 4087.98 340.097   5
   0  -5 -17 4940.26 372.099  25
   0  -5 -17 4917.54 367.923  26
   0  -5 -16-30.3946 129.140  36
   0   5 -16 13.8170 91.3538   5
   0   5 -16-152.464 224.529   8
   0  -5 -16-116.167 140.890  25
   0  -5 -16-53.1397 119.834  26
   0  -5 -15 12263.8 758.089  36
   0   5 -15 13541.7 1021.40   1
   0   5 -15 10956.5 733.341   5
   0   5 -15 11202.6 1016.80   8
   0  -5 -15 10878.5 741.920  26
   0  -5 -14-31.5589 129.381  36
   0   5 -14 32.9426 194.045   1
   0   5 -14 41.2788 89.3194   5
   0   5 -14-108.506 213.047   8
   0  -5 -14-93.5187 116.877  26
   0  -5 -13 1836.38 220.277  36
   0  -5 -13 1653.21 200.054  26
   0   5 -13 3119.42 424.076   1
   0   5 -13 2789.46 220.440   5
   0  -5 -12 55.8695 94.4984  26
   0   5 -12 94.8480 90.4172  35
   0  -5 -12-43.7947 119.416  36
   0   5 -12 37.6828 86.7612   5
   0   5 -12-29.2502 162.802   1
   0  -5 -12-27.0543 63.8172  13
   0  -5 -11 347.444 206.403   4
   0  -5 -11 226.963 68.5827  13
   0  -5 -11 419.579 103.387  26
   0  -5 -11 313.478 100.136  22
   0   5 -11 817.490 121.125   5
   0   5 -11 844.168 118.937  35
   0  -5 -11 408.849 130.923  36
   0   5 -10-5.54885 81.4897  35
   0   5 -10 38.0215 81.8053   5
   0  -5 -10 116.326 165.073   4
   0   5  -9 13718.3 882.631  35
   0  -5  -9 18824.1 1045.76   8
   0   5  -9 13289.1 878.975   5
   0  -5  -9 19738.7 1172.40   4
   0   5  -9 13987.2 1132.24   2
   0   5  -8 66.5665 76.3610  34
   0  -5  -8 221.543 173.314   4
   0   5  -8-28.0173 149.585   2
   0  -5  -8-13.9695 98.3696   8
   0   5  -8 18.3272 72.8751   5
   0   5  -7 53301.5 3183.79  34
   0   5  -7 60541.1 3379.88   2
   0  -5  -7 53777.2 3320.51   4
   0   5  -7 53781.6 3111.08   5
   0  -5  -7 55540.8 3194.29   8
   0   5  -7 48391.4 3163.51  29
   0   5  -6 23.3233 97.1437  34
   0  -5  -6 21.3673 130.277   4
   0   5  -6-46.9294 165.197   2
   0  -5  -6-34.4497 78.4737   8
   0   5  -6 11.2405 86.6894  29
   0   5  -5 13359.1 782.956  34
   0   5  -5 13466.6 890.535   2
   0  -5  -5 9704.42 817.051   4
   0  -5  -5 9822.11 682.648   8
   0  -5  -4 347.904 150.696   4
   0   5  -4 186.177 152.834   2
   0   5  -4-12.7098 106.942  34
   0  -5  -4-17.6424 134.738  31
   0  -5  -3 634.580 182.643   4
   0   5  -3 259.311 142.387   2
   0   5  -3 237.119 143.356  34
   0  -5  -3 737.433 188.396  31
   0   5  -2-38.9518 147.055   2
   0  -5  -2-54.7592 130.120   4
   0   5  -2-13.6046 119.264  34
   0  -5  -2-45.9213 137.391  31
   0   5  -1 46088.2 3003.16   2
   0  -5  -1 51832.4 3022.83   4
   0   5  -1 46102.2 2954.73  34
   0  -5  -1 52065.9 2978.87  31
   0  -5   0 72.4353 142.554   4
   0   5   0-113.367 153.134   2
   0   5   0-14.5857 129.907  34
   0  -5   0-55.2642 122.089  31
   0   5   1 52929.8 2868.42   2
   0  -5   1 41746.5 2768.39  31
   0   5   2-98.3643 145.262   2
   0   5   2 94.5805 140.378  34
   0  -5   2 13.3367 113.063  31
   0   5   3 1073.14 222.886   2
   0  -5   3 653.659 182.102   3
   0   5   3 1156.95 214.907  34
   0  -5   3 617.753 162.224  31
   0   5   4 500.016 181.165   2
   0  -5   4 138.148 140.033   3
   0   5   4 104.332 143.638  34
   0  -5   4-22.9318 182.367  33
   0  -5   4 19.0239 164.110  30
   0  -5   4-13.8028 115.089  31
   0  -5   5 10878.4 754.578   3
   0  -5   5 10034.9 805.654  33
   0   5   5 8725.82 730.600  34
   0  -5   5 10918.4 779.466  30
   0  -5   5 9896.87 707.468  31
   0   5   6 38.9725 131.943  34
   0  -5   6-100.526 195.828  33
   0  -5   6 77.1120 147.119   3
   0   5   6 19.4190 141.749   9
   0  -5   6 15.5498 117.398  31
   0  -5   6-130.510 182.804  30
   0  -5   7 48893.8 3175.79  33
   0   5   7 47997.3 3104.43  34
   0  -5   7 53033.2 3127.57   3
   0   5   7 51334.1 3099.02   9
   0  -5   7 50750.6 3074.97  31
   0  -5   7 48845.5 3139.79  30
   0  -5   8-144.101 195.144  33
   0   5   8-21.9272 154.374  34
   0  -5   8-23.0350 147.301   3
   0   5   8 19.1216 131.213   9
   0  -5   8 37.1748 132.487  31
   0  -5   8 51.7949 195.522  30
   0   5   9 16862.2 1126.99  34
   0  -5   9 13079.5 1145.29  33
   0  -5   9 15348.1 1131.04   3
   0   5   9 17255.4 1086.14   9
   0  -5   9 12836.9 1121.54  30
   0  -5   9 14453.9 1068.55  31
   0   5  10 49.1191 168.527  34
   0  -5  10 167.106 246.778  33
   0  -5  10-10.8680 80.9292   6
   0  -5  10 55.4403 171.804   3
   0  -5  10-61.8894 212.342  30
   0  -5  10-22.1497 143.769  31
   0   5  10-52.5919 157.632  30
   0  -5  11 1738.93 307.826   3
   0   5  11 950.144 242.872  34
   0  -5  11 1460.15 346.006  33
   0   5  11 1171.01 144.978  21
   0   5  11 500.797 219.514   7
   0  -5  11 980.229 236.293  31
   0   5  11 563.218 239.727  30
   0  -5  11 1177.49 327.420  30
   0  -5  12-37.5390 232.666  33
   0   5  12 109.396 93.0253  21
   0  -5  12 32.1247 195.874   3
   0  -5  12-76.3170 138.740  31
   0   5  12 60.2664 186.769  30
   0  -5  12-36.2610 224.746  30
   0  -5  13 2262.23 414.168  33
   0   5  13 1707.07 181.094  21
   0  -5  13 2848.04 409.869   3
   0  -5  13 2087.07 412.901  30
   0   5  13 1494.71 334.008  30
   0  -5  14 39.7975 212.461  33
   0   5  14 48.5243 97.3805  21
   0  -5  14-70.5976 211.602   3
   0   5  14-232.989 219.196  30
   0  -5  14 243.590 267.363  30
   0  -5  15 11055.7 974.946   3
   0  -5  15 8935.49 952.956  33
   0   5  15 11380.8 705.406  21
   0   5  15 9412.45 935.240  30
   0  -5  15 8297.84 950.549  30
   0  -5  15 11458.9 718.347   6
   0  -5  16 254.322 240.609  30
   0   5  16 33.7958 234.958  30
   0  -5  16 285.292 260.328   3
   0   5  16 170.098 224.059   3
   0  -5  16-20.3387 91.8618   6
   0  -5  17 4100.46 315.331   6
   0  -5  18-18.1285 84.2909   6
   0  -5  19 409.171 104.387   6
   0  -5  20-4.58413 77.0521   6
   0   5  21 635.361 81.3428  14
   0  -5  21 970.865 103.321   6
   0  -5  22 78.6838 51.2716   6
   0   6 -20 2593.14 202.383   5
   0  -6 -20 2741.43 208.560  25
   0  -6 -19 53.8771 99.0625  25
   0  -6 -19-51.2611 90.6187  36
   0   6 -19 61.0267 68.5862  16
   0   6 -19 51.5554 77.5839   5
   0  -6 -18 3638.53 302.158  36
   0  -6 -18 4078.87 310.457  25
   0   6 -18 4530.32 308.572   5
   0   6 -18 4161.88 291.866  16
   0   6 -17 12.2918 91.0232   5
   0  -6 -17-19.4789 116.994  25
   0  -6 -17 56.8344 118.049  36
   0  -6 -16 2170.76 216.876  25
   0  -6 -16 1999.18 217.791  36
   0   6 -16 1796.96 191.510   5
   0   6 -15 20.7959 87.3536   5
   0  -6 -15 43.3343 120.901  25
   0  -6 -15 144.884 137.953  36
   0  -6 -14 4286.34 333.011  26
   0  -6 -14 4015.63 337.672  25
   0  -6 -14 4014.48 345.711  36
   0   6 -14 4716.87 337.033   5
   0   6 -13-32.9386 186.960   1
   0   6 -13-27.8972 95.7148   5
   0  -6 -13 20.2888 104.314  26
   0  -6 -13-31.6930 132.003  36
   0   6 -13 46.9896 96.2753  35
   0  -6 -12 3269.91 272.582  26
   0  -6 -12 3349.42 294.600  36
   0   6 -12 3200.20 272.172  35
   0   6 -12 3571.32 279.899   5
   0  -6 -11-47.5796 89.3265  26
   0   6 -11-32.1195 88.4627  35
   0  -6 -11-59.4346 93.5758  22
   0   6 -11 58.3288 98.9289   5
   0  -6 -11-34.3854 179.538   4
   0  -6 -10 8928.25 785.042   4
   0  -6 -10 8124.57 523.974  26
   0   6 -10 7685.00 527.380  35
   0  -6 -10 7643.48 531.188  22
   0   6 -10 8217.59 530.134   5
   0  -6  -9-49.9672 80.2326  26
   0   6  -9 11.7492 87.9909  35
   0  -6  -9 77.2094 91.8589  22
   0   6  -9 120.444 88.7081   5
   0  -6  -9-60.7211 172.334   4
   0   6  -9 35.5853 209.613   2
   0   6  -8 22988.7 1424.15  35
   0   6  -8 23039.6 1696.08   2
   0   6  -8 22242.9 1418.94   5
   0  -6  -8 25459.8 1430.42  23
   0   6  -7 14.3721 110.842  34
   0   6  -7 5.35897 80.2590  35
   0   6  -7 40.1555 77.4248   5
   0  -6  -7 80.8244 146.923   4
   0   6  -7-122.778 167.389   2
   0   6  -6 20220.4 1334.56  34
   0   6  -6 20545.7 1227.83  35
   0   6  -6 20387.9 1222.20   5
   0   6  -6 21932.3 1483.18   2
   0  -6  -6 17953.0 1407.43   4
   0   6  -5-32.3207 117.963  34
   0   6  -5 81.9667 169.339   2
   0  -6  -5 49.3411 140.032   4
   0   6  -5 9.04852 75.0402   5
   0  -6  -4 14934.3 1110.33   4
   0   6  -4 15983.3 1149.97   2
   0   6  -4 15706.0 1047.45  34
   0  -6  -4 13528.8 1072.90  31
   0   6  -3 76.5018 152.865   2
   0  -6  -3-23.3151 134.859   4
   0   6  -3-69.1175 133.263  34
   0  -6  -3 20.6168 162.281  31
   0  -6  -2 37904.9 2308.81   4
   0   6  -2 32353.2 2290.00   2
   0   6  -2 34310.9 2234.29  34
   0  -6  -2 37948.6 2268.70  31
   0  -6  -1-69.3172 164.701   4
   0   6  -1 149.293 181.636   2
   0   6  -1-18.3504 140.053  34
   0  -6  -1 129.664 136.787  31
   0   6   0 6914.72 637.446   2
   0  -6   0 7511.20 646.059   4
   0   6   0 7263.21 607.032  34
   0  -6   0 6837.17 583.990  31
   0  -6   1 23.4593 154.492   4
   0   6   1 24.8122 185.281   2
   0  -6   1-17.3265 132.226  31
   0   6   2 47473.7 2780.71   2
   0  -6   2 40094.2 2725.91   4
   0  -6   2 43024.8 2672.70  31
   0   6   3 52.2217 156.529   2
   0   6   3-21.2589 160.507  34
   0  -6   3 34.0910 128.698  31
   0   6   4 18902.0 1321.23   2
   0   6   4 17129.2 1254.91  34
   0  -6   4 18098.1 1220.90  31
   0  -6   5 22.8013 147.999   3
   0   6   5-28.5435 168.131   2
   0   6   5 23.2440 165.677  34
   0  -6   5 17.6893 119.777  31
   0   6   6 18280.7 1437.55  34
   0  -6   6 23346.1 1557.32  33
   0   6   6 19108.8 1491.27   2
   0  -6   6 25156.4 1504.61   3
   0   6   6 18859.4 1429.50   9
   0  -6   6 22478.8 1412.87  31
   0  -6   7-64.7128 206.908  33
   0   6   7 154.469 148.914  34
   0   6   7-94.5145 198.387   2
   0  -6   7-51.1871 150.755   3
   0   6   7 46.0412 164.086   9
   0  -6   7-38.8865 128.047  31
   0  -6   7-28.6971 199.495  30
   0  -6   8 20335.5 1650.55  33
   0   6   8 26100.4 1649.91  34
   0  -6   8 24189.2 1633.16   3
   0   6   8 24710.9 1704.18   2
   0  -6   8 23126.6 1401.18   6
   0   6   8 26265.6 1600.71   9
   0  -6   8 21794.7 1547.10  31
   0  -6   8 21182.8 1633.23  30
   0  -6   9-71.9846 212.014  33
   0   6   9-28.4161 164.374  34
   0  -6   9 29.6404 177.692   3
   0  -6   9 63.1602 82.3731   6
   0  -6   9 33.6280 233.779  30
   0  -6   9 43.9520 140.542  31
   0   6  10 9315.00 816.721  34
   0  -6  10 9043.98 882.053  33
   0  -6  10 10359.4 623.383   6
   0  -6  10 9588.87 851.441   3
   0  -6  10 7882.03 742.971  31
   0  -6  10 8580.31 861.015  30
   0   6  10 9047.53 805.277  30
   0  -6  11 67.4619 202.203   3
   0   6  11-150.885 187.033  34
   0  -6  11-118.376 223.968  33
   0   6  11 45.0780 100.616  21
   0  -6  11 6.49888 91.5099   6
   0  -6  11-153.645 238.066  30
   0   6  11 29.7441 178.303  30
   0  -6  12 3181.65 450.580   3
   0  -6  12 1950.17 416.767  33
   0   6  12 2434.10 222.082  21
   0  -6  12 2747.35 232.110   6
   0   6  12 1581.94 340.098  30
   0  -6  12 3070.22 482.309  30
   0  -6  13-72.7873 225.561   3
   0  -6  13 123.426 237.971  33
   0   6  13 37.7910 99.1542  21
   0  -6  13-55.6193 99.4117   6
   0   6  13 63.6444 184.065  30
   0  -6  13 125.481 250.734  30
   0  -6  14 4405.67 558.484   3
   0  -6  14 3142.64 512.129  33
   0   6  14 3665.69 292.751  21
   0   6  14 3519.55 486.834  30
   0  -6  14 3400.92 550.208  30
   0  -6  14 4465.57 316.595   6
   0  -6  15-34.2759 94.6971   6
   0  -6  15 36.3800 225.476   3
   0   6  15 27.3332 84.0998  21
   0  -6  16 2761.40 238.976   6
   0  -6  17 72.9827 88.1112   6
   0  -6  18 5395.20 374.856   6
   0  -6  19 4.69422 77.1528   6
   0  -6  20 1863.53 158.508   6
   0  -6  21 65.2259 55.0674   6
   0   6  21 9.60756 41.8947  14
   0  -6  22 105.888 35.0695   6
   0   7 -20 2.75807 54.6630   5
   0   7 -19 3570.18 253.065   5
   0   7 -18 50.5535 83.0760   5
   0  -7 -18 101.137 86.8566  36
   0   7 -17 5024.07 322.775   5
   0  -7 -17 3759.40 313.259  36
   0   7 -16-12.1363 87.0299   5
   0  -7 -16 18.6100 113.465  36
   0   7 -15 518.340 117.005   5
   0  -7 -15 710.926 147.652  36
   0   7 -14-48.4317 91.4531   5
   0  -7 -14 97.7687 128.881  36
   0   7 -13 12782.1 797.983   5
   0  -7 -13 11600.7 801.980  36
   0   7 -12 7.11530 103.591   5
   0  -7 -12 79.0953 138.667  36
   0  -7 -11 11663.1 819.966  22
   0   7 -11 13932.9 831.536   5
   0   7 -11 12994.1 823.474  35
   0   7 -10-33.5588 98.5605  35
   0  -7 -10-60.4414 95.4508  22
   0  -7 -10-35.1381 206.977   4
   0   7 -10 33.9563 91.9767   5
   0  -7  -9 9799.79 852.347   4
   0   7  -9 9343.00 896.258   2
   0  -7  -9 9391.66 586.592  26
   0   7  -9 8636.51 596.187  35
   0  -7  -9 9109.51 600.162  22
   0   7  -9 9078.07 597.877   5
   0   7  -8-77.1342 231.199   2
   0  -7  -8 64.8833 173.199   4
   0  -7  -8-4.93715 73.5493  26
   0   7  -8-6.43872 89.8227  35
   0  -7  -8 67.5084 90.3899  23
   0  -7  -8 105.913 91.2345  22
   0   7  -8 31.0971 97.1869   5
   0  -7  -7 9849.38 852.975   4
   0   7  -7 10833.2 923.716   2
   0  -7  -7 9393.67 621.894  23
   0  -7  -7 9683.38 607.193  26
   0  -7  -7 9096.42 622.550  22
   0   7  -7 9545.03 622.459   5
   0   7  -7 10396.2 632.288  35
   0   7  -6-34.8376 189.986   2
   0   7  -6 38.8212 141.693  34
   0   7  -6 49.4439 83.9895  35
   0  -7  -6 39.9418 91.8340  23
   0  -7  -6-22.7136 84.8145  22
   0   7  -6-5.67775 82.4161   5
   0  -7  -6 77.2765 94.8382   6
   0   7  -5 36109.8 2238.60   2
   0  -7  -5 35855.6 2191.36   4
   0  -7  -5 33359.1 1915.27  23
   0  -7  -5 32979.1 1914.31  22
   0  -7  -5 28668.9 1914.10   6
   0   7  -5 31110.5 1910.05   5
   0   7  -5 33340.0 1921.56  35
   0   7  -5 33985.9 2082.00  34
   0   7  -4 211.119 171.090  34
   0   7  -4-6.11687 85.8610  35
   0  -7  -4-86.8796 173.602   4
   0   7  -4 32.4992 191.431   2
   0  -7  -4 5.96996 84.8465   6
   0   7  -3 34103.5 2021.82  35
   0   7  -3 32340.9 2178.31  34
   0   7  -3 33678.7 2285.20   2
   0  -7  -3 39222.8 2296.74   4
   0  -7  -3 33642.6 2016.77   6
   0  -7  -3 32797.9 2213.51  31
   0   7  -2 62.8577 185.148   2
   0  -7  -2-28.4899 148.780   4
   0   7  -2 112.677 173.822  34
   0   7  -2 73.7866 94.1445  35
   0  -7  -2 24.1434 156.737  31
   0   7  -1 7704.24 736.009   2
   0  -7  -1 7905.77 717.181   4
   0   7  -1 8843.17 701.840  34
   0   7  -1 7433.18 518.167  35
   0  -7  -1 8221.67 684.484  31
   0  -7   0 57.3614 165.893   4
   0   7   0-62.3532 183.639   2
   0   7   0 191.294 206.179  34
   0   7   0 18.7840 89.5294  35
   0  -7   0-111.751 159.305  31
   0  -7   1 8849.68 796.000   4
   0   7   1 8987.71 821.418   2
   0   7   1 9767.71 780.396  34
   0   7   1 9209.42 600.379  35
   0  -7   1 8750.81 731.807  31
   0  -7   2-117.122 172.470   4
   0   7   2 95.7073 200.889   2
   0   7   2 39.0429 95.5485  35
   0  -7   2 21.2029 137.624  31
   0   7   3 39831.6 2325.91  35
   0   7   3 40679.3 2541.69  34
   0   7   3 41150.0 2604.71   2
   0  -7   3 39502.3 2564.66   4
   0  -7   3 38420.9 2308.12   6
   0  -7   3 37160.8 2466.56  31
   0   7   4-27.7770 200.387  34
   0   7   4 33.2874 196.073   2
   0  -7   4 27.1120 76.8271   6
   0  -7   4-20.8746 143.242  31
   0   7   5 36581.7 2402.57  34
   0   7   5 35714.9 2443.83   2
   0  -7   5 36535.7 2151.76   6
   0  -7   5 35770.8 2308.90  31
   0   7   6 90.4570 220.101  34
   0   7   6 71.1211 216.818   2
   0  -7   6 22.8925 85.7218   6
   0   7   6-27.6337 171.275   9
   0  -7   6 21.5054 126.681  31
   0   7   7 9581.29 851.678  34
   0   7   7 10011.5 906.345   2
   0   7   7 9451.85 812.518   9
   0  -7   7 10294.2 636.407   6
   0  -7   7 8466.47 756.684  31
   0   7   8 65.1806 188.520  34
   0   7   8 38.2280 199.608   2
   0  -7   8 97.1562 203.942   3
   0  -7   8 6.26154 86.2440   6
   0  -7   8 90.9282 147.565  31
   0   7   9 8114.35 815.191  34
   0   7   9 8842.70 876.837   2
   0  -7   9 9270.66 841.760   3
   0  -7   9 9422.67 604.868   6
   0   7  10 308.474 219.223  34
   0  -7  10 27.4679 95.2791   6
   0  -7  10 143.397 195.553   3
   0   7  10 81.6311 231.716   2
   0   7  10 59.6747 175.811  30
   0   7  11 14865.4 1228.20   2
   0  -7  11 14673.7 1172.86   3
   0   7  11 11994.6 1095.69  34
   0   7  11 14500.0 884.167  21
   0   7  11 11831.7 1063.88  30
   0  -7  11 14271.7 885.783   6
   0  -7  12 21.5754 99.0266   6
   0  -7  12-37.8421 218.885   3
   0   7  12-84.8195 262.849   2
   0   7  12 32.5019 93.7914  21
   0  -7  13 13277.5 821.067   6
   0   7  13 12396.9 1142.24   2
   0  -7  13 14013.3 1126.31   3
   0   7  13 12296.0 803.850  21
   0   7  14-11.0440 86.7392  21
   0  -7  14 103.899 99.9617   6
   0  -7  15 576.067 120.759   6
   0  -7  16-30.2043 85.0758   6
   0  -7  17 4475.92 321.927   6
   0  -7  18 4.63569 74.2437   6
   0  -7  19 3370.51 242.523   6
   0  -7  20 19.8208 56.4721   6
   0   7  20-12.1149 46.0893  14
   0  -7  21 1187.70 90.3424   6
   0   8 -19 37.6125 51.1338   5
   0   8 -18 3783.65 226.527   5
   0  -8 -18 2562.66 209.964  36
   0   8 -17 4.34061 74.0715   5
   0  -8 -17-23.6956 82.0108  36
   0   8 -16 275.228 92.6574   5
   0  -8 -16 353.004 108.765  36
   0   8 -15 28.9301 89.2760   5
   0  -8 -15 58.9120 113.230  36
   0   8 -14 1308.70 156.590   5
   0  -8 -14 1326.22 178.797  36
   0   8 -13 141.941 103.342   5
   0  -8 -13 50.7247 127.174  36
   0   8 -12 12999.8 811.563   5
   0  -8 -12 12376.1 819.195  36
   0   8 -11 93.1404 92.0319   5
   0  -8 -11-73.2088 207.792   4
   0  -8 -10 13541.6 1085.50   4
   0   8 -10 12036.9 784.344   5
   0  -8  -9 20.3160 98.0235  22
   0   8  -9-89.0372 262.237   2
   0  -8  -9 108.344 201.019   4
   0   8  -9 49.5236 93.8726   5
   0   8  -9 55.7798 100.625  35
   0  -8  -8 604.451 247.956   4
   0   8  -8 129.806 251.045   2
   0  -8  -8 416.024 114.732  23
   0  -8  -8 295.243 113.512  22
   0   8  -8 367.264 111.119   5
   0   8  -8 288.081 109.316  35
   0  -8  -7 385.358 227.389   4
   0   8  -7-83.8225 223.745   2
   0   8  -7 42.2218 97.2099  35
   0  -8  -7-57.5814 93.4046  23
   0  -8  -7 98.2180 90.1593  22
   0   8  -7-67.3984 91.2737   5
   0  -8  -6 8889.05 769.171   4
   0   8  -6 7307.16 765.541   2
   0  -8  -6 8078.12 493.325  23
   0  -8  -6 7946.29 492.084  22
   0   8  -6 6726.04 483.256   5
   0  -8  -6 6377.80 491.721   6
   0   8  -6 6480.34 488.290  35
   0  -8  -5 102.481 178.372   4
   0   8  -5-39.4968 201.491   2
   0   8  -5 21.1499 98.9821  35
   0   8  -5 73.2378 178.213  34
   0  -8  -5 30.8715 89.1129  23
   0  -8  -5 6.22919 86.6363  22
   0   8  -5 102.590 95.7856   5
   0  -8  -5 35.7106 99.6430   6
   0   8  -4 20057.9 1532.82   2
   0  -8  -4 23904.3 1544.36   4
   0  -8  -4 21375.7 1223.21  23
   0  -8  -4 19810.5 1218.35  22
   0  -8  -4 19026.3 1225.10   6
   0   8  -4 19493.2 1217.74   5
   0   8  -4 19819.6 1229.37  35
   0   8  -4 19041.8 1401.43  34
   0   8  -3 38.0630 224.225   2
   0  -8  -3-100.701 186.856   4
   0   8  -3 52.9369 181.655  34
   0   8  -3 21.4955 98.3885  35
   0  -8  -3 137.296 95.1961  23
   0  -8  -3 54.7031 82.3756  22
   0  -8  -3 75.4151 97.1908   6
   0   8  -2 6970.03 713.763   2
   0  -8  -2 7018.15 684.065   4
   0   8  -2 6622.70 632.093  34
   0   8  -2 6731.98 457.700  35
   0  -8  -2 6795.47 443.415  23
   0  -8  -2 6462.92 441.765  22
   0  -8  -2 6099.99 447.253   6
   0  -8  -2 4952.54 585.047  31
   0  -8  -1 67.4382 218.865   4
   0   8  -1-75.7039 222.960   2
   0   8  -1-59.0902 105.937  35
   0   8  -1 169.305 185.829  34
   0  -8  -1 54.4450 82.2028  22
   0  -8  -1-17.3639 84.9919  23
   0  -8  -1 26.4108 92.6816   6
   0  -8  -1 27.3731 155.372  31
   0  -8   0 102.250 186.086   4
   0   8   0 152.077 220.093   2
   0   8   0 344.346 121.377  35
   0   8   0 232.538 233.500  34
   0  -8   0 171.724 91.2308  23
   0  -8   0 139.531 86.1591  22
   0  -8   0 91.2432 96.9393   6
   0  -8   0 26.5334 162.026  31
   0  -8   1 68.4776 212.216   4
   0   8   1 153.320 252.431   2
   0   8   1 29.9483 182.607  34
   0   8   1 53.5528 111.707  35
   0  -8   1 90.4297 85.3661  23
   0  -8   1 18.3708 89.4222  22
   0  -8   1 12.8206 90.5655   6
   0  -8   1-76.8553 166.296  31
   0  -8   2 8389.63 763.291   4
   0   8   2 9045.27 829.326   2
   0   8   2 7136.96 521.828  35
   0  -8   2 6861.11 497.043  23
   0  -8   2 8069.65 512.909  22
   0  -8   2 8209.94 516.256   6
   0  -8   2 7202.95 661.629  31
   0  -8   3 209.973 216.909   4
   0   8   3 38.9772 225.462   2
   0   8   3 175.839 111.862  35
   0  -8   3 6.29469 93.7784  22
   0  -8   3-25.5486 89.6853   6
   0  -8   3 24.5441 136.629  31
   0   8   4 26735.8 1792.01   2
   0  -8   4 23535.3 1705.88   4
   0   8   4 23930.2 1438.43  35
   0   8   4 22144.2 1666.81  34
   0  -8   4 23920.4 1417.10  22
   0  -8   4 22797.7 1413.55   6
   0  -8   4 21151.5 1570.83  31
   0  -8   5-36.6380 186.897   4
   0   8   5 120.101 204.218   2
   0  -8   5 13.1879 92.8490  22
   0   8   5-32.6853 189.058   9
   0  -8   5 32.6744 91.1504   6
   0   8   5-137.745 216.845  34
   0   8   5 50.4029 116.797  35
   0   8   6 10188.1 914.857   2
   0  -8   6 8356.14 841.785   4
   0  -8   6 9333.36 602.018  22
   0   8   6 9030.36 816.912   9
   0  -8   6 8945.29 598.449   6
   0   8   6 8254.27 827.988  34
   0   8   7 289.484 247.937   2
   0  -8   7 124.183 101.384   6
   0   8   7-146.284 219.264  34
   0   8   8 1048.91 320.348   2
   0  -8   8 878.697 137.918   6
   0   8   8 523.889 254.458  34
   0   8   9 42.4530 216.606   2
   0  -8   9 79.7077 98.2326   6
   0   8   9 114.350 232.443  34
   0   8  10 13741.5 1144.66   2
   0  -8  10 12915.1 801.598   6
   0   8  11 84.7594 245.133   2
   0   8  11-73.0235 218.875  34
   0   8  11 6.55331 99.7636  21
   0  -8  11-51.5856 101.477   6
   0   8  12 13096.9 808.717  21
   0  -8  12 12498.4 817.876   6
   0   8  13 5.39291 85.5597  21
   0  -8  13 82.8965 99.3973   6
   0   8  14 1320.70 136.189  21
   0  -8  14 1075.58 149.848   6
   0  -8  15 29.2049 88.6904   6
   0  -8  16 309.857 94.3884   6
   0  -8  17-83.1606 77.3372   6
   0  -8  18 2995.84 217.084   6
   0  -8  19 7.74890 52.0906   6
   0   8  19 38.2595 50.3115  14
   0  -9 -17 171.707 60.9309  36
   0   9 -17 307.443 68.2622   5
   0  -9 -16-34.3439 75.2207  36
   0   9 -16-15.1992 70.7919   5
   0  -9 -15 372.327 103.029  36
   0   9 -15 260.770 91.8407   5
   0  -9 -14-58.6524 103.499  36
   0   9 -14 84.3230 82.9806   5
   0  -9 -13 622.687 137.789  36
   0   9 -13 591.612 117.977   5
   0  -9 -12 94.2289 128.923  36
   0   9 -12 12.7133 91.7438   5
   0  -9 -11 1545.99 189.875  36
   0   9 -11 1388.55 163.998   5
   0   9 -10-13.9568 93.5434   5
   0   9  -9 553.943 127.767   5
   0   9  -8-13.8632 96.9924  35
   0   9  -8-57.2687 98.2480   5
   0   9  -8 135.775 289.410   2
   0  -9  -8 145.034 205.805   4
   0   9  -7 911.915 145.931  35
   0  -9  -7 1005.94 146.117  23
   0   9  -7 962.970 144.892   5
   0   9  -7 942.477 343.361   2
   0  -9  -7 1097.75 309.838   4
   0   9  -6 103.071 108.424  35
   0  -9  -6-13.2415 92.3572  22
   0  -9  -6-6.40884 95.1920  23
   0   9  -6 28.3175 93.2552   5
   0  -9  -6 73.3402 208.146   4
   0   9  -6 44.3370 256.456   2
   0   9  -5 60.0529 106.753  35
   0  -9  -5 261.666 104.427  23
   0  -9  -5 185.902 105.257  22
   0   9  -5 168.488 104.709   5
   0  -9  -5 400.184 120.272   6
   0  -9  -5 403.866 227.892   4
   0   9  -5 262.235 266.766   2
   0   9  -4-7.65313 103.645  35
   0   9  -4 86.6803 255.288   2
   0  -9  -4-110.854 217.657   4
   0  -9  -4-19.7843 90.2144  22
   0  -9  -4 95.1333 97.5755  23
   0   9  -4 76.8377 96.4996   5
   0  -9  -4-22.9061 102.704   6
   0   9  -3 8759.80 569.638  35
   0   9  -3 9098.58 779.812  34
   0  -9  -3 8080.23 545.589  23
   0  -9  -3 7600.65 544.583  22
   0  -9  -3 7307.65 552.755   6
   0   9  -3 9363.57 562.156   5
   0  -9  -3 8104.54 796.508   4
   0   9  -3 9829.71 896.743   2
   0   9  -2 15.9654 111.695  35
   0   9  -2-62.4371 193.487  34
   0  -9  -2 74.1216 197.850   4
   0   9  -2-85.7308 278.230   2
   0  -9  -2 49.6500 92.9451  23
   0  -9  -2-13.1698 94.1562  22
   0  -9  -2-15.0007 109.178   6
   0   9  -1 1474.44 348.677  34
   0   9  -1 2152.12 227.679  35
   0   9  -1 2924.68 473.815   2
   0  -9  -1 3560.42 455.372   4
   0  -9  -1 1611.56 322.801  31
   0  -9  -1 2221.83 202.545  23
   0  -9  -1 2157.17 207.979  22
   0  -9  -1 2351.92 223.944   6
   0   9   0-43.3108 241.061   2
   0  -9   0 37.6085 196.363   4
   0  -9   0 6.02963 86.2226  23
   0  -9   0 33.1080 99.9890  22
   0  -9   0 14.5817 103.939   6
   0   9   0-66.0444 204.668  34
   0   9   0 66.7879 114.955  35
   0  -9   1 2796.09 435.949   4
   0   9   1 2709.36 476.712   2
   0  -9   1 2605.04 232.848  22
   0  -9   1 2737.91 228.110  23
   0  -9   1 3117.67 254.307   6
   0   9   1 2417.10 255.213  35
   0   9   1 2085.26 399.838  34
   0   9   2-43.9393 272.328   2
   0  -9   2-76.2681 224.621   4
   0  -9   2-41.0488 91.3899  23
   0  -9   2-67.4992 91.7191  22
   0  -9   2 64.4811 99.6135   6
   0   9   2 95.8332 128.660  35
   0   9   2-35.1037 217.567  34
   0  -9   3 7639.72 786.505   4
   0   9   3 6663.46 794.118   2
   0  -9   3 8669.33 538.999  22
   0  -9   3 7484.81 516.175  23
   0  -9   3 8524.52 538.797   6
   0   9   3 7111.80 545.657  35
   0  -9   4-39.2067 209.314   4
   0   9   4-44.1201 235.543   2
   0  -9   4 56.8537 88.8472  23
   0  -9   4 20.8417 101.734  22
   0  -9   4 50.0931 96.2707   6
   0   9   4-36.4448 214.678   9
   0   9   4 18.0225 128.472  35
   0   9   4 111.564 206.988  34
   0  -9   5 519.895 263.800   4
   0   9   5 396.570 286.403   2
   0  -9   5 156.873 88.8254  23
   0  -9   5 247.769 113.010  22
   0  -9   5 295.527 111.910   6
   0   9   5 607.659 264.446  34
   0   9   5 309.268 142.916  35
   0  -9   6 327.107 240.912   4
   0   9   6-43.9127 254.062   2
   0  -9   6-14.4470 104.069  22
   0  -9   6 124.320 111.169   6
   0   9   6 202.123 136.949  35
   0   9   6 272.549 280.944  34
   0  -9   7 997.347 332.861   4
   0   9   7 1006.20 369.606   2
   0  -9   7 1150.19 160.927  22
   0  -9   7 1335.17 157.180   6
   0   9   7 903.780 176.049  35
   0   9   7 475.323 275.203  34
   0  -9   8 210.862 239.394   4
   0   9   8 129.505 235.435   2
   0  -9   8 22.4190 114.410  22
   0  -9   8 22.3296 102.874   6
   0   9   8 79.6035 203.061  34
   0   9   8 82.5598 132.396  35
   0  -9   9 787.898 147.039  22
   0  -9   9 650.753 128.683   6
   0   9   9 334.620 147.139  35
   0  -9  10 66.7267 115.846  22
   0   9  10-31.9067 100.969  21
   0  -9  10 36.3731 105.281   6
   0   9  10 52.7419 124.551  35
   0   9  11 1159.00 146.596  21
   0  -9  11 1076.50 168.368  22
   0  -9  11 1269.69 160.479   6
   0   9  11 1058.36 177.105  35
   0  -9  12 33.8911 107.780  22
   0   9  12 60.2881 84.0901  21
   0  -9  12-59.4622 97.0270   6
   0   9  12 102.208 122.849  35
   0  -9  13 523.227 131.856  22
   0   9  13 735.021 101.689  21
   0  -9  13 697.166 120.203   6
   0   9  13 589.097 140.182  35
   0  -9  14-33.3405 95.0593  22
   0  -9  14 135.172 86.6326   6
   0   9  14 12.7630 100.494  35
   0  -9  15 253.965 98.7981  22
   0  -9  15 233.495 87.6570   6
   0   9  15 142.918 92.5661  35
   0  -9  16 47.5760 76.4487  22
   0  -9  16 19.4649 68.3906   6
   0   9  16-4.53793 75.7796  35
   0  -9  17 119.423 63.1956  22
   0   9  17 24.5759 60.4930  35
   0  -9  18 40.5328 41.7416  22
   0  -9  18 77.8760 39.5325   6
   0  10 -15 6.08317 59.2920   5
   0 -10 -15 93.4061 61.1952  36
   0  10 -14 1503.25 131.592   5
   0 -10 -14 1103.46 131.382  36
   0  10 -13 102.662 80.1648   5
   0 -10 -13 93.5726 96.9833  36
   0  10 -12 498.035 101.213   5
   0 -10 -12 386.471 120.269  36
   0  10 -11-33.6152 84.6019   5
   0 -10 -11 111.446 114.965  36
   0  10 -10 4860.10 350.419   5
   0 -10 -10 4771.06 359.109  36
   0  10  -9 25.5396 89.3509   5
   0  10  -8 73.0795 93.9306   5
   0  10  -7-6.80623 97.0262   5
   0  10  -6 6011.78 451.401   5
   0  10  -6 7108.86 459.573  35
   0 -10  -5 52.0219 92.8391  23
   0  10  -5 20.9336 97.6760   5
   0  10  -5 77.4180 107.457  35
   0 -10  -4 243.777 100.038  23
   0  10  -4 210.731 102.712   5
   0 -10  -4 135.303 106.245   6
   0  10  -4 285.737 115.725  35
   0 -10  -3-36.8413 209.112   4
   0  10  -3-15.1833 106.224  35
   0 -10  -3 5.79452 87.4957  23
   0 -10  -3 83.1040 113.766   6
   0  10  -3-21.2192 92.8271   5
   0  10  -2 7337.85 810.661   2
   0 -10  -2 7174.09 731.856   4
   0  10  -2 7444.06 494.626  35
   0  10  -2 5628.17 656.759  34
   0 -10  -2 7213.53 467.538  23
   0 -10  -2 6901.58 473.305  22
   0  10  -2 6952.55 480.315   5
   0 -10  -2 6257.92 478.917   6
   0 -10  -1 187.199 199.919   4
   0 -10  -1 19.5744 96.1780  22
   0 -10  -1 68.3326 93.4739  23
   0 -10  -1 74.9221 108.825   6
   0  10  -1-33.7854 180.415  34
   0  10  -1 177.906 119.836  35
   0 -10   0-37.7237 210.439   4
   0  10   0 268.637 303.491   2
   0 -10   0 269.068 98.4923  23
   0 -10   0 414.700 116.718  22
   0 -10   0 305.178 114.185   6
   0  10   0 124.449 124.369  35
   0  10   0 103.568 168.105  34
   0  10   1 134.632 269.055   2
   0 -10   1 227.913 223.787   4
   0 -10   1 72.5152 103.089  22
   0 -10   1 60.4907 89.4453  23
   0 -10   1 44.3212 101.137   6
   0  10   1 118.686 129.121  35
   0  10   1 35.6999 190.634  34
   0  10   2 7228.26 809.972   2
   0 -10   2 7887.05 771.040   4
   0 -10   2 7063.66 468.570  23
   0 -10   2 7138.41 484.526  22
   0 -10   2 6919.85 486.820   6
   0  10   2 6302.30 703.245  34
   0  10   2 7066.41 506.094  35
   0 -10   3 77.2393 201.641   4
   0 -10   3 20.1462 103.041  22
   0 -10   3 20.9422 81.5937  23
   0 -10   3 14.5594 100.889   6
   0  10   3-222.119 225.711  34
   0  10   3 113.285 128.324  35
   0 -10   4 372.697 115.736  22
   0 -10   4 371.464 111.076   6
   0  10   4 140.197 126.137  35
   0 -10   5 61.6515 108.949  22
   0 -10   5 43.4285 102.590   6
   0  10   5 43.8075 119.880  35
   0 -10   6 6660.30 466.086  22
   0 -10   6 6677.49 468.296   6
   0  10   6 6717.97 488.271  35
   0 -10   7-13.7015 105.672  22
   0 -10   7-35.5541 104.416   6
   0  10   7 8.52399 118.135  35
   0 -10   8 257.204 116.350  22
   0 -10   8 166.542 108.513   6
   0  10   8 198.386 128.707  35
   0  10   9-5.77605 96.6590  21
   0 -10   9 39.4767 112.513  22
   0 -10   9-33.5285 103.431   6
   0  10   9 15.8935 117.022  35
   0 -10  10 5542.36 378.740  22
   0  10  10 5516.75 361.412  21
   0 -10  10 4815.94 368.229   6
   0  10  10 4621.47 380.485  35
   0  10  11 51.5770 81.1415  21
   0 -10  11 57.9931 100.288  22
   0 -10  11 135.212 93.5434   6
   0  10  11 6.89259 108.843  35
   0  10  12 457.381 82.3584  21
   0 -10  12 496.646 111.765  22
   0 -10  12 592.900 110.301   6
   0  10  12 241.599 113.758  35
   0 -10  13-31.9729 82.6347  22
   0 -10  13-9.24223 77.3560   6
   0  10  13-64.7975 85.0279  35
   0 -10  14 1266.02 121.153   6
   0  10  14 765.964 121.675  35
   0 -10  15 55.8926 60.8050   6
   0  10  15 24.8477 62.3950  35
   0 -10  16 180.451 51.3927   6
   0  11 -13 2484.72 166.429   5
   0 -11 -13 2030.88 159.875  36
   0 -11 -12-25.7399 72.8783  36
   0  11 -12 43.9115 64.2562   5
   0  11 -11 2309.34 182.337   5
   0 -11 -11 2118.79 185.961  36
   0 -11 -10-18.3536 95.9637  36
   0  11 -10 4.50501 79.1325   5
   0  11  -9 2357.78 190.960   5
   0 -11  -9 1876.79 194.813  36
   0  11  -8 53.5137 88.0066   5
   0  11  -7 672.609 117.324   5
   0  11  -6-5.90349 86.1854   5
   0  11  -5 4552.88 333.097   5
   0  11  -4 34.5148 92.5741  35
   0  11  -4-18.6237 91.9379   5
   0  11  -3 6582.22 472.034  35
   0 -11  -3 6823.74 479.617   6
   0  11  -3 7473.77 480.637   5
   0 -11  -3 7233.48 457.831  23
   0  11  -2 58.0959 98.7850  35
   0 -11  -2 8.79035 76.1100  23
   0  11  -2-76.3399 96.5794   5
   0 -11  -2 33.0040 89.9913   6
   0  11  -1 6627.95 456.253  35
   0 -11  -1 6331.01 451.193   6
   0  11  -1 6714.38 451.917   5
   0 -11  -1 6539.02 427.672  23
   0 -11   0-8.51189 74.3233  23
   0 -11   0 19.9493 96.2428   6
   0  11   0 115.740 97.1042   5
   0  11   0 13.8520 100.831  35
   0 -11   1 6411.34 446.234   6
   0  11   1 6389.51 451.038  35
   0 -11   2-39.7558 95.6049   6
   0  11   2 14.3671 104.571  35
   0 -11   3 7808.57 520.140   6
   0  11   3 7590.64 527.186  35
   0 -11   4-45.2815 100.065   6
   0  11   4 194.308 116.390  35
   0 -11   5 3762.65 295.125   6
   0  11   5 3861.43 310.403  35
   0 -11   6 55.7267 89.6067   6
   0  11   6-96.9555 107.101  35
   0 -11   7 651.324 115.675   6
   0  11   7 743.916 137.267  35
   0  11   8 69.0002 84.9489  21
   0 -11   8-5.63296 85.3204   6
   0  11   8 69.0120 98.5475  35
   0  11   9 1344.45 135.681  21
   0 -11   9 1695.33 158.597   6
   0  11   9 1296.54 158.615  35
   0  11  10-3.10006 59.4714  21
   0 -11  10 28.4094 78.3549   6
   0  11  10-10.5660 86.8298  35
   0 -11  11 2917.66 206.322   6
   0  11  11 2226.89 206.636  35
   0 -11  12 48.8941 64.1384   6
   0  11  12 108.223 76.2365  35
   0 -11  13 2110.10 141.005   6
   0  11  13 1386.89 132.648  35
   0 -11  14 11.7350 36.8894   6
   0  12 -10 3546.58 213.249   5
   0 -12 -10 2693.91 204.534  36
   0  12  -9 9.14836 60.6365   5
   0 -12  -9 26.7034 63.7098  36
   0  12  -8 655.378 88.6970   5
   0 -12  -8 394.145 94.3497  36
   0  12  -7-34.8994 73.5349   5
   0  12  -6 3802.34 271.223   5
   0  12  -5 102.014 81.0390   5
   0  12  -4 1763.32 162.302   5
   0  12  -3-9.48162 76.2947   5
   0  12  -2 2056.38 179.862   5
   0 -12  -1-115.027 87.5252   6
   0  12  -1 48.4094 81.2231   5
   0  12   0 202.732 84.8617   5
   0 -12   0 207.562 92.0725   6
   0  12   0 241.031 84.0137  35
   0 -12   1 45.7108 83.8712   6
   0  12   1-47.7429 80.0854   5
   0  12   1 86.3284 80.7795  35
   0  12   2 2004.45 166.485   5
   0 -12   2 1909.31 169.792   6
   0 -12   3 9.99175 78.6559   6
   0  12   3-45.5070 78.9743   5
   0  12   3 115.954 80.1600  35
   0 -12   4 2418.06 201.386   6
   0  12   4 2587.26 197.481   5
   0  12   4 2215.60 194.223  35
   0 -12   5-18.7824 78.2320   6
   0  12   5-4.15835 70.5079   5
   0  12   5-8.86094 79.5253  35
   0 -12   6 3783.81 280.166   6
   0  12   6 3230.62 271.811  35
   0  12   7 47.1613 62.4130  21
   0 -12   7 61.6177 70.0892   6
   0  12   7 136.773 74.2106  35
   0  12   8 320.640 59.7183  21
   0 -12   8 418.033 79.7672   6
   0  12   8 294.568 77.5541  35
   0 -12   9 22.4371 56.7668   6
   0  12   9-54.0331 52.9550  35
   0 -12  10 3204.32 217.382   6
   0 -12  11 17.4096 35.9166   6
   0 -13  -6 65.7139 45.6436  36
   0 -13  -5 183.632 57.6625  36
   0  13  -4-27.5796 48.8475   5
   0  13  -3 792.114 86.1503   5
   0  13  -2 77.9058 58.0333   5
   0  13  -1 991.839 99.2694   5
   0  13   0 90.6344 57.7688   5
   0  13   1 710.853 84.4563   5
   0  13   2 29.4798 55.4372   5
   0  13   3 501.438 69.5938   5
   0  13   4 54.9321 41.3220  21
   0  13   4 44.3938 44.9910   5
   0 -13   5 277.441 57.2160   6
   0 -13   6-38.6487 40.6294   6
  -1   0 -23 29.5847 57.3905  24
   1   0 -23 31.1127 66.8814  24
  -1   0 -23 18.5573 72.1691  16
   1   0 -23 25.4754 72.0315  16
   1   0 -22-71.5490 84.9969  24
  -1   0 -22 23.4123 70.0498  25
  -1   0 -22-3.74039 80.0897  24
   1   0 -22-28.5032 68.2696  25
   1   0 -22-4.89020 87.0975  16
  -1   0 -22 84.8358 89.7448  16
  -1   0 -21-4.65902 87.7324  25
   1   0 -21 49.7490 98.7766  24
   1   0 -21 49.2997 84.1016  25
  -1   0 -21 38.2848 91.8303  24
  -1   0 -21 61.0035 105.440  16
   1   0 -20-27.6498 100.667  25
   1   0 -20 46.4123 107.365  24
  -1   0 -20 140.678 105.638  24
  -1   0 -20 147.618 109.359  25
  -1   0 -19 100.154 103.379  13
   1   0 -19 12.5779 109.603  25
  -1   0 -19 35.7731 139.395  26
   1   0 -19 38.3765 109.404  24
  -1   0 -19 19.1785 107.244  25
  -1   0 -18 39.4801 93.8114  13
   1   0 -18 18.0738 91.2267  13
  -1   0 -18 34.7541 211.901   1
  -1   0 -18-44.6600 253.495   8
   1   0 -18-89.8742 273.986   8
   1   0 -18 18.4536 143.432  26
  -1   0 -18 120.630 152.166  26
   1   0 -18 6.71662 120.334  25
  -1   0 -17 105.646 107.031  13
   1   0 -17-48.9386 95.5907  13
  -1   0 -17 68.1557 204.288   1
  -1   0 -17 53.1766 98.4542   5
  -1   0 -17 132.182 254.859   8
   1   0 -17 20.4734 112.176  25
  -1   0 -17-27.6855 135.517  26
   1   0 -17 36.9075 138.192  26
  -1   0 -16-25.4896 97.0108  13
   1   0 -16 35.7536 89.2507  13
  -1   0 -16-25.4518 96.0871   5
  -1   0 -16 129.550 183.837   1
  -1   0 -16 167.918 251.651   8
   1   0 -16 88.9173 133.536  26
  -1   0 -16 35.3843 144.392  26
  -1   0 -15 32.9077 126.958  26
   1   0 -15 16.6191 129.889  26
  -1   0 -15 210.214 167.192   1
  -1   0 -15 59.4792 89.4111   5
   1   0 -15 67.3690 87.1352  13
  -1   0 -15 89.4598 98.9975  13
  -1   0 -14 14.9627 111.752  26
   1   0 -14 60.6453 119.060  26
   1   0 -14 5.15265 77.8340  13
  -1   0 -14 59.9523 88.3633  13
  -1   0 -14-109.436 180.187   1
  -1   0 -14 114.841 83.7174   5
  -1   0 -14 27.8924 164.309  29
  -1   0 -13-26.7575 103.718  26
   1   0 -13 61.0929 104.705  26
  -1   0 -13-25.8630 165.386  29
  -1   0 -13-4.96232 79.2856   5
  -1   0 -13 147.492 170.888   1
  -1   0 -12 23.5263 159.323  29
   1   0 -12 79.4685 125.134  29
  -1   0 -12 75.3568 80.0700   5
  -1   0 -12-21.8483 149.948   1
   1   0 -11 107.221 119.417  29
  -1   0 -11 21.1955 147.395  29
  -1   0 -11 57.7586 130.420   1
  -1   0 -10-37.4523 144.426  29
   1   0 -10 15.8278 122.075  29
  -1   0 -10 84.2053 127.154   1
  -1   0  -9 32.6994 136.202  29
   1   0  -9 27.6539 117.227  29
  -1   0  -9 14.6339 120.817   1
   1   0  -8 47.7264 123.934  29
  -1   0  -8 183.689 144.200  29
  -1   0  -8-12.5916 121.438   1
   1   0  -7 110.988 110.726  29
  -1   0  -7 132.438 130.030  29
  -1   0  -7 21.4200 112.576   1
  -1   0  -6-40.5176 119.330  29
  -1   0  -6 19.0036 119.665  32
   1   0  -6-8.42188 102.697  29
  -1   0  -6 17.9209 101.229   1
   1   0  -5 156.832 104.193  29
  -1   0  -5 67.1367 128.524  29
  -1   0  -5 30.4317 124.565  32
  -1   0  -5 65.7819 110.177   1
  -1   0  -4 94.6966 99.1569  29
   1   0  -4 37.3099 87.3378  29
  -1   0  -4 59.1974 94.4773  32
  -1   0  -4 154.912 90.4564   1
   1   0  -3 55.0460 65.2284  29
  -1   0  -3-4.31769 67.9862  32
  -1   0  -3 21.1562 70.1926   1
   1   0  -2 18.5951 43.6773  29
  -1   0  -2 29.2731 47.1244  32
  -1   0  -2 16.7803 45.3454   1
  -1   0  -1 1.81267 29.4709  32
  -1   0  -1 18.2536 24.8384  31
  -1   0  -1 2.71228 36.9952  29
  -1   0  -1 26.3616 26.1898   1
   1   0  -1 83.4449 48.6951   8
   1   0   0-1.71061 26.9965   8
   1   0   1 16.8071 39.7553   9
   1   0   1 29.7989 47.6034   7
   1   0   1 26.4252 40.4008  34
  -1   0   2 4.76784 32.9099   7
   1   0   2 16.4462 68.6530   7
   1   0   2 5.96757 50.9180  34
  -1   0   3-4.93206 22.2922  34
   1   0   3 72.3040 62.4754  34
   1   0   3 55.0708 99.2279   7
  -1   0   3 31.2719 62.0955   7
  -1   0   3 9.44204 77.2374  30
  -1   0   4 31.5100 31.4136  34
   1   0   4 111.163 77.6715  34
  -1   0   4 37.4079 104.831  30
  -1   0   4 82.7382 78.4699   7
   1   0   4 75.7849 112.224   7
  -1   0   5 79.4529 100.117   3
  -1   0   5 13.3855 37.8663  34
   1   0   5 41.4466 125.178   7
  -1   0   5 54.4592 84.0184   7
  -1   0   5 70.8133 110.107  30
  -1   0   6 40.9204 90.1809   7
   1   0   6 9.73728 120.724   7
  -1   0   6 123.100 109.895   3
  -1   0   6-19.3230 129.081  30
  -1   0   7 49.5244 92.3724   7
   1   0   7 67.1254 127.635   7
  -1   0   7 31.2600 110.676   3
  -1   0   7 23.2626 130.787  30
   1   0   8 51.2113 127.512   7
  -1   0   8 85.1163 106.629   3
  -1   0   8 13.8241 144.394  30
   1   0   9 14.5796 127.791   7
  -1   0   9 14.0412 114.857   3
  -1   0   9-65.0201 168.774  30
   1   0  10 66.1632 136.551   7
  -1   0  10-48.2197 107.352   3
  -1   0  10 18.9535 159.289  30
  -1   0  11-18.3325 115.440   3
  -1   0  11 21.9269 185.888  30
  -1   0  12 41.5150 120.083   3
  -1   0  12 25.1603 194.053  30
  -1   0  13 23.3415 139.930   3
  -1   0  13-200.109 198.733  30
   1   0  13 137.709 205.668  30
   1   0  14 36.5789 89.3430  21
  -1   0  14 156.179 156.084   3
   1   0  14 124.300 213.271  30
  -1   0  14 32.0745 220.128  30
   1   0  15 99.8279 96.6860  21
  -1   0  15 28.6284 171.667   3
  -1   0  15-70.8590 239.934  30
   1   0  15 172.508 213.877  30
   1   0  16 71.3377 111.752  21
  -1   0  16 216.553 197.831   3
   1   0  16-262.338 294.993  30
  -1   0  16-268.395 266.547  30
   1   0  17 51.3761 107.773  21
  -1   0  17-97.8967 198.961   3
  -1   0  17-121.207 277.241  30
   1   0  17-79.1741 245.354  30
   1   0  18 179.738 115.720  21
  -1   0  18-133.411 219.657   3
   1   0  18-161.730 220.504  30
   1   0  19 204.970 111.272  21
   1   0  20 16.5801 91.0478  21
   1   0  22-42.4766 83.4355  19
  -1   0  23 43.8645 59.0062  19
   1   0  23 99.7220 69.3265  19
   1  -1 -24 62.4383 39.9616  24
   1   1 -24 122.549 48.1233  16
   1   1 -23 407.461 71.7515  24
   1  -1 -23 621.727 89.2340  24
  -1  -1 -23 690.025 82.5596  24
  -1  -1 -23 440.337 71.5710  25
   1  -1 -23 294.352 67.2758  25
   1   1 -23 585.910 90.5917  16
  -1  -1 -22 1009.96 125.607  25
  -1  -1 -22 1200.45 132.457  24
  -1   1 -22 1067.00 116.490  24
   1  -1 -22 1102.78 132.842  24
   1  -1 -22 1177.94 126.689  25
   1   1 -22 1325.91 129.243  24
   1   1 -22 1324.48 140.365  16
   1   1 -21 319.002 105.725  24
  -1  -1 -21 264.508 108.304  25
  -1  -1 -21 143.596 104.984  24
  -1   1 -21 333.120 97.7632  24
   1  -1 -21 323.080 112.163  24
   1  -1 -21 291.580 105.808  25
  -1  -1 -21 415.047 116.075  16
   1  -1 -21 434.821 111.830  16
   1   1 -21 197.524 110.831  16
  -1  -1 -20 1990.65 203.348  25
   1  -1 -20 2210.17 206.381  24
   1  -1 -20 1990.54 203.699  25
  -1   1 -20 2016.70 184.342  25
   1   1 -20 2259.51 198.440  24
   1   1 -20 1881.44 179.689  25
  -1  -1 -20 1750.19 226.410  26
  -1   1 -20 2218.95 196.465  24
   1   1 -20 2013.82 210.672  16
   1  -1 -20 1999.70 207.221  16
  -1   1 -19 1980.48 195.986  25
   1   1 -19 1943.66 195.232  25
  -1   1 -19 2262.04 206.457  24
   1  -1 -19 2184.83 217.123  25
   1   1 -19 2380.90 211.584  24
  -1  -1 -19 2016.72 246.007  26
  -1   1 -19 1889.21 201.419  13
   1  -1 -19 2189.89 219.783  16
  -1  -1 -18 6055.99 433.464  13
  -1   1 -18 6168.75 441.238  13
  -1  -1 -18 7266.12 697.823   1
  -1   1 -18 7748.07 719.903   1
   1  -1 -18 6137.34 737.720   8
   1   1 -18 6545.06 758.702   8
  -1  -1 -18 6396.62 755.633   8
  -1   1 -18 7207.26 449.279   5
   1   1 -18 6280.96 442.986  24
  -1   1 -18 6478.63 441.386  24
   1   1 -18 6017.40 432.516  25
  -1  -1 -18 5539.75 464.378  26
   1  -1 -18 5924.55 445.331  25
  -1  -1 -17 2667.74 226.942  13
  -1   1 -17 2213.18 229.406  13
   1  -1 -17 2671.10 219.845  13
   1   1 -17 2396.49 224.821  13
  -1   1 -17 2169.57 399.141   1
  -1  -1 -17 3026.08 447.481   1
  -1  -1 -17 2331.64 461.436   8
  -1   1 -17 3354.85 521.813   8
   1   1 -17 1826.75 434.103   8
  -1   1 -17 2512.17 224.357   5
   1  -1 -17 2677.43 500.348   8
   1   1 -17 2629.06 236.435  24
  -1  -1 -17 2727.55 265.373  26
  -1   1 -17 2644.44 270.310  26
   1   1 -17 2479.92 231.105  25
  -1  -1 -16 2484.65 229.865  13
   1   1 -16 3168.65 243.019  13
   1  -1 -16 2389.99 222.994  13
  -1   1 -16 3021.30 250.535  13
   1   1 -16 2723.54 237.575  25
  -1   1 -16 2726.87 274.741  26
  -1  -1 -16 2160.03 255.256  26
   1   1 -16 2844.63 282.889  26
  -1  -1 -16 2674.09 416.422   1
  -1   1 -16 3209.84 441.195   1
  -1   1 -16 2976.57 490.008   8
  -1  -1 -16 2317.97 445.632   8
  -1   1 -16 3094.77 240.479   5
   1   1 -16 3078.78 503.327   8
   1  -1 -16 2541.51 466.825   8
  -1  -1 -15 1826.99 200.114  36
   1  -1 -15 1896.45 202.489  36
  -1  -1 -15 1592.59 337.545  29
   1   1 -15 1313.77 169.810  13
   1  -1 -15 1802.95 167.529  13
  -1  -1 -15 1452.68 163.215  13
  -1   1 -15 1793.36 179.039  13
  -1   1 -15 1610.38 211.550  26
   1   1 -15 1482.61 208.875  26
  -1  -1 -15 1872.85 205.947  26
  -1   1 -15 1789.73 332.237   1
  -1  -1 -15 1469.72 309.890   1
   1  -1 -15 2141.68 415.484   8
   1   1 -15 1353.63 347.641   8
  -1   1 -15 1553.76 172.254   5
  -1  -1 -15 1887.18 385.476   8
  -1  -1 -14 8709.69 836.970  32
  -1  -1 -14 9527.89 630.888  36
   1  -1 -14 9052.33 628.526  36
  -1  -1 -14 8950.16 836.841  29
  -1   1 -14 9681.77 621.203  13
   1  -1 -14 9395.44 606.623  13
  -1  -1 -14 9293.30 608.887  13
   1   1 -14 9697.52 616.146  13
  -1   1 -14 9533.49 644.006  26
   1   1 -14 9496.39 644.980  26
  -1  -1 -14 9374.96 636.810  26
  -1   1 -14 10370.9 826.744   1
  -1  -1 -14 10258.8 836.333   1
   1  -1 -14 9504.50 884.431   8
  -1  -1 -14 10270.3 620.465   5
   1   1 -14 9454.21 889.764   8
  -1   1 -14 10029.8 617.596   5
   1  -1 -13 1358.97 167.022  36
  -1  -1 -13 1691.56 319.184  29
  -1   1 -13 1389.81 318.345  32
  -1   1 -13 1185.98 230.769  29
  -1  -1 -13 1343.10 285.578  32
  -1   1 -13 972.783 138.684  13
   1   1 -13 1226.16 167.109  26
  -1  -1 -13 1356.21 162.334  26
  -1   1 -13 1300.79 166.781  26
   1  -1 -13 1399.37 319.413   8
  -1   1 -13 922.179 130.606   5
  -1  -1 -13 1563.15 145.489   5
  -1   1 -13 909.461 242.518   1
  -1  -1 -13 1279.98 268.908   1
  -1   1 -12 8048.17 638.716   1
  -1  -1 -12 6795.93 619.799   1
  -1   1 -12 6637.51 648.477  32
  -1  -1 -12 6222.30 631.874  32
  -1   1 -12 6161.42 587.371  29
  -1  -1 -12 6754.19 650.495  29
   1   1 -12 7504.02 576.101  29
   1  -1 -12 6483.35 618.688  29
  -1   1 -12 7562.08 465.029   5
   1  -1 -12 6770.10 673.339   8
  -1  -1 -12 7141.53 463.317   5
  -1   1 -11 457.813 217.281  32
  -1  -1 -11 261.208 180.566  29
   1  -1 -11 562.347 199.701  32
  -1   1 -11 264.961 161.881  29
  -1  -1 -11 537.745 212.558  32
   1   1 -11 337.819 125.300  29
   1  -1 -11 361.572 173.700  29
   1  -1 -11 325.345 202.040   8
  -1  -1 -11 328.359 166.135   1
  -1   1 -11 385.026 84.3823   5
  -1   1 -11 286.253 153.224   1
  -1  -1 -11 418.076 91.4398   5
  -1   1 -10 5622.65 499.155  29
   1   1 -10 6354.19 474.605  29
  -1  -1 -10 5751.32 539.841  29
   1  -1 -10 5984.31 523.703  29
  -1  -1 -10 5675.61 525.018  32
  -1   1 -10 5335.36 528.233  32
   1  -1 -10 4794.92 503.703  32
  -1   1 -10 5957.23 504.171   1
  -1  -1 -10 6188.61 524.493   1
   1  -1  -9 13164.3 884.681  29
   1   1  -9 10904.6 800.951  29
  -1   1  -9 11883.7 846.474  29
  -1  -1  -9 13078.8 904.337  29
   1  -1  -9 12212.2 873.874  32
  -1   1  -9 11715.5 871.524  32
   1   1  -9 10974.4 869.404  32
  -1  -1  -9 13047.2 876.334  32
  -1   1  -9 11676.6 844.822   1
  -1  -1  -9 12746.5 868.210   1
  -1  -1  -8 11352.5 916.692  29
  -1   1  -8 14447.7 907.939  29
   1   1  -8 13948.9 869.257  29
   1  -1  -8 12128.0 908.653  29
   1  -1  -8 12137.7 898.918  32
  -1   1  -8 14606.2 935.296  32
   1   1  -8 12894.3 925.473  32
  -1  -1  -8 12061.0 900.303  32
  -1  -1  -8 12925.1 904.247   1
  -1   1  -8 14949.4 906.599   1
  -1   1  -7 8609.89 646.453  29
  -1  -1  -7 9952.30 700.155  29
   1   1  -7 8471.65 617.345  29
   1  -1  -7 10324.2 692.326  29
  -1   1  -7 9241.38 668.924  32
  -1  -1  -7 9317.10 663.625  32
   1   1  -7 8636.19 676.773  32
   1  -1  -7 9145.00 664.714  32
  -1  -1  -7 10952.9 684.633   1
  -1   1  -7 9664.03 655.901   1
  -1  -1  -6 7231.01 598.998  29
  -1   1  -6 8979.12 592.218  29
   1  -1  -6 8202.50 609.155  29
   1   1  -6 9055.57 559.557  29
  -1   1  -6 9234.69 606.428  32
  -1  -1  -6 7998.15 586.621  32
   1   1  -6 8726.01 616.512  32
   1  -1  -6 7693.41 586.382  32
  -1  -1  -6 8201.67 593.012   1
   1   1  -5 8532.38 577.092  29
   1  -1  -5 10898.2 649.588  29
  -1   1  -5 8530.91 609.906  29
  -1  -1  -5 9750.96 618.890  32
   1  -1  -5 9118.09 616.430  32
   1   1  -5 8544.82 627.197  32
  -1   1  -5 9469.25 627.427  32
  -1  -1  -5 9349.76 632.552   4
  -1  -1  -5 8890.34 618.061   1
  -1   1  -4 21785.1 1276.37  29
   1  -1  -4 20989.7 1288.03  29
   1   1  -4 21465.7 1235.80  29
  -1   1  -4 22206.8 1276.43  32
   1   1  -4 21873.3 1287.55  32
  -1  -1  -4 20893.3 1263.83  32
   1  -1  -4 19737.2 1264.38  32
  -1  -1  -4 20326.6 1272.15   1
  -1  -1  -4 18848.0 1274.44   4
  -1   1  -4 19727.1 1281.14   2
  -1  -1  -3 3815.72 301.374   4
  -1   1  -3 3977.07 308.270   2
  -1  -1  -3 3885.83 297.605   1
   1   1  -3 4265.43 252.573  34
  -1  -1  -3 3975.91 286.206  32
  -1   1  -3 4442.70 300.495  32
   1  -1  -3 3713.61 291.396  32
   1   1  -3 4335.79 261.436  29
  -1   1  -3 4594.67 307.785  29
  -1  -1  -3 3921.62 318.526  29
   1  -1  -3 3491.19 307.843   8
  -1   1  -2 51661.0 3320.76   2
  -1  -1  -2 54778.0 3316.83   1
  -1  -1  -2 52955.3 3322.12   4
  -1   1  -2 61712.3 3313.62  32
   1   1  -2 60186.9 3295.41  34
   1  -1  -2 54723.0 3307.85  32
  -1  -1  -2 59402.3 3308.66  32
  -1  -1  -2 58730.7 3327.63  31
  -1  -1  -2 59074.6 3336.73  29
   1  -1  -2 52401.0 3324.73   8
  -1  -1  -1 25031.6 1534.66   4
  -1   1  -1 23132.6 1529.94   2
   1   1  -1 27159.3 1521.15  34
  -1   1  -1 26228.7 1515.02  32
  -1  -1  -1 28168.8 1543.39  29
  -1  -1  -1 27461.2 1519.61  32
  -1  -1  -1 27405.5 1535.59  31
   1  -1  -1 23002.1 1529.66   8
  -1   1   0 25521.0 1470.42  32
   1  -1   0 25755.5 1481.00  31
  -1  -1   0 27706.7 1499.42  31
  -1  -1   0 26241.5 1492.26  29
  -1   1   0 21999.9 1491.75   2
   1  -1   1 31553.3 1856.39  31
  -1  -1   1 33354.7 1879.24  31
   1  -1   1 31247.8 1883.08  30
  -1  -1   1 33247.0 1864.88  30
   1   1   1 33264.1 1877.88  34
  -1  -1   1 32521.6 1882.42  33
  -1  -1   1 29442.7 1868.63   3
  -1  -1   2 52096.6 3298.30   3
  -1   1   2 59425.0 3301.02  34
   1   1   2 59807.4 3309.51  34
  -1  -1   2 59493.8 3320.56  33
  -1  -1   2 59188.5 3302.93  30
   1  -1   2 56197.8 3311.09  30
   1   1   2 51424.5 3317.30   9
  -1  -1   3 7495.85 464.721   3
  -1   1   3 7223.14 451.022  34
   1   1   3 7378.89 465.671  34
  -1  -1   3 7731.69 468.913  30
   1  -1   3 7457.51 477.381  30
   1   1   3 6475.08 475.389   9
  -1   1   3 6430.13 442.193   9
  -1  -1   4 24596.6 1437.69   3
  -1   1   4 23399.3 1412.33  34
   1   1   4 23535.5 1428.79  34
   1   1   4 24017.7 1439.45  30
   1  -1   4 25081.3 1446.83  30
  -1  -1   4 25669.2 1445.01  30
   1   1   4 22351.5 1444.02   9
  -1   1   4 22805.7 1409.64   9
  -1  -1   5 5165.86 443.634   3
  -1   1   5 7006.52 426.527  34
   1   1   5 7127.26 450.118  34
   1  -1   5 6512.07 465.832  30
  -1  -1   5 6030.78 457.774  30
   1   1   5 7479.09 474.440  30
   1   1   5 6408.98 461.388   9
  -1   1   5 5750.31 440.149   7
  -1  -1   6 11034.1 716.495   3
  -1   1   6 10928.3 668.687  34
   1   1   6 10608.0 694.109  34
  -1  -1   6 12043.3 736.772  30
   1   1   6 10566.2 718.591  30
   1  -1   6 11887.8 731.478  30
  -1   1   6 10908.7 743.855  30
  -1   1   6 9363.02 687.696   7
   1   1   6 8885.78 713.893   7
  -1  -1   7 8380.45 642.092   3
   1   1   7 9649.15 627.165  34
  -1   1   7 9748.63 597.162  34
  -1   1   7 8525.40 672.162  30
   1   1   7 10042.9 670.566  30
  -1  -1   7 7851.31 648.016  30
   1  -1   7 7945.92 645.425  30
   1   1   7 9840.23 672.779   7
  -1   1   7 10388.8 637.698   7
  -1  -1   8 10037.3 667.582   3
   1   1   8 8148.22 612.853  34
  -1   1   8 8704.46 586.209  34
   1  -1   8 8520.43 665.036  30
  -1  -1   8 11174.3 698.984  30
   1   1   8 9401.49 672.647  30
   1   1   8 8735.55 667.771   7
  -1   1   8 9018.11 628.419   7
  -1  -1   9 11122.9 826.996   3
  -1   1   9 11555.3 745.046  34
   1   1   9 11565.8 784.733  34
   1   1   9 13287.2 861.323   7
  -1   1   9 12368.0 807.826   7
  -1  -1   9 11234.9 850.769  30
   1   1   9 12261.9 856.653  30
  -1   1  10 7921.15 645.665   3
  -1  -1  10 8435.19 646.917   3
   1   1  10 7599.93 638.756   7
  -1   1  10 8434.41 608.553   7
  -1  -1  10 8433.63 674.975  30
   1   1  10 8279.79 666.148  30
  -1  -1  11 671.621 182.921   3
  -1   1  11 660.692 182.555   3
   1   1  11 724.104 204.212   7
  -1   1  11 910.751 179.133   7
  -1  -1  11 1145.27 252.758  30
   1   1  11 654.412 222.409  30
  -1  -1  12 6887.10 608.484   3
  -1   1  12 6582.08 606.234   3
   1   1  12 7402.19 611.868   7
  -1  -1  12 7262.21 660.383  30
   1   1  12 7060.76 647.009  30
   1   1  13 1234.06 291.245  30
  -1  -1  13 695.973 279.005  30
  -1   1  13 1135.02 246.232   3
  -1  -1  13 760.790 199.848   3
  -1   1  14 8897.09 800.404   3
  -1  -1  14 10391.0 825.193   3
   1   1  14 10256.9 870.572  30
  -1  -1  14 10116.4 878.962  30
   1  -1  14 10030.9 635.824  21
   1   1  14 9252.35 622.717  21
  -1  -1  15 1835.39 317.409   3
  -1   1  15 1885.71 322.714   3
   1  -1  15 1436.51 178.743  21
   1   1  15 1531.10 171.554  21
  -1  -1  15 1684.54 350.438  30
   1   1  15 1726.39 359.012  30
  -1   1  16 2734.90 401.918   3
  -1  -1  16 3740.17 459.519   3
  -1  -1  16 2425.82 415.238  33
   1  -1  16 3113.31 257.786  21
   1   1  16 2470.66 238.524  21
  -1  -1  16 2720.34 476.665  30
   1   1  16 2375.76 449.693  30
  -1   1  17 2925.10 430.400   3
  -1  -1  17 2018.21 387.927   3
   1  -1  17 1894.87 420.977  33
   1   1  17 2734.76 239.570  21
   1  -1  17 2669.73 243.590  21
  -1  -1  17 1801.75 421.263  30
   1   1  17 3303.71 496.537  30
  -1   1  18 6404.81 650.469   3
  -1  -1  18 7157.48 679.312   3
   1   1  18 5932.66 414.970  21
   1  -1  18 5925.89 422.020  21
   1  -1  18 4276.42 625.590  33
   1   1  18 4604.95 625.264  30
  -1  -1  18 5295.28 672.525  30
   1   1  19 2291.39 212.233  21
   1  -1  19 2176.96 216.648  21
   1  -1  21 314.417 105.163  19
   1  -1  22 882.762 113.617  19
  -1  -1  22 764.661 103.425  19
   1   1  23 432.100 83.0868  19
  -1   1  23 439.809 81.4499  19
  -1  -1  23 196.793 53.8485  19
   1  -1  23 248.494 61.9770  19
   1   1  24 44.1707 42.9089  19
  -1   1  24 76.1980 38.9995  19
  -1  -1  24 40.8218 43.6429   6
   1   2 -24 1023.68 84.6112  16
  -1   2 -24 877.334 85.0019  16
   1  -2 -24 1044.42 80.6457  24
   1   2 -23 769.883 93.7988  16
  -1   2 -23 758.056 97.8560  16
   1  -2 -23 631.796 91.8037  24
  -1  -2 -23 781.603 87.2333  24
  -1  -2 -23 515.216 86.1749  25
   1  -2 -23 599.915 82.5362  25
  -1   2 -22 1200.73 140.590  16
   1   2 -22 1211.01 139.096  16
   1  -2 -22 1389.07 137.606  25
   1   2 -22 1157.04 118.834  24
  -1  -2 -22 1273.75 137.759  24
   1  -2 -22 1284.72 136.931  24
  -1  -2 -22 1319.45 139.649  25
   1   2 -21 1179.75 153.339  16
   1  -2 -21 1236.24 149.411  24
  -1   2 -21 1042.84 123.038  24
   1  -2 -21 1312.66 149.127  25
   1   2 -21 972.136 127.868  24
  -1  -2 -21 1392.93 154.053  25
  -1  -2 -21 1118.47 144.562  24
   1   2 -20 1993.49 200.941  16
   1  -2 -20 1779.44 195.314  25
   1   2 -20 1967.90 182.965  24
  -1   2 -20 1676.80 168.917  24
  -1  -2 -20 1756.86 193.809  25
   1   2 -19 2442.99 222.658  24
   1  -2 -19 2583.47 240.726  25
  -1   2 -19 2330.21 213.962  24
   1  -2 -19 2099.16 245.753  26
   1  -2 -19 2498.14 229.300  16
  -1  -2 -19 2580.52 231.045  16
  -1   2 -19 2692.06 227.881   5
  -1   2 -18 5878.02 428.581  24
   1   2 -18 6482.78 439.121  24
   1  -2 -18 6717.37 459.059  25
   1  -2 -18 5881.15 463.902  26
   1  -2 -18 5917.54 707.188   8
  -1   2 -18 5807.34 741.253   8
  -1  -2 -18 7191.39 760.698   8
  -1   2 -18 6586.05 445.120   5
   1   2 -18 5774.44 725.081   8
   1  -2 -18 6243.88 449.273  16
   1  -2 -17 4322.87 382.251  36
   1   2 -17 5215.14 373.913  24
   1  -2 -17 4808.45 399.255  26
  -1   2 -17 4520.08 360.670  24
  -1  -2 -17 5640.45 368.986  13
  -1   2 -17 4907.18 378.286  13
  -1  -2 -17 5413.00 606.407   1
  -1   2 -17 5719.76 617.251   1
  -1  -2 -17 5384.43 664.423   8
  -1   2 -17 5647.02 380.134   5
   1  -2 -17 5750.42 671.823   8
   1   2 -17 6304.78 713.017   8
  -1   2 -17 5591.37 682.830   8
   1  -2 -16 8479.68 556.383  36
  -1  -2 -16 8478.12 556.413  36
   1  -2 -16 8063.45 560.987  26
  -1   2 -16 7667.89 527.410  24
   1   2 -16 7888.50 532.188  24
   1  -2 -16 7721.73 518.930  13
  -1  -2 -16 8376.44 528.791  13
   1   2 -16 7320.25 531.870  13
  -1   2 -16 7690.76 542.435  13
  -1   2 -16 9169.56 800.029   1
  -1  -2 -16 10459.7 829.006   1
   1   2 -16 7613.12 813.658   8
  -1   2 -16 7844.48 536.756   5
  -1  -2 -16 7806.25 820.804   8
   1  -2 -16 8097.66 825.682   8
   1  -2 -15 2472.07 237.231  36
  -1  -2 -15 2339.88 229.548  36
  -1  -2 -15 2413.78 204.565  13
  -1   2 -15 2442.24 224.535  13
   1   2 -15 2260.56 217.048  13
   1  -2 -15 2449.28 198.624  13
  -1   2 -15 1748.45 234.616  26
   1   2 -15 2120.55 211.991  24
   1  -2 -15 2170.04 235.030  26
  -1   2 -15 2119.74 204.622  24
  -1   2 -15 2185.29 369.007   1
  -1  -2 -15 2706.24 402.820   1
   1   2 -15 2535.12 439.090   8
  -1   2 -15 2813.13 219.907   5
   1  -2 -15 2578.89 444.665   8
  -1  -2 -15 2358.43 425.500   8
  -1  -2 -14 2938.90 433.321  32
   1  -2 -14 3830.87 292.852  36
  -1  -2 -14 3521.62 280.018  36
  -1  -2 -14 2881.07 453.995  29
   1   2 -14 2772.80 254.903  13
   1  -2 -14 3655.75 249.332  13
  -1   2 -14 3176.11 263.757  13
  -1  -2 -14 3398.29 248.568  13
   1  -2 -14 3501.42 282.367  26
  -1   2 -14 2454.16 270.870  26
   1   2 -14 3154.04 258.012  24
  -1  -2 -14 3905.34 460.535   1
  -1   2 -14 3425.72 424.509   1
  -1   2 -14 3093.87 258.097   5
  -1  -2 -14 2846.06 454.655   8
   1  -2 -14 4099.02 515.101   8
   1   2 -14 3139.83 466.010   8
   1  -2 -13 21057.7 1259.13  36
  -1  -2 -13 20901.0 1257.41  36
  -1  -2 -13 19177.1 1453.96  32
  -1  -2 -13 22064.0 1534.97  29
   1   2 -13 20261.7 1242.74  13
  -1   2 -13 20220.8 1246.12  13
  -1  -2 -13 20990.0 1232.93  13
  -1   2 -13 19458.6 1260.93  26
   1   2 -13 19211.8 1263.80  26
   1  -2 -13 20937.0 1259.14  26
   1   2 -13 19739.6 1239.05  24
  -1  -2 -13 22743.0 1521.95   8
   1  -2 -13 22323.6 1543.19   8
  -1   2 -13 20843.8 1243.05   5
  -1  -2 -13 24722.7 1512.63   1
  -1   2 -13 22485.0 1467.33   1
  -1   2 -12 4231.28 443.589   1
  -1  -2 -12 4615.08 468.664   1
  -1  -2 -12 4756.50 502.459  29
  -1   2 -12 3499.03 378.118  29
  -1   2 -12 4085.29 472.025  32
  -1  -2 -12 4126.41 463.826  32
  -1   2 -12 3449.77 277.464   5
   1  -2 -12 3740.05 459.680   8
  -1  -2 -11 30896.5 1809.56   1
  -1   2 -11 29782.9 1777.50   1
   1   2 -11 26632.6 1658.97  29
  -1  -2 -11 28254.2 1834.47  29
  -1   2 -11 26231.2 1714.47  29
  -1  -2 -11 25889.7 1762.29  32
  -1   2 -11 26194.4 1791.84  32
  -1   2 -11 25743.6 1584.86   5
   1  -2 -11 26427.1 1806.57   8
  -1  -2 -10 26523.3 1576.44   1
  -1   2 -10 24344.4 1538.51   1
  -1  -2 -10 23509.2 1600.97  29
   1  -2 -10 25131.3 1598.58  29
  -1   2 -10 22928.2 1500.08  29
   1   2 -10 21628.4 1441.31  29
  -1   2 -10 22412.3 1559.37  32
   1  -2 -10 22285.8 1533.78  32
  -1  -2 -10 23355.1 1542.99  32
   1  -2 -10 23602.3 1583.42   8
  -1   2  -9 41008.5 2230.12   1
  -1  -2  -9 38070.9 2242.18   1
  -1   2  -9 34645.4 2181.28  29
   1   2  -9 33373.3 2126.64  29
   1  -2  -9 36913.8 2264.25  29
  -1  -2  -9 35071.3 2269.03  29
  -1   2  -9 36243.6 2240.23  32
  -1  -2  -9 35734.6 2211.99  32
   1  -2  -9 31657.1 2193.73  32
   1  -2  -9 34978.8 2245.71   8
  -1  -2  -8 17488.3 1089.50   1
  -1  -2  -8 17485.6 1126.87  29
  -1   2  -8 15618.5 1039.27  29
   1  -2  -8 16939.3 1121.79  29
   1   2  -8 14433.5 987.914  29
  -1   2  -8 15709.1 1085.65  32
   1  -2  -8 15252.7 1053.29  32
  -1  -2  -8 16407.3 1063.44  32
   1  -2  -8 15775.5 1091.90   8
  -1  -2  -7 16090.4 1031.80   1
  -1  -2  -7 14142.4 1031.24   4
  -1   2  -7 15056.0 994.678  29
   1  -2  -7 18404.7 1087.58  29
   1   2  -7 14482.5 947.533  29
  -1  -2  -7 15748.3 1011.26  32
  -1   2  -7 14811.8 1022.72  32
   1  -2  -7 15676.3 1008.36  32
   1  -2  -7 15212.8 1038.54   8
  -1  -2  -6 34718.4 1898.16   1
  -1  -2  -6 32349.0 1902.82   4
  -1   2  -6 32056.2 1915.89   2
  -1   2  -6 31881.6 1865.54  29
   1   2  -6 31012.9 1814.92  29
   1  -2  -6 36404.0 1945.41  29
   1   2  -6 28715.7 1769.06  34
   1  -2  -6 30820.6 1861.29  32
  -1  -2  -6 31371.1 1861.15  32
  -1   2  -6 32438.7 1887.53  32
   1  -2  -6 31605.8 1897.10   8
  -1   2  -5 39498.2 2579.43   2
  -1  -2  -5 40892.4 2564.80   1
  -1  -2  -5 41991.1 2580.13   4
   1   2  -5 43561.4 2506.52  29
  -1   2  -5 44434.9 2559.24  29
  -1  -2  -5 43889.4 2609.43  29
  -1  -2  -5 44634.9 2548.19  32
   1  -2  -5 42105.1 2543.46  32
  -1   2  -5 44630.2 2567.56  32
   1   2  -5 42876.0 2489.61  34
   1  -2  -5 40590.0 2571.95   8
  -1   2  -4 1210.92 170.344   2
  -1  -2  -4 1188.34 165.589   1
  -1  -2  -4 1147.25 175.278   4
   1  -2  -4 643.912 115.792  32
  -1   2  -4 944.147 147.977  29
  -1  -2  -4 694.480 178.622  29
  -1   2  -4 901.414 149.061  32
   1   2  -4 950.887 97.9710  29
  -1  -2  -4 818.183 168.999  31
   1   2  -4 913.175 96.2628  34
  -1  -2  -4 779.648 122.291  32
   1  -2  -4 964.849 159.428   8
  -1  -2  -3 24677.9 1570.28   4
  -1   2  -3 23338.4 1565.48   2
  -1  -2  -3 29017.9 1603.04  29
  -1  -2  -3 27942.5 1577.75  31
   1   2  -3 25529.3 1519.41  34
   1  -2  -3 24851.9 1524.89  32
  -1  -2  -3 26140.9 1527.82  32
  -1   2  -3 25902.8 1541.91  32
   1  -2  -3 25873.2 1558.39   8
  -1   2  -2 132134. 8558.72   2
  -1  -2  -2 139132. 8562.10   4
   1  -2  -2 146964. 8555.12  31
  -1  -2  -2 157326. 8584.45  29
  -1  -2  -2 154199. 8563.87  31
   1   2  -2 148092. 8530.17  34
  -1   2  -2 152921. 8528.80  32
  -1  -2  -2 151452. 8520.24  32
   1  -2  -2 142760. 8542.77   8
  -1  -2  -1 8450.11 579.627   4
  -1   2  -1 8050.92 576.139   2
   1  -2  -1 8714.54 559.693  31
  -1  -2  -1 8540.91 531.556  32
  -1  -2  -1 9100.10 587.117  29
  -1   2  -1 9204.06 530.098  32
   1   2  -1 8586.96 554.797  34
   1  -2  -1 8850.39 549.861   8
  -1   2   0 82717.7 5142.13   2
   1  -2   0 92167.3 5121.31  31
   1   2   1 11739.1 732.817  34
  -1   2   1 12498.2 734.887  34
  -1  -2   1 11974.0 758.337  33
  -1  -2   1 11023.8 728.414   3
   1  -2   1 11319.1 744.313  30
   1  -2   1 11375.8 709.678  31
  -1  -2   1 11421.5 724.133  30
   1   2   2 150030. 8420.66  34
   1  -2   2 145207. 8449.89  33
  -1  -2   2 148534. 8441.68  33
  -1   2   2 151272. 8417.02  34
  -1  -2   2 133343. 8409.87   3
   1  -2   2 147181. 8429.42  30
  -1  -2   2 143854. 8409.99  30
   1  -2   2 145721. 8395.45  31
  -1   2   3 33453.7 1884.38  34
   1   2   3 33725.0 1893.13  34
   1  -2   3 30986.8 1920.33  33
  -1  -2   3 33192.3 1920.79  33
  -1  -2   3 30921.0 1882.92   3
  -1  -2   3 31155.1 1883.20  30
  -1  -2   3 30117.2 1887.79  31
   1  -2   3 30115.8 1865.04  31
   1  -2   3 30678.8 1899.11  30
  -1  -2   4 2955.20 251.410   3
   1  -2   4 2765.79 265.979  30
  -1  -2   4 2680.42 250.240  30
  -1   2   4 2563.72 233.689  34
   1   2   4 2570.19 249.485  34
  -1  -2   4 2960.62 291.299  33
   1   2   4 2820.79 266.137   9
  -1   2   4 2697.69 235.643   9
  -1  -2   5 44892.5 2758.67   3
  -1  -2   5 48445.2 2770.56  30
   1  -2   5 47467.2 2777.35  30
  -1  -2   5 45016.3 2794.31  33
  -1   2   5 46300.3 2744.59  34
   1   2   5 47306.4 2760.37  34
  -1   2   5 46186.2 2736.86   9
   1   2   5 44808.8 2770.96   9
  -1  -2   6 35432.2 2110.05   3
  -1  -2   6 35182.1 2119.49  30
   1  -2   6 33394.2 2116.57  30
   1   2   6 35002.1 2116.90  30
  -1   2   6 34367.9 2081.59  34
  -1  -2   6 31391.5 2133.15  33
   1   2   6 34135.4 2097.53  34
  -1   2   6 36329.5 2077.22   9
   1   2   6 35715.7 2116.06   9
  -1  -2   7 17379.4 1228.29   3
  -1  -2   7 19691.1 1254.24  30
   1  -2   7 18022.4 1249.14  30
   1   2   7 19520.9 1246.74  30
   1   2   7 20131.3 1229.08  34
  -1   2   7 20612.6 1209.58  34
  -1   2   7 18448.3 1222.25   7
   1   2   7 19608.7 1236.87   9
  -1  -2   8 18528.4 1195.96   3
   1   2   8 18276.5 1201.44  30
  -1  -2   8 17273.8 1196.85  30
   1  -2   8 18143.3 1208.64  30
   1   2   8 17463.1 1164.00  34
  -1   2   8 18066.3 1142.90  34
   1   2   8 17641.2 1207.86   7
  -1   2   8 18938.5 1174.91   7
  -1  -2   9 38020.0 2198.79   3
   1   2   9 35705.2 2192.43  30
  -1  -2   9 36576.9 2204.64  30
   1  -2   9 34096.5 2196.53  30
   1   2   9 33360.2 2143.05  34
  -1   2   9 33483.3 2113.82  34
   1   2   9 35805.6 2203.30   7
  -1   2   9 34360.3 2146.03   7
  -1  -2  10 24561.2 1616.66   3
   1   2  10 24341.6 1625.83  30
   1  -2  10 25030.2 1647.68  30
  -1  -2  10 23548.5 1631.15  30
  -1   2  10 23813.9 1531.96  34
   1   2  10 24322.3 1570.84  34
   1   2  10 25558.2 1626.96   7
  -1   2  10 26570.8 1580.80   7
  -1   2  11 27424.6 1714.56   7
   1   2  11 28121.8 1780.46   7
  -1  -2  11 28227.4 1782.27   3
   1   2  11 26752.7 1783.02  30
   1  -2  11 25758.4 1794.49  30
  -1  -2  11 25370.5 1788.79  30
  -1   2  12 4030.93 434.385   3
  -1  -2  12 3943.48 419.829   3
   1  -2  12 3755.63 448.909  30
   1   2  12 2895.52 401.998  30
  -1  -2  12 3204.30 431.212  30
  -1  -2  12 2696.41 417.205  33
   1   2  12 3997.42 410.357   7
  -1   2  12 3877.75 369.265   7
  -1  -2  13 16648.4 1354.87  33
  -1   2  13 20309.0 1367.39   3
  -1  -2  13 21750.1 1374.83   3
   1  -2  13 17173.3 1362.95  30
   1   2  13 17891.4 1351.88  30
  -1  -2  13 19040.9 1387.79  30
  -1   2  13 17922.6 1371.37  30
   1  -2  13 18602.9 1152.47  21
   1   2  13 19873.7 1330.33   7
  -1  -2  14 2365.30 395.395  33
  -1   2  14 2312.92 363.931   3
  -1  -2  14 2515.82 374.353   3
  -1   2  14 2644.55 426.824  30
   1   2  14 2710.16 405.498  30
   1  -2  14 2162.69 383.728  30
  -1  -2  14 2808.68 421.415  30
   1  -2  14 2540.79 232.782  21
   1   2  14 2670.32 219.207  21
  -1  -2  14 2373.42 220.882  21
   1   2  14 2738.10 371.725   7
  -1   2  15 2415.36 368.357   3
  -1  -2  15 2160.87 356.880   3
  -1  -2  15 1388.46 347.309  30
   1  -2  15 2023.39 390.271  30
  -1   2  15 2078.83 399.349  30
   1   2  15 1711.60 372.079  30
  -1  -2  15 1931.89 191.323  21
   1  -2  15 1818.49 201.435  21
   1   2  15 1993.70 189.075  21
   1  -2  15 1186.96 352.058  33
  -1  -2  15 1374.03 330.759  33
  -1   2  16 9727.50 810.745   3
  -1  -2  16 9428.79 809.664   3
   1   2  16 10479.4 880.852  30
  -1   2  16 8021.21 834.841  30
   1  -2  16 7258.13 804.457  30
  -1  -2  16 7839.63 820.378  30
   1   2  16 8838.66 571.314  21
   1  -2  16 8515.50 584.521  21
  -1  -2  16 7500.27 798.352  33
   1  -2  16 6983.68 822.322  33
  -1  -2  17 5130.97 566.558   3
  -1   2  17 5722.75 583.615   3
  -1   2  17 3762.79 568.305  30
  -1  -2  17 3221.73 533.439  30
   1   2  17 3447.43 546.324  30
   1  -2  17 3772.18 567.786  30
   1  -2  17 4007.88 337.246  21
   1   2  17 4703.23 328.912  21
   1  -2  17 3172.98 536.007  33
   1   2  18 6628.32 437.534  21
   1   2  18 5556.74 672.647  30
  -1  -2  18 4933.42 672.955  30
  -1   2  18 4545.70 657.046  30
   1  -2  18 6368.56 730.466  30
  -1   2  18 7427.04 696.622   3
  -1  -2  18 6232.91 665.950   3
   1   2  19 2642.00 229.153  21
   1  -2  20 1868.87 179.889  19
  -1  -2  21 1053.86 120.890  19
   1  -2  21 1041.18 127.880  19
   1   2  23 810.395 99.4183  19
  -1  -2  23 756.453 89.3619   6
  -1   2  24 881.261 77.2920  19
   1   2  24 871.182 79.5014  19
  -1  -2  24 818.811 73.8310   6
  -1  -3 -23 1755.72 136.386  24
   1  -3 -23 1816.87 135.401  24
   1  -3 -23 1549.60 133.431  25
  -1  -3 -23 1680.80 134.591  25
  -1   3 -23 1676.15 137.291  16
   1   3 -23 1630.73 133.110  16
  -1  -3 -22 238.651 92.7347  25
   1  -3 -22 250.450 87.6798  24
   1  -3 -22 368.368 93.4221  25
  -1  -3 -22 301.351 89.7293  24
  -1   3 -22 95.8435 82.5579  16
   1   3 -22 90.5501 75.2171  16
  -1  -3 -21 1499.94 164.424  25
   1   3 -21 1121.06 122.904  24
   1  -3 -21 1537.90 156.253  25
   1  -3 -21 1170.20 144.994  24
   1   3 -21 1295.25 146.982  16
  -1   3 -20 1406.34 147.421   5
   1   3 -20 1067.90 130.490  24
  -1  -3 -20 1200.50 164.399  25
   1  -3 -20 1389.36 170.368  25
   1  -3 -20 796.104 159.654  26
   1   3 -20 1085.57 152.563  16
  -1   3 -19 4203.03 303.241   5
   1  -3 -19 3862.54 313.233  25
   1  -3 -19 3279.30 313.782  26
   1   3 -19 3700.62 284.194  24
  -1  -3 -19 3935.67 315.701  25
  -1   3 -18 2275.95 214.056   5
   1  -3 -18 2315.28 244.245  26
   1  -3 -18 2157.69 236.491  25
   1   3 -18 2442.65 212.911  24
   1  -3 -18 2235.37 235.755  36
  -1   3 -17 10804.5 906.910   1
   1  -3 -17 9573.27 635.660  36
  -1  -3 -17 9713.92 633.899  36
  -1  -3 -17 9625.25 642.197  26
   1  -3 -17 9475.41 641.611  26
   1   3 -17 9159.42 610.369  24
   1  -3 -17 9560.61 637.417  25
  -1   3 -17 9051.21 601.106  24
   1   3 -17 9205.37 929.847   8
   1  -3 -17 10433.1 925.609   8
  -1   3 -17 9257.57 619.740   5
  -1   3 -17 8830.82 919.966   8
   1  -3 -17 9104.89 616.485  16
  -1   3 -16 1842.41 360.110   1
  -1  -3 -16 844.459 125.100  13
  -1  -3 -16 748.224 163.036  36
   1  -3 -16 684.618 155.302  36
   1   3 -16 959.881 139.103  24
  -1  -3 -16 1118.27 175.720  26
   1  -3 -16 806.906 166.393  26
  -1   3 -16 857.766 131.453  24
   1   3 -16 1043.43 342.269   8
  -1  -3 -16 849.062 292.383   8
  -1   3 -16 1370.93 370.772   8
  -1   3 -16 1244.11 154.337   5
   1  -3 -16 599.550 268.962   8
   1  -3 -16 884.330 140.383  16
  -1  -3 -15 16157.7 1149.07   1
  -1   3 -15 15489.8 1131.61   1
  -1  -3 -15 13433.2 837.835  13
  -1  -3 -15 14364.8 873.932  36
   1  -3 -15 14471.4 876.526  36
   1  -3 -15 13564.5 869.265  26
   1   3 -15 12673.2 842.564  24
  -1  -3 -15 13810.4 873.447  26
  -1  -3 -15 14006.4 1132.39   8
   1  -3 -15 14098.3 1141.39   8
  -1   3 -15 12671.0 850.006   5
   1   3 -15 14602.3 1174.50   8
   1  -3 -15 12906.2 851.990  16
   1  -3 -14 4483.64 347.044  36
  -1  -3 -14 4271.58 346.779  36
   1  -3 -14 4718.00 346.071  26
  -1  -3 -14 4294.42 343.526  26
   1   3 -14 3996.04 318.663  24
  -1  -3 -14 4472.30 314.840  13
   1  -3 -14 4497.18 306.505  13
  -1   3 -14 5779.25 564.369   1
  -1  -3 -14 5073.26 547.945   1
  -1  -3 -14 5212.46 577.746   8
   1  -3 -14 4836.15 557.466   8
   1   3 -14 5029.54 584.213   8
  -1   3 -14 4136.26 326.099   5
   1  -3 -13 7202.09 465.600  36
  -1  -3 -13 6354.58 455.560  36
  -1  -3 -13 5420.09 601.702  32
  -1  -3 -13 6225.60 423.331  13
   1  -3 -13 6596.18 418.845  13
   1  -3 -13 6330.09 447.726  26
   1   3 -13 6112.36 431.124  24
  -1  -3 -13 6513.48 450.478  26
  -1  -3 -13 7370.01 663.881   1
  -1   3 -13 8307.16 672.276   1
  -1  -3 -13 6347.78 638.093   8
  -1   3 -13 6427.46 439.668   5
   1  -3 -13 6504.02 655.634   8
   1   3 -12 9380.87 604.672  35
  -1  -3 -12 8456.01 763.496  32
   1  -3 -12 9640.56 611.004  36
  -1  -3 -12 9586.54 853.897  29
  -1   3 -12 8379.95 592.677  13
   1   3 -12 8812.58 593.501  13
  -1  -3 -12 9826.68 604.277  26
  -1  -3 -12 9946.32 808.340   8
   1  -3 -12 9893.97 817.550   8
  -1   3 -12 9173.28 595.152   5
  -1  -3 -12 11251.8 836.292   1
  -1   3 -12 9834.20 785.215   1
  -1  -3 -11 11561.6 880.389   1
  -1   3 -11 11687.6 856.863   1
  -1   3 -11 9607.66 760.230  29
  -1  -3 -11 10652.9 907.564  29
  -1  -3 -11 10150.5 827.238  32
   1   3 -11 11468.2 687.881  35
  -1  -3 -11 11454.4 863.204   8
  -1   3 -11 10284.8 672.560   5
   1  -3 -11 11002.8 873.741   8
  -1   3 -10 16019.2 1032.61   1
  -1  -3 -10 15549.8 1050.21   1
  -1   3 -10 12709.8 941.339  29
  -1  -3 -10 14565.0 1100.04  29
  -1   3 -10 11925.6 1009.32  32
  -1  -3 -10 13432.1 1001.54  32
   1  -3 -10 15473.5 1052.32   8
  -1  -3 -10 15065.0 1030.44   8
  -1   3 -10 13762.5 852.945   5
  -1  -3  -9 31634.8 1932.11   1
  -1  -3  -9 33413.1 1968.20   4
  -1   3  -9 28305.7 1845.55  29
  -1  -3  -9 33203.8 2002.85  29
  -1  -3  -9 30720.2 1893.35  32
   1  -3  -9 26855.8 1865.07  32
  -1   3  -9 27680.0 1911.35  32
   1  -3  -9 29154.1 1914.23   8
  -1  -3  -9 30477.0 1905.91   8
  -1  -3  -8 2395.55 293.979   4
  -1  -3  -8 2744.59 300.483   1
  -1   3  -8 1303.00 244.645  32
  -1   3  -8 1559.88 215.619  29
   1   3  -8 1347.25 153.452  29
  -1   3  -8 1310.96 149.256  34
   1  -3  -8 2324.50 250.423  32
  -1  -3  -8 2797.91 273.782  32
  -1  -3  -8 2440.16 269.825   8
   1  -3  -8 2592.07 286.403   8
  -1  -3  -7 39119.6 2397.63   1
  -1   3  -7 42334.7 2451.17   2
  -1  -3  -7 39532.6 2419.86   4
  -1   3  -7 39174.9 2354.08  29
   1   3  -7 37411.2 2287.18  29
  -1   3  -7 39072.0 2299.65  34
  -1  -3  -7 38310.7 2356.49  32
   1   3  -7 39925.0 2269.24  34
   1  -3  -7 36534.0 2345.77  32
  -1   3  -7 36988.8 2382.04  32
  -1  -3  -7 38530.5 2371.98   8
   1  -3  -7 39481.0 2395.42   8
  -1  -3  -6 19344.5 1157.83   1
  -1   3  -6 15429.9 1158.21   2
  -1  -3  -6 18259.8 1168.78   4
   1   3  -6 15558.2 1046.85  29
  -1  -3  -6 19557.0 1218.66  29
  -1   3  -6 16887.0 1110.74  29
   1   3  -6 16640.6 1047.61  34
  -1   3  -6 16312.0 1125.18  32
   1  -3  -6 18119.6 1101.29  32
  -1  -3  -6 20286.1 1116.25  32
  -1   3  -6 17923.0 1073.48  34
  -1  -3  -6 17657.3 1114.44   8
   1  -3  -6 18072.6 1144.03   8
  -1  -3  -5 24419.9 1569.45   4
  -1   3  -5 24188.5 1582.16   2
  -1   3  -5 26698.4 1543.38  29
  -1  -3  -5 26681.9 1617.28  29
   1   3  -5 24881.7 1478.61  29
   1   3  -5 25174.8 1485.81  34
  -1   3  -5 25275.7 1504.78  34
  -1  -3  -5 25038.9 1507.93  32
   1  -3  -5 22927.0 1497.20  32
  -1   3  -5 24177.5 1533.86  32
   1  -3  -5 24712.9 1545.88   8
  -1  -3  -5 24072.0 1519.43   8
  -1   3  -4 8879.19 713.954   2
  -1  -3  -4 10757.1 727.761   4
  -1  -3  -4 9463.97 711.529  31
  -1  -3  -4 11774.2 765.805  29
   1   3  -4 9625.71 651.208  34
  -1  -3  -4 11308.4 659.529  32
  -1   3  -4 9488.53 673.567  32
  -1   3  -4 9820.68 666.968  34
   1  -3  -4 9941.06 648.676  32
  -1  -3  -4 10871.6 668.971   8
   1  -3  -4 11115.3 698.843   8
  -1   3  -3 24899.2 1690.28   2
  -1  -3  -3 26768.5 1697.20   4
  -1  -3  -3 30326.1 1731.61  29
   1  -3  -3 26682.3 1680.38  31
  -1  -3  -3 29076.8 1624.34  32
   1   3  -3 27581.9 1644.19  34
  -1   3  -3 28216.7 1658.56  34
  -1   3  -3 25619.1 1638.18  32
  -1  -3  -3 26768.1 1622.71   8
   1  -3  -3 27632.0 1653.92   8
  -1  -3  -2 31613.0 1848.34   4
  -1   3  -2 30661.9 1848.20   2
  -1  -3  -2 33700.5 1869.87  29
   1  -3  -2 31026.9 1823.97  31
   1   3  -2 32284.6 1807.62  34
  -1  -3  -2 30021.4 1762.04  32
  -1   3  -2 32717.2 1818.36  34
  -1  -3  -2 28369.4 1740.56   8
   1  -3  -2 29691.1 1785.41   8
  -1  -3  -1 72628.5 4631.28   4
  -1   3  -1 68098.5 4628.74   2
  -1  -3  -1 79372.1 4556.74  32
   1  -3  -1 83174.3 4613.75  31
  -1   3  -1 84623.4 4619.93  34
   1   3  -1 81703.4 4610.82  34
   1  -3  -1 78511.0 4572.60   8
  -1   3   0 546.768 151.136   2
   1  -3   0 144.555 99.0220  31
  -1   3   1 86785.4 4825.55  34
  -1   3   1 79622.4 4840.07   2
  -1  -3   1 75302.2 4816.56   3
   1  -3   1 82112.1 4798.03  31
  -1  -3   1 87765.6 4824.72  31
  -1  -3   2 36843.2 2111.76  33
   1  -3   2 34198.5 2107.83  33
   1   3   2 32680.6 2059.10  34
  -1   3   2 33956.6 2061.74  34
  -1  -3   2 33540.8 2063.46   3
   1  -3   2 32600.3 2076.78  30
   1  -3   2 34364.9 2036.56  31
  -1  -3   2 35714.1 2063.58  31
  -1  -3   2 34402.6 2065.49  30
   1  -3   3 25110.2 1618.70  33
  -1  -3   3 25596.5 1612.57  33
  -1   3   3 26952.1 1575.50  34
   1   3   3 28167.4 1585.73  34
  -1  -3   3 23097.3 1562.74   3
   1  -3   3 25470.5 1592.02  30
   1  -3   3 24873.5 1542.01  31
  -1  -3   3 25118.0 1572.02  30
  -1  -3   3 25946.6 1570.64  31
   1   3   4 14300.6 842.341  34
   1  -3   4 12312.4 871.251  33
  -1   3   4 13976.5 832.591  34
  -1  -3   4 12164.0 862.448  33
  -1  -3   4 11207.6 810.446   3
   1  -3   4 11840.1 790.468  31
  -1  -3   4 12156.8 824.127  30
   1  -3   4 11661.8 835.977  30
  -1  -3   4 11760.6 815.370  31
  -1  -3   5 24722.5 1499.32   3
  -1  -3   5 23998.3 1496.35  31
   1  -3   5 24389.4 1473.91  31
  -1  -3   5 23676.0 1503.80  30
   1  -3   5 24257.8 1520.57  30
   1  -3   5 23687.6 1552.88  33
   1   3   5 24556.2 1505.66  34
  -1  -3   5 23333.0 1542.43  33
  -1   3   5 23357.1 1486.58  34
   1   3   5 23131.4 1515.27   9
  -1   3   5 23167.2 1481.78   9
  -1  -3   6 16008.8 1143.21   3
   1  -3   6 16959.3 1171.79  30
  -1  -3   6 17618.3 1159.38  31
   1  -3   6 17259.0 1131.42  31
  -1  -3   6 17024.8 1161.54  30
  -1   3   6 19523.5 1155.33  34
   1  -3   6 15526.5 1198.23  33
   1   3   6 20453.7 1173.99  34
  -1  -3   6 17497.1 1204.05  33
  -1   3   6 18627.3 1133.12   9
   1   3   6 17729.7 1171.86   9
  -1  -3   7 39070.1 2427.48   3
  -1  -3   7 40193.9 2445.35  30
   1  -3   7 40390.8 2453.92  30
   1  -3   7 39311.0 2501.83  33
  -1   3   7 37892.8 2399.90  34
  -1  -3   7 36715.0 2468.48  33
   1   3   7 39891.3 2420.36  34
  -1   3   7 40491.1 2385.79   9
   1   3   7 41026.7 2433.53   9
  -1  -3   8 2279.10 297.664   3
  -1  -3   8 2142.73 308.737  30
   1   3   8 3801.30 357.806  30
   1  -3   8 1893.34 314.980  30
   1   3   8 3229.34 317.528  34
  -1   3   8 3312.19 308.253  34
  -1  -3   8 2113.75 339.735  33
   1  -3   8 2475.16 364.629  33
   1   3   8 3503.48 333.879   9
  -1   3   8 3749.80 291.818   9
  -1  -3   9 29580.1 1891.79   3
   1  -3   9 27604.7 1898.75  30
  -1   3   9 29360.4 1913.00  30
   1   3   9 31562.8 1899.91  30
  -1  -3   9 27943.3 1894.84  30
  -1   3   9 29194.4 1839.32  34
   1  -3   9 26210.7 1943.10  33
   1   3   9 29524.5 1864.54  34
  -1  -3   9 26955.5 1918.20  33
   1   3   9 31799.1 1877.45   9
  -1   3   9 30301.5 1863.71   7
   1   3   9 31460.8 1924.93   7
  -1  -3  10 15244.7 1052.48   3
  -1  -3  10 13576.2 1048.51  30
  -1   3  10 14828.5 1077.57  30
   1  -3  10 14015.5 1056.80  30
   1   3  10 14785.4 1046.39  30
  -1  -3  10 13466.2 1069.46  33
   1   3  10 14043.6 1003.28  34
   1  -3  10 13233.1 1091.96  33
  -1   3  10 12892.9 964.265  34
  -1   3  10 16416.7 1017.31   7
   1   3  10 15567.6 1067.44   7
  -1  -3  11 11801.7 922.973   3
  -1  -3  11 11361.7 937.836  30
   1   3  11 12232.6 932.124  30
  -1   3  11 12632.7 967.533  30
   1  -3  11 11069.8 938.771  30
  -1  -3  11 11864.2 965.857  33
   1   3  11 11128.1 870.881  34
   1  -3  11 11541.3 992.586  33
   1   3  11 13101.0 941.077   7
  -1   3  11 13277.2 881.911   7
  -1  -3  12 9054.08 748.203   3
   1  -3  12 7243.34 737.120  30
  -1   3  12 8470.44 764.995  30
   1   3  12 9082.45 752.512  30
  -1  -3  12 8521.68 763.172  30
  -1  -3  12 7434.92 742.457  33
   1  -3  12 7176.00 774.754  33
   1   3  12 10383.1 751.777   7
   1  -3  13 5936.00 684.952  33
  -1  -3  13 5632.51 626.525  33
  -1   3  13 6982.61 634.883   3
  -1  -3  13 6724.51 629.014   3
   1   3  13 6031.40 613.991  30
   1  -3  13 6306.95 644.289  30
  -1   3  13 6561.36 651.072  30
  -1  -3  13 5577.28 625.958  30
   1   3  13 6597.15 427.304  21
   1  -3  13 5457.03 433.990  21
   1   3  13 6739.56 602.453   7
  -1   3  14 6040.89 567.840   3
  -1  -3  14 4014.16 489.212   3
   1   3  14 4139.78 521.202  30
  -1   3  14 4450.81 542.478  30
  -1  -3  14 4282.03 538.525  30
   1  -3  14 4590.83 555.031  30
   1  -3  14 4325.88 340.899  21
   1   3  14 4551.02 326.881  21
   1  -3  14 3659.48 550.517  33
  -1  -3  14 3572.15 512.435  33
  -1   3  15 15163.9 1068.10   3
  -1  -3  15 13430.3 1035.92   3
   1  -3  15 11878.4 1058.39  30
   1   3  15 11935.2 1028.39  30
  -1   3  15 13262.1 1065.07  30
  -1  -3  15 11104.6 1030.19  30
   1   3  15 13163.0 780.205  21
   1  -3  15 11384.1 788.385  21
  -1  -3  15 10186.3 1001.40  33
   1  -3  15 10264.4 1040.61  33
  -1   3  16 491.874 237.519   3
  -1  -3  16 1182.70 306.195   3
  -1   3  16 415.297 281.958  30
  -1  -3  16 969.586 320.789  30
   1   3  16 852.372 309.135  30
   1  -3  16 618.244 296.802  30
  -1  -3  16 524.279 245.614  31
   1   3  16 748.331 130.182  21
   1  -3  16 1169.54 328.203  33
  -1  -3  16 750.198 275.880  33
  -1  -3  17 11393.7 927.382   3
  -1   3  17 10028.2 877.167   3
   1   3  17 9821.59 627.260  21
   1  -3  17 9936.58 620.848  19
   1   3  17 8944.78 879.376  30
  -1   3  17 8781.87 892.970  30
  -1  -3  17 8334.50 895.970  30
   1  -3  17 9298.38 937.181  30
   1  -3  17 7490.50 875.206  33
   1   3  18 1633.47 173.819  21
  -1  -3  21 1216.33 132.425   6
  -1  -3  22 208.427 74.6161   6
   1   3  23 1720.25 139.588  19
  -1  -3  23 1631.75 133.739   6
  -1  -4 -23 216.567 54.6488  25
   1  -4 -23 176.471 54.6384  25
  -1  -4 -23 146.040 47.5986  24
   1  -4 -23 146.051 50.2160  24
  -1   4 -23 164.034 43.4125  16
  -1  -4 -22 1344.29 125.921  24
  -1  -4 -22 1139.00 126.388  25
   1  -4 -22 1252.94 124.334  24
   1  -4 -22 1241.02 124.929  25
   1   4 -22 1212.94 113.558  16
  -1   4 -22 1148.43 118.023  16
  -1  -4 -21 344.230 112.705  25
   1  -4 -21 485.932 114.562  25
  -1  -4 -21 206.249 115.483  26
   1  -4 -21 433.136 102.299  24
   1   4 -21 345.242 88.9586  16
  -1   4 -21 305.819 94.1087  16
  -1   4 -20 1532.31 150.583   5
   1  -4 -20 1304.06 168.561  25
  -1  -4 -20 1139.75 169.288  26
  -1  -4 -20 1508.64 174.083  25
   1   4 -20 1264.37 151.092  16
  -1   4 -19 1163.30 147.000   5
  -1  -4 -19 1580.32 186.613  25
   1  -4 -19 1578.49 181.884  25
  -1  -4 -19 1024.10 175.595  26
   1  -4 -19 1087.18 172.224  26
  -1   4 -18 4258.66 307.819   5
  -1  -4 -18 3766.43 309.735  36
   1  -4 -18 4196.09 321.030  36
   1   4 -18 3613.49 283.014  24
   1  -4 -18 3850.25 322.094  26
   1  -4 -18 4166.50 325.631  25
  -1  -4 -18 3528.68 318.996  26
  -1  -4 -17 153.076 129.266  36
   1  -4 -17 211.199 133.747  36
  -1   4 -17 219.727 100.212   5
   1   4 -17 69.1435 95.7395  24
   1  -4 -17 15.7576 141.602  25
   1  -4 -17 149.340 130.563  26
  -1  -4 -17 32.5309 132.012  26
  -1  -4 -16 3218.66 276.461  36
   1  -4 -16 2933.95 276.708  36
  -1  -4 -16 2754.82 268.090  26
   1  -4 -16 2999.00 277.588  26
   1   4 -16 2951.45 245.213  24
   1   4 -16 2704.48 477.580   8
  -1   4 -16 3276.34 263.279   5
  -1   4 -16 2858.96 484.617   8
  -1   4 -16 3787.62 497.649   1
  -1  -4 -15 54.5424 78.7361  13
   1  -4 -15 180.445 139.457  36
  -1  -4 -15 85.0894 134.786  36
   1  -4 -15-106.736 118.527  26
  -1  -4 -15 23.4549 124.000  26
   1   4 -15 246.889 105.080  24
   1   4 -15 624.990 307.588   8
  -1   4 -15 735.321 263.229   1
  -1   4 -15 516.159 115.243   5
  -1   4 -14 3582.50 448.957   1
  -1  -4 -14 3079.75 234.532  13
  -1  -4 -14 3232.15 275.450  36
   1  -4 -14 3409.12 280.437  36
   1   4 -14 2989.14 244.512  24
  -1  -4 -14 3191.73 271.847  26
   1  -4 -14 3018.39 265.629  26
   1  -4 -14 3077.27 438.816   8
   1   4 -14 2901.39 468.827   8
  -1   4 -14 3101.53 259.948   5
   1  -4 -14 2671.00 241.570  16
  -1   4 -13 2291.46 360.486   1
  -1  -4 -13 2407.33 194.642  13
  -1  -4 -13 2669.41 242.679  36
   1   4 -13 2385.67 219.827  35
   1  -4 -13 2786.27 240.719  36
  -1  -4 -13 2755.56 232.602  26
   1  -4 -13 2467.19 221.795  26
   1   4 -13 2020.68 197.825  24
  -1  -4 -13 2072.26 363.896   8
  -1   4 -13 2125.79 214.218   5
   1  -4 -13 2864.04 401.006   8
   1   4 -13 1985.18 386.257   8
   1  -4 -13 2345.56 204.865  16
   1   4 -12 4546.38 329.294  35
   1  -4 -12 4486.20 335.438  36
  -1  -4 -12 4212.41 331.335  36
  -1  -4 -12 3431.17 442.431  32
  -1  -4 -12 4579.21 301.213  13
  -1  -4 -12 4258.17 324.082  26
   1  -4 -12 4197.81 321.548  26
  -1   4 -12 5418.94 523.816   1
  -1  -4 -12 4227.79 476.872   8
   1  -4 -12 4022.85 472.517   8
  -1   4 -12 4116.11 318.210   5
  -1  -4 -11 1300.69 247.880  32
   1  -4 -11 1403.26 171.795  36
   1   4 -11 1536.60 162.766  35
  -1   4 -11 1324.15 263.620   1
   1  -4 -11 1243.77 267.243   8
  -1  -4 -11 1428.33 276.285   8
  -1   4 -11 1357.32 154.939   5
  -1  -4 -11 1639.12 159.808  26
   1   4 -10 14033.5 842.727  35
  -1  -4 -10 13183.8 962.294  32
  -1  -4 -10 14690.6 1061.58   4
   1  -4 -10 12409.1 980.745   8
  -1  -4 -10 13963.9 990.807   8
  -1   4 -10 13138.5 831.261   5
  -1  -4  -9 9790.40 790.033  32
  -1  -4  -9 11200.0 883.388   4
   1  -4  -9 10246.4 826.140   8
  -1   4  -9 11914.1 697.501   5
  -1  -4  -9 10351.4 811.501   8
  -1   4  -9 11882.6 784.751  29
  -1   4  -8 18673.2 1195.11  34
  -1  -4  -8 19072.4 1256.78  32
  -1   4  -8 19834.7 1376.48   2
  -1  -4  -8 19872.4 1347.50   4
  -1  -4  -8 20689.4 1285.74   8
   1  -4  -8 19686.7 1298.87   8
  -1  -4  -8 20286.6 1399.10  29
  -1   4  -8 18733.3 1244.49  29
  -1  -4  -7 15319.5 988.778  32
  -1   4  -7 15934.5 963.234  34
   1   4  -7 15291.2 938.148  34
  -1  -4  -7 15143.2 1072.45   4
  -1   4  -7 16497.4 1113.59   2
   1  -4  -7 14646.4 1019.76   8
  -1  -4  -7 14984.1 1000.21   8
  -1   4  -7 15021.4 997.989  29
  -1  -4  -7 15106.5 1123.14  29
   1   4  -7 14050.3 914.838  29
   1   4  -6 17322.2 1110.82  34
  -1   4  -6 18684.2 1135.86  34
  -1  -4  -6 17203.3 1124.64  32
  -1  -4  -6 18346.1 1226.09   4
  -1   4  -6 18676.1 1242.71   2
  -1  -4  -6 18448.7 1145.74   8
   1  -4  -6 18049.9 1168.46   8
   1   4  -6 17450.9 1090.78  29
  -1   4  -6 18064.9 1163.97  29
  -1   4  -5 3867.78 325.874  34
   1   4  -5 4061.92 313.088  34
  -1  -4  -5 4011.91 301.212  32
  -1   4  -5 3628.40 381.226   2
  -1  -4  -5 3766.42 379.684   4
   1  -4  -5 3322.83 323.993   8
  -1  -4  -5 3830.46 307.640   8
   1   4  -5 3625.89 290.692  29
   1   4  -4 19027.9 1231.81  34
  -1  -4  -4 19219.9 1195.87  32
  -1   4  -4 19975.3 1247.56  34
  -1  -4  -4 20067.0 1307.28   4
  -1   4  -4 19033.4 1308.88   2
  -1  -4  -4 19986.3 1190.88   8
   1  -4  -4 20829.3 1234.77   8
  -1  -4  -3 4976.22 343.449  32
  -1   4  -3 6036.88 423.208  34
   1   4  -3 6134.34 417.143  34
  -1  -4  -3 4601.70 437.935   4
  -1   4  -3 6095.04 475.556   2
   1  -4  -3 4700.13 365.612   8
   1  -4  -3 4874.35 427.060  31
  -1  -4  -2 20416.4 1175.45  32
   1   4  -2 19942.2 1255.05  34
  -1   4  -2 19736.3 1261.10  34
  -1  -4  -2 19198.8 1294.00   4
  -1   4  -2 18527.1 1296.35   2
   1  -4  -2 19400.1 1194.98   8
  -1  -4  -2 20574.6 1284.58  31
   1  -4  -2 19855.3 1266.22  31
  -1  -4  -1 5260.47 474.916   4
  -1   4  -1 7557.60 528.074   2
  -1  -4  -1 5446.72 367.955  32
   1   4  -1 7658.45 483.506  34
  -1   4  -1 8453.04 493.680  34
   1  -4  -1 5686.82 452.314  31
  -1  -4  -1 5335.20 457.896  31
  -1   4   0 15191.2 1109.79   2
  -1  -4   0 13795.5 1089.55   4
   1   4   0 18687.7 1098.17  34
  -1  -4   0 17465.1 1096.31  31
  -1  -4   0 17093.5 996.687  32
   1  -4   0 17221.9 1072.75  31
  -1   4   1 5845.47 544.096   2
  -1   4   1 5558.25 511.441  34
   1  -4   1 8677.20 525.371  31
  -1  -4   1 8347.62 549.845  31
  -1  -4   2 23570.3 1540.94   3
  -1   4   2 24370.2 1575.63   2
   1   4   2 25864.0 1544.80  34
   1  -4   2 24063.3 1590.30  33
  -1   4   2 25495.8 1540.46  34
   1  -4   2 23358.4 1501.08  31
  -1  -4   2 24608.6 1532.58  31
  -1   4   3 4218.33 420.453   2
  -1  -4   3 4551.91 384.273   3
   1  -4   3 4536.77 439.176  33
  -1   4   3 3692.28 369.625  34
   1   4   3 4197.79 381.144  34
  -1  -4   3 4416.59 433.326  33
   1  -4   3 3943.40 343.673  31
  -1  -4   3 4582.97 395.436  30
   1  -4   3 5005.29 433.839  30
  -1  -4   3 4471.46 375.202  31
  -1  -4   4 25679.1 1533.68   3
  -1  -4   4 24546.4 1585.45  33
   1  -4   4 22910.0 1580.43  33
  -1   4   4 22832.5 1520.18  34
   1   4   4 23374.9 1525.65  34
   1  -4   4 24653.2 1489.64  31
  -1  -4   4 23889.5 1515.85  31
   1  -4   4 22978.5 1548.72  30
  -1  -4   4 24503.5 1535.27  30
  -1  -4   5 3700.46 406.845  33
   1  -4   5 4197.92 432.624  33
   1   4   5 4411.77 392.564  34
  -1   4   5 4307.23 378.161  34
  -1  -4   5 3492.02 354.441   3
   1   4   5 4034.90 399.356   9
   1  -4   5 3850.73 394.490  30
  -1  -4   5 3483.36 351.517  31
   1  -4   5 3856.10 335.301  31
  -1  -4   5 3639.53 372.591  30
  -1  -4   6 18753.8 1320.15  33
   1   4   6 17873.8 1261.28  34
   1  -4   6 18734.8 1333.42  33
  -1   4   6 17899.8 1255.19  34
  -1  -4   6 20658.1 1279.31   3
   1   4   6 19404.6 1288.04   9
  -1   4   6 19622.8 1254.09   9
   1  -4   6 19173.2 1231.73  31
  -1  -4   6 20153.6 1269.01  31
  -1  -4   6 18408.2 1277.99  30
   1  -4   6 19798.8 1302.70  30
   1   4   7 16262.3 1143.30  34
   1  -4   7 16785.8 1219.03  33
  -1  -4   7 16558.1 1201.36  33
  -1   4   7 17211.0 1141.06  34
  -1  -4   7 17742.5 1162.41   3
  -1   4   7 17249.2 1113.96   9
   1   4   7 16884.0 1155.68   9
   1  -4   7 16758.4 1182.44  30
  -1  -4   7 17190.2 1171.96  30
   1  -4   7 15872.2 1106.18  31
  -1  -4   7 16624.7 1143.49  31
  -1   4   8 20171.4 1354.89  34
   1   4   8 19840.2 1367.42  34
  -1  -4   8 18191.6 1403.77  33
   1  -4   8 20491.9 1457.21  33
  -1  -4   8 20890.6 1387.49   3
  -1   4   8 21668.7 1324.79   9
   1   4   8 21356.0 1374.66   9
   1  -4   8 20065.0 1406.09  30
  -1  -4   8 19711.4 1367.54  31
  -1  -4   8 21582.2 1406.96  30
   1  -4   8 20044.4 1334.47  31
   1   4   9 9506.57 792.789  34
  -1  -4   9 11030.3 884.503  33
   1  -4   9 11658.9 924.839  33
  -1   4   9 9785.25 780.581  34
  -1  -4   9 12556.1 858.083   3
   1   4   9 10115.4 792.822   9
  -1   4   9 10117.7 740.113   9
  -1  -4   9 11483.9 833.857  31
  -1  -4   9 10878.8 851.131  30
   1  -4   9 10820.4 787.659  31
   1  -4   9 10252.7 847.238  30
   1   4   9 10145.8 812.524  30
   1  -4  10 13539.2 1127.65  33
   1   4  10 13732.4 1032.97  34
  -1  -4  10 13239.0 1093.74  33
  -1   4  10 13342.5 1007.75  34
  -1  -4  10 14842.9 1077.62   3
  -1   4  10 15615.1 1037.91   7
   1   4  10 15098.3 1096.48   7
   1   4  10 14719.6 1023.23   9
  -1   4  10 15110.1 1095.21  30
  -1  -4  10 13567.9 1078.54  30
   1  -4  10 14029.8 1016.85  31
  -1  -4  10 13720.4 1052.45  31
   1  -4  10 14077.2 1097.30  30
   1   4  10 15219.5 1063.58  30
   1   4  11 1388.57 261.017  34
   1  -4  11 1035.73 305.253  33
  -1   4  11 944.372 219.287  34
  -1  -4  11 634.843 260.728  33
  -1   4  11 1402.01 244.222   7
   1   4  11 995.128 253.076   7
  -1  -4  11 1380.46 280.700   3
   1  -4  11 1135.94 238.021  31
  -1  -4  11 1422.97 264.961  31
   1  -4  11 1178.91 295.706  30
  -1  -4  11 1122.11 292.576  30
  -1   4  11 1383.34 291.865  30
   1   4  11 1413.66 276.058  30
  -1  -4  12 5088.53 538.882   3
   1  -4  12 4156.03 566.578  33
  -1  -4  12 4110.66 537.235  33
   1   4  12 5573.77 358.675  21
   1   4  12 5612.72 545.368   7
  -1  -4  12 4656.64 548.489  30
  -1  -4  12 4650.30 514.311  31
  -1   4  12 4523.28 528.571  30
   1  -4  12 4282.33 535.713  30
   1  -4  12 3942.98 459.528  31
   1   4  12 4644.09 515.954  30
  -1  -4  13 1989.72 362.771   3
  -1  -4  13 1438.09 341.855  33
   1  -4  13 1998.67 406.282  33
   1   4  13 2939.73 220.193  21
   1   4  13 2667.37 368.299   7
  -1  -4  13 1347.39 346.637  30
  -1   4  13 2655.65 407.537  30
   1  -4  13 1453.40 347.780  30
  -1  -4  13 1991.88 355.083  31
   1   4  13 2907.88 404.855  30
   1  -4  13 1992.47 326.493  31
  -1  -4  14 2270.87 410.728  33
   1  -4  14 2128.87 435.614  33
   1   4  14 3062.85 239.569  21
  -1  -4  14 3360.51 443.980   3
  -1   4  14 2899.01 427.426   3
   1  -4  14 2259.08 421.933  30
  -1  -4  14 1934.18 405.202  30
   1   4  14 2633.82 433.954  30
  -1  -4  14 2151.83 373.774  31
  -1   4  14 2994.39 448.583  30
  -1  -4  15 867.958 288.975  33
   1  -4  15 1209.73 348.714  33
   1   4  15 354.686 112.261  21
  -1  -4  15 926.148 271.572   3
  -1   4  15 201.178 209.853   3
   1   4  15 402.536 275.946  30
  -1  -4  15 311.805 207.407  31
  -1  -4  15 913.185 297.915  30
   1  -4  15 902.286 317.646  30
  -1   4  15 650.625 271.487  30
   1  -4  16 3205.84 505.271  33
  -1  -4  16 3033.54 468.283  33
   1   4  16 3334.72 271.516  21
  -1  -4  16 3972.79 521.613   3
  -1   4  16 3663.65 493.349   3
  -1   4  16 3308.28 508.817  30
   1  -4  16 3747.29 557.076  30
   1   4  16 2533.69 460.414  30
  -1  -4  16 3282.99 521.551  30
   1   4  17 323.854 105.866  21
  -1   4  17 197.060 223.033   3
  -1  -4  17 348.640 266.604   3
   1  -4  17 216.318 246.152  30
   1   4  18 4014.99 298.195  21
  -1  -4  19 1352.19 154.855   6
  -1  -4  20 1689.56 165.280   6
   1   4  21 290.758 66.7828  14
  -1  -4  21 243.320 82.5199   6
  -1  -4  22 1249.77 117.099   6
  -1  -4  23 226.168 51.0053   6
   1  -5 -22 1072.96 103.806  25
  -1  -5 -22 1066.26 99.9571  24
   1   5 -21 374.924 68.8524  16
  -1   5 -21 289.737 73.2508  16
  -1   5 -21 440.379 82.5350   5
  -1   5 -20 2140.39 176.342   5
  -1   5 -20 1886.14 170.549  16
   1   5 -20 1843.13 163.656  16
   1  -5 -19 1726.84 183.886  36
  -1   5 -19 2066.38 177.907   5
   1   5 -19 1907.31 174.612  16
  -1  -5 -19 1562.42 195.496  26
  -1  -5 -18 1933.34 198.498  36
   1  -5 -18 1939.29 205.099  36
  -1   5 -18 1973.77 188.530   5
  -1  -5 -18 1994.61 217.104  25
  -1  -5 -18 1814.07 206.878  26
  -1  -5 -17 2006.20 212.307  36
   1  -5 -17 1904.47 215.643  36
  -1   5 -17 2459.11 210.851   5
  -1  -5 -17 1962.26 217.326  26
   1  -5 -17 1900.09 220.750  25
   1  -5 -16 5302.63 403.762  36
  -1  -5 -16 5067.26 396.201  36
  -1   5 -16 5559.85 387.840   5
  -1  -5 -16 5412.44 402.588  26
   1  -5 -16 4968.55 393.387  26
   1  -5 -16 5432.26 405.764  25
   1  -5 -15 3859.72 323.162  36
  -1  -5 -15 3648.44 319.100  36
  -1   5 -15 4862.98 554.024   1
  -1   5 -15 3509.80 531.402   8
  -1   5 -15 3547.15 298.031   5
   1   5 -15 2524.56 463.919   8
  -1  -5 -15 3772.57 313.107  26
   1  -5 -15 3947.17 320.685  25
   1  -5 -15 3930.64 312.120  26
  -1  -5 -14 4456.00 378.775  36
   1  -5 -14 5203.42 391.646  36
   1  -5 -14 4524.73 370.202  26
  -1  -5 -14 4627.35 374.950  26
  -1   5 -14 6111.67 621.792   1
  -1   5 -14 5925.96 381.490   5
   1   5 -14 5794.65 629.488   8
  -1  -5 -13 2775.69 220.606  13
  -1  -5 -13 2907.68 268.015  36
   1  -5 -13 3004.38 266.127  36
   1   5 -13 3065.00 256.764  35
  -1  -5 -13 3104.11 253.723  26
   1  -5 -13 2799.50 249.064  26
  -1   5 -13 2786.38 413.847   1
  -1   5 -13 3029.23 253.922   5
   1   5 -13 2315.11 420.966   8
  -1  -5 -12 819.202 107.924  13
   1   5 -12 755.667 133.381  35
  -1  -5 -12 712.424 153.483  36
   1  -5 -12 665.734 154.578  36
  -1  -5 -12 869.411 139.432  26
   1  -5 -12 768.749 129.447  26
   1   5 -12 829.201 262.471   8
  -1   5 -12 1089.99 141.707   5
  -1   5 -12 1380.77 287.200   1
  -1  -5 -11 7882.08 707.561   4
  -1  -5 -11 6801.57 432.766  13
   1  -5 -11 6448.01 449.681  26
  -1  -5 -11 6474.21 452.924  26
   1  -5 -11 7002.57 473.959  36
  -1  -5 -11 6735.84 470.782  36
   1   5 -11 7030.17 465.237  35
  -1  -5 -11 6285.76 461.260  22
   1   5 -11 6551.67 647.887   8
  -1   5 -11 6884.05 457.132   5
  -1  -5 -10 2200.73 348.618   4
  -1  -5 -10 1778.70 168.959  26
  -1  -5 -10 1593.22 179.053  22
  -1   5 -10 1925.88 178.102   5
   1   5 -10 1891.63 180.962  35
   1   5  -9 6039.46 415.473  35
  -1   5  -9 6625.69 651.102   2
  -1  -5  -9 5724.56 585.848   4
  -1   5  -9 6129.74 410.310   5
   1  -5  -9 6056.29 524.829   8
  -1  -5  -8 8058.59 691.027  32
  -1   5  -8 10406.3 704.987  34
   1   5  -8 10882.5 652.054  35
  -1   5  -8 10871.4 880.629   2
  -1  -5  -8 10151.3 835.949   4
   1  -5  -8 10768.5 753.924   8
  -1   5  -8 10565.3 645.671   5
  -1   5  -8 10093.0 724.524  29
  -1   5  -7 15108.7 967.064  34
   1   5  -7 15432.6 950.865  34
  -1  -5  -7 13004.8 930.554  32
  -1   5  -7 14981.0 1110.82   2
  -1  -5  -7 15242.2 1082.33   4
  -1   5  -7 14194.9 883.778   5
   1  -5  -7 15550.9 983.134   8
  -1   5  -7 14542.3 981.562  29
   1   5  -6 9683.10 659.444  34
  -1   5  -6 9761.97 671.853  34
  -1  -5  -6 8020.93 608.046  32
  -1   5  -6 9370.85 778.293   2
  -1  -5  -6 10146.9 764.866   4
   1  -5  -6 9926.71 656.850   8
  -1   5  -6 9948.30 691.917  29
  -1  -5  -5 10716.3 734.584  32
   1   5  -5 12295.6 813.745  34
  -1   5  -5 11959.6 819.404  34
  -1  -5  -5 13615.6 915.386   4
  -1   5  -5 12833.2 921.924   2
   1  -5  -5 12814.9 777.515   8
  -1  -5  -5 10671.0 876.040  31
   1   5  -4 9623.97 671.687  34
  -1   5  -4 9853.35 681.873  34
  -1  -5  -4 8893.72 724.235   4
  -1   5  -4 9224.73 744.230   2
   1  -5  -4 9388.84 603.717   8
  -1  -5  -4 8146.95 713.855  31
  -1  -5  -3 5722.01 510.409   4
  -1   5  -3 5795.27 524.701   2
   1   5  -3 5415.18 458.702  34
  -1   5  -3 6041.94 473.795  34
  -1  -5  -3 5165.49 492.326  31
   1  -5  -3 5839.52 492.592  31
  -1   5  -2 28484.6 1898.14   2
  -1  -5  -2 30456.4 1893.77   4
  -1   5  -2 30864.9 1849.15  34
   1   5  -2 30023.3 1841.71  34
   1  -5  -2 26436.3 1835.71  31
  -1  -5  -2 30221.9 1874.17  31
  -1  -5  -1 4325.66 448.037   4
  -1   5  -1 4160.97 455.073   2
  -1   5  -1 5877.56 453.198  34
   1   5  -1 5351.97 447.273  34
   1  -5  -1 5331.67 440.873  31
  -1  -5  -1 5128.91 454.635  31
  -1  -5   0 36184.1 2280.93   4
  -1   5   0 35293.9 2292.33   2
  -1   5   0 34798.1 2241.94  34
   1   5   0 37433.2 2251.69  34
  -1  -5   0 37577.8 2254.86  31
   1  -5   0 36207.7 2226.96  31
  -1   5   1 3750.05 424.792   2
  -1  -5   1 3837.57 415.569   4
  -1  -5   1 4441.49 286.812  32
  -1  -5   1 5154.75 418.945  31
   1  -5   1 4990.48 399.560  31
  -1   5   2 30292.5 1886.33   2
  -1   5   2 29016.8 1830.08  34
   1  -5   2 27849.2 1784.22  31
  -1  -5   2 28626.0 1812.69  31
  -1   5   3 6760.12 605.066   2
  -1  -5   3 7154.62 579.230   3
   1  -5   3 7065.32 634.002  33
  -1   5   3 6974.01 574.202  34
   1   5   3 7242.58 581.493  34
   1  -5   3 6367.99 519.558  31
  -1  -5   3 7496.53 566.987  31
  -1  -5   4 8784.26 646.643   3
  -1   5   4 7914.50 674.123   2
   1  -5   4 8923.50 715.254  33
  -1   5   4 7544.02 629.693  34
   1   5   4 7424.06 626.742  34
  -1  -5   4 7162.42 632.907  30
  -1  -5   4 7760.66 612.326  31
   1  -5   4 8419.34 595.248  31
   1  -5   4 7575.83 655.526  30
  -1   5   5 14496.4 1047.19   2
  -1  -5   5 14060.4 980.513   3
  -1   5   5 13515.8 980.645  34
   1  -5   5 14935.4 1055.26  33
  -1  -5   5 13963.6 1050.35  33
   1   5   5 14526.1 995.060  34
   1  -5   5 13003.8 923.655  31
  -1  -5   5 13672.8 960.766  31
   1  -5   5 13334.5 1010.74  30
  -1  -5   5 12458.4 975.656  30
  -1   5   6 6744.80 596.491  34
  -1  -5   6 6788.21 637.665  33
   1   5   6 6834.42 597.891  34
   1  -5   6 7200.17 663.129  33
  -1  -5   6 7065.71 598.233   3
  -1   5   6 6923.98 577.436   9
   1   5   6 7221.83 617.216   9
  -1  -5   6 6993.45 611.234  30
   1  -5   6 7079.23 546.087  31
  -1  -5   6 7016.92 575.109  31
   1  -5   6 6876.50 633.217  30
  -1  -5   7 15089.3 1146.77  33
   1  -5   7 14683.5 1155.66  33
   1   5   7 14986.4 1088.81  34
  -1   5   7 15280.7 1088.45  34
  -1  -5   7 15852.3 1097.63   3
  -1   5   7 15062.2 1047.48   9
   1   5   7 14514.0 1084.81   9
  -1  -5   7 15346.0 1070.67  31
   1  -5   7 15817.3 1037.47  31
  -1  -5   7 14705.8 1102.56  30
   1  -5   7 14546.5 1114.55  30
  -1  -5   8 9419.68 823.175  33
   1  -5   8 8887.39 831.324  33
  -1   5   8 8325.41 747.869  34
   1   5   8 9046.61 774.454  34
  -1  -5   8 11198.4 811.180   3
   1   5   8 10154.9 776.156   9
  -1   5   8 10013.7 727.573   9
  -1  -5   8 10080.0 772.022  31
   1  -5   8 9482.22 723.713  31
   1  -5   8 9618.68 823.801  30
  -1  -5   8 10080.2 816.709  30
   1   5   9 4521.13 495.686  34
   1  -5   9 5757.23 613.094  33
  -1  -5   9 5571.22 583.866  33
  -1   5   9 5083.67 505.696  34
   1   5   9 4644.89 482.468   9
  -1  -5   9 5628.64 536.049   3
   1   5   9 4137.12 482.512  30
   1  -5   9 4934.40 465.597  31
   1  -5   9 5871.24 585.922  30
  -1  -5   9 5389.17 551.828  30
  -1  -5   9 6201.39 536.322  31
  -1  -5  10 3488.45 416.282   3
  -1  -5  10 2728.67 424.382  33
   1  -5  10 2470.33 433.302  33
   1   5  10 2201.57 346.072  34
  -1   5  10 2513.22 352.811  34
   1   5  10 2914.81 234.334  21
  -1  -5  10 3114.80 233.121   6
   1   5  10 2496.52 336.054   9
  -1  -5  10 3008.40 426.701  30
  -1  -5  10 2684.65 359.134  31
   1  -5  10 3355.01 453.216  30
   1   5  10 2139.12 344.322  30
  -1   5  10 2372.51 374.184  30
   1  -5  10 1968.89 298.357  31
  -1  -5  11 7907.91 704.074   3
  -1  -5  11 7999.78 733.230  33
   1   5  11 6033.47 630.072  34
  -1   5  11 6557.00 620.143  34
   1  -5  11 6942.05 741.243  33
   1   5  11 7523.72 480.018  21
   1   5  11 6633.77 664.162   7
  -1  -5  11 6391.40 684.185  30
   1  -5  11 5970.01 683.683  30
  -1   5  11 7166.69 679.755  30
   1   5  11 6616.54 642.712  30
  -1  -5  11 6677.76 639.428  31
   1  -5  11 6916.38 602.782  31
  -1  -5  12 1348.33 306.435   3
   1  -5  12 1235.13 348.215  33
   1   5  12 809.781 243.453  34
  -1  -5  12 952.400 299.286  33
   1   5  12 946.319 141.356  21
   1   5  12 1445.93 306.377   7
   1  -5  12 1064.16 302.759  30
  -1   5  12 695.660 255.305  30
   1   5  12 883.040 267.584  30
  -1  -5  12 976.929 247.296  31
  -1  -5  12 1071.14 307.981  30
   1  -5  13 1740.55 408.095  33
  -1  -5  13 2008.69 391.284  33
   1   5  13 2644.19 224.846  21
  -1  -5  13 2174.51 391.752   3
  -1  -5  13 2052.27 409.776  30
  -1   5  13 2427.22 400.056  30
   1   5  13 2414.71 383.929  30
  -1  -5  13 1893.36 341.180  31
   1  -5  13 2480.82 453.735  30
  -1  -5  14 6720.56 707.316   3
  -1  -5  14 5979.94 701.717  33
   1  -5  14 5980.14 725.477  33
   1   5  14 6392.08 463.066  21
  -1  -5  14 8042.11 479.361   6
   1   5  14 6016.46 664.272  30
   1  -5  14 7329.22 755.774  30
  -1   5  14 5230.84 656.929  30
  -1  -5  14 7047.72 759.491  30
  -1  -5  15 3747.33 520.857   3
  -1   5  15 3891.71 521.790   3
   1  -5  15 3028.23 527.537  33
  -1  -5  15 2796.88 477.724  33
   1   5  15 4004.07 304.438  21
  -1  -5  15 4547.42 315.430   6
   1   5  15 3449.82 497.403  30
  -1  -5  15 4130.59 563.638  30
  -1   5  15 3513.92 505.330  30
   1  -5  15 3719.06 561.482  30
  -1   5  16 6567.81 667.378   3
  -1  -5  16 6326.45 664.784   3
   1  -5  16 4683.19 627.898  33
  -1   5  16 4651.99 625.319  30
   1  -5  16 3685.62 612.169  30
  -1  -5  16 4745.03 643.907  30
  -1  -5  16 6621.93 415.361   6
   1   5  16 5514.93 394.574  21
  -1  -5  17 2164.69 193.076   6
   1   5  17 1585.10 171.960  21
  -1  -5  18 2298.79 207.726   6
  -1  -5  19 1839.49 175.177   6
  -1  -5  20 2010.98 174.634   6
  -1  -5  21 435.102 81.9473   6
   1   5  21 213.005 60.5608  14
  -1   5  21 302.642 61.4875  14
  -1  -5  22 1153.36 101.721   6
  -1   6 -20 226.403 77.6422   5
   1  -6 -20 172.239 87.3657  25
   1  -6 -19 769.040 120.615  25
  -1  -6 -19 587.979 115.299  25
   1  -6 -19 635.842 114.028  36
  -1   6 -19 632.804 105.830   5
  -1   6 -19 439.593 86.6793  16
  -1  -6 -18 57.8407 113.400  25
   1  -6 -18 143.314 117.361  25
   1  -6 -18 265.595 111.790  36
  -1  -6 -18 257.508 108.389  36
   1   6 -18 122.363 82.1575  16
  -1   6 -18 174.908 88.2694   5
   1  -6 -17 2370.68 225.984  36
  -1  -6 -17 2030.81 214.578  36
  -1  -6 -17 2360.06 222.013  25
   1  -6 -17 2400.19 223.630  25
  -1   6 -17 2459.23 211.537   5
   1   6 -17 2176.42 193.530  16
  -1   6 -16 146.519 98.9856   5
  -1  -6 -16 139.256 126.449  25
   1  -6 -16 97.4027 126.588  25
  -1  -6 -16 225.824 117.606  26
   1  -6 -16 122.472 125.290  36
  -1  -6 -16 130.269 120.722  36
  -1  -6 -15 3212.26 270.202  26
   1  -6 -15 2807.20 263.987  25
  -1  -6 -15 3101.04 277.075  36
   1  -6 -15 3100.89 281.128  36
  -1   6 -15 2803.87 253.778   5
   1  -6 -14 1101.88 168.054  25
  -1  -6 -14 830.141 156.774  26
  -1  -6 -14 1194.45 185.585  36
   1  -6 -14 1346.78 184.856  36
  -1   6 -14 1148.85 318.704   1
  -1   6 -14 1101.94 153.470   5
   1  -6 -13 6246.77 449.768  25
   1  -6 -13 6085.78 439.096  26
  -1  -6 -13 6468.76 445.981  26
   1  -6 -13 6451.76 465.095  36
  -1  -6 -13 6258.45 461.323  36
   1   6 -13 5963.39 443.856  35
  -1   6 -13 6328.33 445.394   5
  -1  -6 -12 489.798 150.629  36
   1  -6 -12 614.481 157.057  36
   1   6 -12 557.397 125.152  35
   1  -6 -12 595.574 134.518  25
  -1  -6 -12 608.922 133.091  26
   1  -6 -12 673.465 127.627  26
  -1  -6 -12 654.529 132.931  22
  -1   6 -12 731.875 253.151   1
  -1   6 -12 872.087 133.641   5
  -1  -6 -11 7359.54 713.719   4
  -1  -6 -11 7340.41 432.734  13
   1   6 -11 6272.62 459.032  35
   1  -6 -11 6356.06 446.930  26
  -1  -6 -11 6683.22 453.925  26
   1  -6 -11 6011.28 448.324  22
  -1  -6 -11 6139.47 460.367  22
  -1   6 -11 7173.23 463.501   5
  -1  -6 -10 386.722 80.2222  13
   1   6 -10 567.855 117.336  35
   1  -6 -10 478.166 100.331  26
  -1  -6 -10 428.571 101.825  26
   1  -6 -10 205.731 90.6853  22
  -1  -6 -10 348.278 108.634  22
  -1  -6 -10 360.894 226.278   4
  -1   6 -10 474.697 111.922   5
  -1   6  -9 12067.8 993.879   2
  -1  -6  -9 11939.4 939.936   4
  -1  -6  -9 11136.2 666.106  13
  -1  -6  -9 10790.4 682.831  26
   1  -6  -9 10585.6 691.682  23
   1  -6  -9 11046.1 679.909  26
   1   6  -9 11186.3 697.060  35
  -1  -6  -9 10539.0 694.776  22
   1  -6  -9 9965.09 684.217  22
  -1   6  -9 10907.2 690.958   5
  -1   6  -8 1431.70 316.038   2
  -1  -6  -8 1154.65 266.793   4
  -1  -6  -8 1218.88 141.822  23
   1  -6  -8 1257.00 144.123  23
  -1  -6  -8 1090.89 140.266  22
  -1   6  -8 1259.30 143.490   5
   1   6  -8 1419.14 153.977  35
   1   6  -7 13832.9 865.413  35
  -1   6  -7 13668.1 955.956  34
   1   6  -7 13490.9 940.045  34
  -1   6  -7 15326.9 1134.13   2
  -1  -6  -7 14381.2 1080.34   4
  -1   6  -7 13938.4 858.737   5
   1   6  -6 1298.86 141.781  35
   1   6  -6 715.768 180.198  34
  -1   6  -6 1218.70 212.041  34
  -1   6  -6 873.099 241.073   2
  -1  -6  -6 1138.99 239.816   4
  -1   6  -6 965.314 123.627   5
  -1   6  -6 958.846 187.344  29
   1   6  -5 14009.1 845.673  35
  -1   6  -5 13336.5 956.798  34
   1   6  -5 13358.5 945.846  34
  -1  -6  -5 13299.7 1029.59   4
  -1   6  -5 14098.9 1068.47   2
  -1   6  -5 13407.5 834.226   5
  -1   6  -4 4864.76 513.268   2
  -1  -6  -4 5189.16 503.560   4
  -1   6  -4 4613.28 435.130  34
   1   6  -4 4431.07 431.952  34
  -1  -6  -4 4890.28 493.142  31
  -1   6  -3 16744.8 1160.76   2
  -1  -6  -3 18140.7 1151.98   4
   1   6  -3 15470.5 1064.22  34
  -1   6  -3 14497.2 1054.12  34
  -1  -6  -3 13989.0 1088.73  31
   1  -6  -3 13825.3 1067.90  31
  -1   6  -2 1792.83 315.292   2
  -1  -6  -2 1809.78 295.563   4
   1   6  -2 2622.20 317.030  34
  -1   6  -2 2424.88 304.095  34
   1  -6  -2 2513.44 311.087  31
  -1  -6  -2 2715.48 341.978  31
  -1  -6  -1 23868.9 1540.19   4
  -1   6  -1 25676.3 1587.04   2
  -1   6  -1 21864.9 1480.99  34
   1   6  -1 21792.1 1479.53  34
  -1  -6  -1 22303.4 1493.90  31
   1  -6  -1 20255.9 1456.80  31
  -1   6   0 7265.08 650.263   2
  -1  -6   0 7425.91 635.053   4
   1   6   0 6705.90 592.213  34
  -1   6   0 6493.54 590.359  34
  -1  -6   0 7190.71 590.143  31
   1  -6   0 6472.33 556.972  31
  -1  -6   1 25184.0 1610.65   4
  -1   6   1 25330.6 1633.09   2
   1   6   1 22429.5 1551.26  34
   1  -6   1 22744.9 1515.42  31
  -1  -6   1 22366.5 1534.56  31
  -1  -6   2 1670.09 296.655   4
  -1   6   2 2684.89 375.453   2
  -1   6   2 2763.72 337.725  34
  -1  -6   2 2515.21 307.370  31
   1  -6   2 2552.83 290.885  31
  -1   6   3 16718.4 1179.97   2
  -1   6   3 15120.3 1110.45  34
   1   6   3 16029.8 1124.21  34
  -1  -6   3 15317.2 1080.77  31
   1  -6   3 14594.4 1044.85  31
  -1   6   4 5933.43 600.965   2
   1   6   4 5988.36 555.482  34
  -1   6   4 5605.24 548.997  34
   1  -6   4 5758.67 491.443  31
  -1  -6   4 5743.42 516.877  31
  -1  -6   5 14310.1 1038.66   3
  -1   6   5 16005.8 1126.08   2
  -1   6   5 14061.6 1037.60  34
   1   6   5 12891.8 1032.86  34
   1  -6   5 14006.8 1099.65  33
   1  -6   5 13506.3 960.348  31
  -1  -6   5 13211.0 988.948  31
   1  -6   6 965.865 295.461  33
  -1   6   6 953.849 239.757  34
   1   6   6 549.610 208.934  34
  -1   6   6 581.724 242.505   2
  -1  -6   6 1250.08 243.272   3
  -1   6   6 473.323 185.972   9
   1   6   6 1042.51 250.556   9
  -1  -6   6 751.041 197.895  31
   1  -6   6 695.119 173.389  31
   1   6   7 11347.8 990.639  34
   1  -6   7 13742.4 1099.26  33
  -1   6   7 12841.9 1012.03  34
  -1  -6   7 15652.8 1055.00   3
  -1   6   7 14127.4 1093.87   2
  -1   6   7 13769.1 976.005   9
   1   6   7 13931.2 1022.32   9
   1  -6   7 12793.1 933.270  31
  -1  -6   7 12897.1 973.449  31
  -1  -6   7 13111.2 1034.34  30
   1  -6   7 11799.7 1036.53  30
  -1  -6   8 867.048 279.805  33
   1  -6   8 945.436 302.847  33
  -1   6   8 1336.77 289.293  34
   1   6   8 1531.21 300.318  34
  -1  -6   8 1761.78 306.529   3
  -1   6   8 1658.24 338.359   2
  -1  -6   8 1469.49 153.335   6
   1   6   8 1200.57 270.739   9
   1  -6   8 1578.53 334.789  30
   1  -6   8 1457.73 234.908  31
  -1  -6   8 1579.81 323.449  30
  -1  -6   8 1608.75 270.908  31
  -1  -6   9 10909.5 935.395  33
   1  -6   9 8914.02 922.368  33
  -1   6   9 10431.7 859.753  34
   1   6   9 10349.3 884.049  34
  -1  -6   9 11325.5 905.915   3
  -1  -6   9 11042.6 667.329   6
   1   6   9 11344.1 854.935   9
  -1  -6   9 10408.7 837.721  31
   1  -6   9 8095.49 752.539  31
   1   6   9 10754.4 848.529  30
  -1  -6   9 10065.5 896.998  30
   1  -6   9 9793.44 909.651  30
   1  -6  10 433.910 256.751  33
  -1   6  10 171.541 189.250  34
   1   6  10 214.718 184.868  34
  -1  -6  10 327.162 243.541  33
  -1  -6  10 349.618 107.490   6
  -1  -6  10 508.608 227.381   3
   1   6  10 290.861 198.373  30
  -1  -6  10 629.716 270.482  30
  -1  -6  10 233.366 190.236  31
   1  -6  10 444.444 267.872  30
  -1  -6  11 7676.90 721.874   3
  -1   6  11 5354.04 617.018  34
  -1  -6  11 5392.30 679.251  33
   1   6  11 5596.60 641.491  34
   1  -6  11 5245.71 688.752  33
   1   6  11 7965.33 482.388  21
  -1   6  11 7434.94 465.929  21
  -1  -6  11 7510.62 474.756   6
   1   6  11 6949.20 694.490   7
   1   6  11 6109.65 636.660  30
  -1  -6  11 5499.66 606.367  31
   1  -6  11 5561.64 694.181  30
  -1  -6  11 5908.45 691.960  30
  -1   6  11 6515.25 669.985  30
  -1  -6  12 1093.99 299.043   3
   1   6  12 732.351 253.536  34
   1  -6  12 511.750 275.376  33
  -1  -6  12 848.427 308.953  33
  -1   6  12 788.371 123.595  21
   1   6  12 499.210 126.724  21
  -1  -6  12 643.151 125.379   6
   1  -6  12 534.523 277.274  30
   1   6  12 582.001 234.477  30
  -1  -6  12 630.045 293.268  30
  -1   6  12 848.655 302.053  30
  -1  -6  13 8967.76 789.742   3
  -1  -6  13 4898.50 696.708  33
   1  -6  13 5667.35 735.486  33
   1   6  13 8034.31 506.402  21
  -1  -6  13 7724.12 503.137   6
  -1  -6  13 6763.35 766.783  30
   1  -6  13 5831.47 747.274  30
  -1   6  13 6710.67 714.242  30
  -1  -6  14 804.544 301.381   3
   1  -6  14 1289.38 352.582  33
  -1  -6  14 1420.92 348.978  33
   1   6  14 830.798 141.124  21
  -1  -6  14 1115.48 348.482  30
  -1   6  14 708.741 271.238  30
   1  -6  14 1043.45 336.284  30
  -1  -6  14 1014.34 142.845   6
  -1  -6  15 2634.93 237.156   6
  -1  -6  15 2783.57 452.368   3
   1   6  15 2651.90 229.851  21
   1   6  16 191.039 96.1144  21
  -1  -6  16 123.076 98.2319   6
   1   6  17 2622.44 209.845  21
  -1  -6  17 2602.73 224.316   6
  -1  -6  18-16.0348 79.1619   6
  -1  -6  19 573.326 100.779   6
   1   6  20 140.070 69.2499  14
  -1  -6  20 263.941 74.7698   6
   1   6  21 446.355 60.5919  14
  -1   6  21 428.175 58.9085  14
  -1   7 -20 33.1315 55.2684   5
  -1   7 -19 324.955 80.1019   5
  -1   7 -18 133.912 84.7389   5
  -1  -7 -18 166.932 85.6612  36
   1  -7 -18 145.537 98.8020  36
  -1   7 -17 828.589 123.566   5
  -1  -7 -17 759.723 126.350  36
   1  -7 -17 864.291 142.124  36
  -1   7 -16 67.0546 90.2315   5
  -1  -7 -16 177.915 116.208  36
   1  -7 -16 101.588 116.939  36
  -1   7 -15 329.615 111.497   5
  -1  -7 -15 309.584 127.925  36
   1  -7 -15 368.794 133.960  36
  -1   7 -14 598.093 126.583   5
  -1  -7 -14 570.649 147.196  36
   1  -7 -14 495.414 154.462  36
  -1   7 -13 577.157 255.212   1
  -1   7 -13 484.366 121.732   5
   1   7 -13 393.496 120.944  35
   1  -7 -13 656.653 162.891  36
  -1  -7 -13 597.242 152.199  36
  -1  -7 -12 1340.34 166.961  26
  -1  -7 -12 1250.76 183.534  36
   1  -7 -12 1388.51 193.954  36
   1   7 -12 1210.71 162.403  35
  -1   7 -12 1181.99 154.177   5
  -1  -7 -11 75.4444 101.196  26
   1   7 -11 14.4564 99.2195  35
  -1  -7 -11 29.3319 100.988  22
  -1  -7 -11-73.1946 203.703   4
  -1   7 -11 56.3673 95.7599   5
  -1  -7 -10 6330.72 648.815   4
   1   7 -10 4897.00 385.107  35
  -1  -7 -10 5831.22 380.908  26
   1  -7 -10 4955.72 375.059  22
  -1  -7 -10 5338.38 390.429  22
  -1   7 -10 5276.73 386.299   5
  -1  -7  -9 420.831 81.9790  13
   1   7  -9 341.529 115.012  35
  -1  -7  -9 481.381 104.940  26
   1  -7  -9 369.251 105.091  22
  -1  -7  -9 461.892 119.374  22
   1  -7  -9 517.209 117.039  23
  -1  -7  -9 680.079 246.622   4
  -1   7  -9 328.395 259.735   2
  -1   7  -9 519.253 117.083   5
  -1  -7  -8 3458.55 449.604   4
  -1   7  -8 2848.94 450.112   2
  -1  -7  -8 3093.84 201.556  13
   1  -7  -8 2688.57 228.855  23
  -1  -7  -8 2674.57 214.498  26
   1   7  -8 1693.28 211.934  35
  -1  -7  -8 2650.67 232.997  22
   1  -7  -8 2414.88 218.182  22
  -1   7  -8 2347.18 221.354   5
  -1  -7  -7 2388.46 377.203   4
  -1   7  -7 2151.30 398.074   2
   1  -7  -7 2542.98 215.781  23
  -1  -7  -7 2615.32 203.352  26
  -1  -7  -7 2460.81 210.133  23
   1   7  -7 2168.31 212.491  35
   1  -7  -7 2413.70 207.749  22
  -1  -7  -7 2206.92 211.042  22
  -1   7  -7 2246.90 209.198   5
  -1  -7  -6 5448.65 537.763   4
  -1   7  -6 3996.67 513.702   2
  -1  -7  -6 4296.52 285.055  26
   1  -7  -6 4334.32 304.139  23
  -1  -7  -6 4470.76 300.491  23
   1   7  -6 2952.15 375.131  34
  -1   7  -6 3029.38 385.346  34
   1   7  -6 3561.63 299.768  35
  -1   7  -6 3064.12 284.171  35
  -1  -7  -6 4380.81 304.795  22
   1  -7  -6 4379.73 296.906  22
  -1   7  -6 3809.87 295.748   5
  -1  -7  -6 4039.88 308.417   6
  -1   7  -5 1326.59 313.932   2
  -1  -7  -5 1507.47 296.040   4
   1   7  -5 1307.11 235.521  34
  -1   7  -5 1105.10 232.050  34
   1   7  -5 1233.48 152.906  35
  -1   7  -5 992.318 137.865  35
   1  -7  -5 1411.86 149.958  23
  -1  -7  -5 1442.47 145.664  23
  -1  -7  -5 1531.90 150.567  22
  -1  -7  -5 1125.40 152.571   6
  -1   7  -5 1234.64 141.761   5
  -1  -7  -4 6484.08 568.125   4
  -1   7  -4 4474.29 531.128   2
   1   7  -4 3318.17 412.400  34
   1   7  -4 3293.37 312.147  35
  -1   7  -4 3147.97 410.673  34
  -1   7  -4 3281.73 309.564  35
  -1  -7  -4 5540.90 332.290  22
   1  -7  -4 5763.29 333.752  23
  -1  -7  -4 5354.20 335.432   6
  -1  -7  -4 5051.53 517.539  31
  -1   7  -3 132.101 168.163  34
   1   7  -3 43.7840 159.950  34
  -1   7  -3 177.258 91.3999  35
   1   7  -3 76.0388 89.7686  35
  -1  -7  -3 257.831 171.871   4
  -1   7  -3 32.4872 184.528   2
  -1  -7  -3 174.790 88.4863   6
  -1  -7  -3-52.8955 179.214  31
  -1   7  -2 872.367 282.745   2
  -1  -7  -2 1174.36 266.801   4
   1   7  -2 328.441 110.721  35
   1   7  -2 204.336 170.711  34
  -1   7  -2 722.762 206.781  34
  -1   7  -2 550.414 111.319  35
   1  -7  -2 985.231 224.670  31
  -1  -7  -2 1136.66 245.626  31
  -1  -7  -1 7814.03 679.372   4
  -1   7  -1 6757.49 682.312   2
  -1   7  -1 6951.70 464.107  35
   1   7  -1 6820.15 464.784  35
   1   7  -1 6128.78 598.095  34
  -1   7  -1 6163.98 601.731  34
   1  -7  -1 6625.90 596.924  31
  -1  -7  -1 7050.32 631.501  31
  -1   7   0 64.1640 199.021   2
  -1  -7   0 144.540 185.053   4
   1   7   0 145.552 162.247  34
  -1   7   0 122.716 89.2017  35
  -1   7   0 142.876 169.944  34
   1   7   0 256.535 107.664  35
   1  -7   0 168.374 144.675  31
  -1  -7   0 47.3950 149.467  31
  -1  -7   1 7698.17 712.899   4
  -1   7   1 7312.83 728.174   2
   1   7   1 8015.28 520.467  35
  -1   7   1 7929.37 513.482  35
   1   7   1 7568.24 680.977  34
   1  -7   1 6707.96 618.449  31
  -1  -7   1 6996.44 645.542  31
  -1  -7   2 620.324 238.961   4
  -1   7   2 1937.43 350.773   2
  -1   7   2 1406.03 154.472  35
   1   7   2 1334.90 152.485  35
   1  -7   2 670.947 194.681  31
  -1  -7   2 680.927 212.081  31
   1   7   3 270.247 201.837  34
  -1   7   3-53.1934 172.675  34
   1   7   3 157.215 105.501  35
  -1  -7   3-29.8897 152.519   4
  -1   7   3 33.3125 169.974   2
  -1  -7   3 70.2335 87.8526   6
   1  -7   3 77.5439 125.887  31
  -1  -7   3 22.6102 148.949  31
  -1   7   4 6072.81 569.629  34
   1   7   4 5380.59 555.383  34
  -1   7   4 7412.62 668.639   2
  -1  -7   4 5357.94 361.371   6
   1  -7   4 3916.37 440.272  31
  -1  -7   4 4174.33 471.256  31
  -1   7   5 1500.05 299.271  34
   1   7   5 908.111 254.205  34
  -1   7   5 1020.51 287.643   2
  -1  -7   5 938.576 126.562   6
  -1  -7   5 969.820 224.759  31
   1  -7   5 748.192 180.528  31
   1   7   6 4723.83 519.160  34
  -1   7   6 4068.08 500.906  34
  -1   7   6 5554.38 600.512   2
   1   7   6 4564.49 511.920   9
  -1   7   6 5219.24 507.300   9
  -1  -7   6 4253.88 311.781   6
   1  -7   6 3446.75 394.467  31
  -1  -7   6 3455.47 426.202  31
   1   7   7 2662.62 409.530  34
  -1   7   7 2600.65 402.575  34
  -1   7   7 3409.33 467.476   2
  -1  -7   7 2134.21 207.050   6
   1   7   7 3027.01 400.790   9
  -1  -7   7 2063.06 318.565  31
  -1   7   8 3070.01 446.720  34
   1   7   8 3140.84 453.578  34
   1   7   8 3467.47 423.388   9
  -1  -7   8 2953.11 249.126   6
  -1  -7   8 2232.30 350.049  31
  -1   7   9 792.134 273.985  34
   1   7   9 1069.83 308.462  34
  -1   7   9 679.478 285.232   2
  -1  -7   9 681.938 258.848   3
  -1  -7   9 959.381 134.807   6
  -1  -7   9 499.141 203.748  31
  -1   7  10 4891.82 594.822  34
   1   7  10 5525.21 631.352  34
  -1  -7  10 6049.36 418.278   6
  -1  -7  10 6146.10 655.435   3
  -1   7  10 6022.43 688.254   2
  -1   7  10 6052.91 628.375  30
  -1   7  11-42.2755 244.562   2
  -1  -7  11 37.0358 236.865   3
   1   7  11 142.234 209.490  34
  -1   7  11-33.0179 180.105  34
   1  -7  11 224.218 254.567  33
  -1   7  11 24.7257 94.1852  21
   1   7  11 107.344 109.593  21
  -1  -7  11 49.4641 102.642   6
  -1   7  11 419.600 230.097  30
  -1  -7  12 1961.72 396.648   3
  -1   7  12 1626.65 399.446   2
   1  -7  12 629.978 300.380  33
  -1   7  12 1628.72 166.925  21
   1   7  12 1573.65 177.633  21
  -1   7  12 1266.21 312.338  30
  -1  -7  12 1497.94 178.527   6
  -1  -7  13 761.028 136.404   6
  -1  -7  13 790.225 277.947   3
  -1   7  13 681.278 306.459   2
   1   7  13 719.629 133.685  21
   1   7  14 325.032 108.964  21
  -1  -7  14 426.946 117.697   6
   1   7  15 404.994 107.679  21
  -1  -7  15 220.696 105.741   6
   1   7  16 94.3727 80.3707  21
  -1  -7  16 89.5337 90.5283   6
  -1  -7  17 905.042 126.207   6
  -1  -7  18 186.023 82.9091   6
  -1  -7  19 298.634 76.3920   6
  -1  -7  20 42.4732 57.1347  22
  -1  -7  20 54.5031 53.5504   6
   1   7  20 29.0353 51.9340  14
  -1   8 -19 163.399 58.9142   5
   1  -8 -18 1111.72 112.426  36
  -1  -8 -18 922.645 100.655  36
  -1   8 -17 713.534 104.529   5
  -1  -8 -17 497.286 95.2767  36
   1  -8 -17 619.753 110.415  36
  -1   8 -16 1734.49 172.644   5
  -1  -8 -16 1924.37 181.069  36
   1  -8 -16 1923.88 187.528  36
  -1   8 -15 923.315 139.865   5
   1  -8 -15 1036.90 155.037  36
  -1  -8 -15 1001.57 149.436  36
  -1   8 -14 1598.23 170.906   5
  -1  -8 -14 1515.58 185.314  36
   1  -8 -14 1587.01 188.218  36
  -1   8 -13 1018.16 143.396   5
  -1  -8 -13 717.679 154.670  36
   1  -8 -13 815.436 165.718  36
  -1   8 -12 1540.01 178.456   5
  -1  -8 -12 1339.69 191.974  36
   1  -8 -12 1796.35 206.964  36
   1   8 -12 1396.00 172.048  35
  -1  -8 -11 1501.89 360.032   4
  -1  -8 -11 1414.44 178.764  22
  -1   8 -11 1495.09 182.145   5
   1   8 -11 1817.76 187.094  35
   1  -8 -11 1654.49 209.966  36
  -1  -8 -10 1323.89 167.934  22
  -1   8 -10 1048.93 153.875   5
   1   8 -10 733.173 143.331  35
  -1  -8  -9 2093.64 408.374   4
  -1   8  -9 2984.75 503.447   2
   1   8  -9 3404.89 266.601  35
  -1  -8  -9 2493.46 247.615  22
  -1   8  -9 3161.42 258.843   5
  -1   8  -8 2244.63 454.246   2
  -1  -8  -8 2743.09 431.058   4
   1  -8  -8 2494.52 222.962  23
   1   8  -8 2452.17 229.443  35
  -1  -8  -8 2309.56 221.713  22
  -1   8  -8 2339.66 223.766   5
  -1   8  -7 6190.16 692.282   2
  -1  -8  -7 4759.12 594.386   4
   1  -8  -7 5889.31 394.115  23
  -1  -8  -7 5386.12 382.810  23
   1   8  -7 5088.40 391.745  35
   1  -8  -7 5296.45 380.622  22
  -1  -8  -7 5478.63 389.737  22
  -1   8  -7 5161.71 387.432   5
  -1  -8  -6 7909.22 735.725   4
  -1   8  -6 7743.80 793.959   2
   1  -8  -6 7325.33 482.982  23
  -1  -8  -6 6880.05 474.095  23
  -1   8  -6 7174.47 482.427  35
   1   8  -6 7384.63 492.381  35
   1  -8  -6 7316.00 476.786  22
  -1  -8  -6 7152.22 484.512  22
  -1   8  -6 6913.56 481.633   5
  -1  -8  -6 5877.43 478.587   6
  -1   8  -5 2259.71 427.643   2
  -1  -8  -5 1702.59 357.050   4
   1  -8  -5 2177.12 205.788  23
  -1  -8  -5 2019.67 194.853  23
   1  -8  -5 2008.59 195.548  22
  -1  -8  -5 1995.87 202.502  22
  -1   8  -5 2338.28 210.933   5
  -1  -8  -5 1502.97 195.776   6
  -1   8  -5 2505.95 357.139  34
  -1   8  -5 2927.18 223.599  35
   1   8  -5 2899.40 231.252  35
  -1   8  -4 1069.82 321.922   2
  -1  -8  -4 712.710 255.484   4
  -1   8  -4 879.489 237.415  34
  -1   8  -4 706.877 129.995  35
   1   8  -4 659.511 224.298  34
   1   8  -4 828.926 146.093  35
   1  -8  -4 879.095 137.218  23
  -1  -8  -4 867.125 125.837  23
   1  -8  -4 878.775 125.735  22
  -1  -8  -4 838.897 133.909  22
  -1  -8  -4 972.941 141.485   6
  -1   8  -4 1067.41 141.973   5
  -1  -8  -3 3474.00 479.207   4
  -1   8  -3 3822.96 521.281   2
  -1  -8  -3 2773.22 436.618  31
   1   8  -3 3744.10 452.396  34
   1   8  -3 4225.41 306.700  35
  -1   8  -3 3638.91 444.333  34
  -1   8  -3 4081.06 299.455  35
  -1  -8  -3 3374.91 273.956  23
   1  -8  -3 3675.55 286.094  23
  -1  -8  -3 3887.63 288.949  22
   1  -8  -3 3530.48 277.270  22
  -1  -8  -3 3152.23 286.489   6
  -1   8  -2 3926.62 540.062   2
  -1  -8  -2 5770.00 589.197   4
  -1   8  -2 4112.81 341.022  35
   1   8  -2 4643.14 352.657  35
  -1   8  -2 4235.98 502.033  34
   1   8  -2 4138.01 488.013  34
   1  -8  -2 4829.91 333.648  22
   1  -8  -2 4702.40 339.443  23
  -1  -8  -2 4447.35 325.824  23
  -1  -8  -2 4783.28 339.521  22
  -1  -8  -2 4507.10 340.809   6
  -1  -8  -2 4892.08 532.728  31
  -1   8  -1 3422.27 518.075   2
  -1  -8  -1 3904.68 522.203   4
   1   8  -1 5152.06 354.649  35
  -1   8  -1 4772.10 513.147  34
   1   8  -1 5106.28 526.811  34
  -1   8  -1 5167.16 349.080  35
  -1  -8  -1 4415.48 327.484  22
   1  -8  -1 4298.91 324.980  23
  -1  -8  -1 4414.50 316.759  23
   1  -8  -1 4208.10 317.240  22
  -1  -8  -1 3965.84 328.528   6
  -1  -8  -1 4397.73 498.760  31
   1  -8  -1 3684.81 450.752  31
  -1  -8   0 8242.30 775.344   4
  -1   8   0 8168.45 810.583   2
  -1   8   0 8129.86 542.013  35
   1   8   0 8150.59 545.919  35
   1   8   0 7794.38 731.654  34
  -1   8   0 7064.84 708.713  34
  -1  -8   0 7890.02 517.043  23
   1  -8   0 7773.90 524.812  23
  -1  -8   0 8095.19 530.795  22
   1  -8   0 7749.65 522.035  22
  -1  -8   0 8234.80 534.291   6
   1  -8   0 6962.00 669.233  31
  -1  -8   0 7570.82 711.283  31
  -1   8   1 5200.90 639.770   2
  -1  -8   1 6210.15 650.923   4
   1   8   1 5382.14 594.715  34
   1   8   1 5632.10 428.330  35
  -1   8   1 5650.75 427.822  35
  -1   8   1 6050.06 614.322  34
  -1  -8   1 6138.03 419.713  22
   1  -8   1 5939.81 413.883  23
   1  -8   1 6439.76 415.542  22
  -1  -8   1 5963.69 419.050   6
  -1  -8   1 6170.29 589.768  31
   1  -8   1 5962.03 560.225  31
  -1  -8   2 4658.45 558.809   4
  -1   8   2 5757.44 633.857   2
   1   8   2 5245.00 563.724  34
   1   8   2 4647.11 360.522  35
  -1   8   2 4933.07 360.523  35
  -1  -8   2 4553.82 341.883  22
   1  -8   2 4876.10 338.744  22
  -1  -8   2 4300.22 337.590   6
  -1  -8   2 4184.01 481.547  31
   1  -8   2 3472.47 439.879  31
  -1  -8   3 3589.10 499.337   4
  -1   8   3 3878.36 547.838   2
  -1   8   3 4122.89 329.540  35
  -1   8   3 4156.61 495.342  34
   1   8   3 4451.08 339.144  35
   1  -8   3 4345.89 310.148  22
  -1  -8   3 4148.56 313.418  22
  -1  -8   3 3561.38 304.899   6
  -1  -8   3 3974.30 455.619  31
  -1   8   4 1010.81 308.084   2
  -1  -8   4 430.068 236.320   4
   1   8   4 708.089 246.786  34
  -1   8   4 396.190 241.791  34
   1   8   4 751.401 153.857  35
  -1   8   4 644.024 141.573  35
   1  -8   4 836.985 129.372  22
  -1  -8   4 777.351 132.857  22
  -1  -8   4 761.489 131.989   6
  -1  -8   4 658.014 205.134  31
  -1   8   5 2422.96 474.828   2
  -1  -8   5 3852.15 507.888   4
   1   8   5 3048.96 294.515  35
  -1   8   5 2607.89 430.550  34
  -1   8   5 3237.29 297.180  35
   1   8   5 3616.01 488.570  34
   1  -8   5 3978.52 285.210  22
  -1  -8   5 4055.43 289.058  22
  -1  -8   5 3543.20 278.182   6
   1   8   5 3024.77 451.919   9
  -1   8   5 2761.07 435.944   9
  -1  -8   5 3575.96 424.224  31
  -1   8   6 6517.22 732.963   2
  -1  -8   6 6007.84 683.379   4
   1   8   6 6677.94 474.691  35
  -1   8   6 5716.19 658.909  34
   1   8   6 6641.15 689.438  34
  -1  -8   6 7132.41 458.818  22
  -1  -8   6 6135.28 446.414   6
   1   8   6 6648.74 672.682   9
  -1  -8   6 5705.74 593.829  31
  -1   8   7 6090.86 685.011   2
   1   8   7 5242.02 582.090   9
  -1  -8   7 5039.50 380.929   6
   1   8   7 5186.51 618.500  34
  -1   8   7 5842.97 633.304  34
  -1   8   8 3527.74 533.633   2
  -1  -8   8 3407.10 285.098   6
   1   8   8 3673.33 513.733  34
  -1   8   8 3958.20 529.019  34
  -1   8   9 3389.65 551.057   2
  -1  -8   9 4000.44 300.437   6
  -1   8   9 2961.99 488.015  34
   1   8   9 2520.22 467.213  34
  -1   8  10 1162.59 363.112   2
  -1   8  10 1449.47 160.080  21
  -1  -8  10 1268.08 169.687   6
   1   8  10 849.437 312.819  34
  -1   8  10 1180.97 316.232  34
  -1   8  11 683.538 301.190   2
  -1   8  11 1486.93 334.576  34
   1   8  11 714.083 282.913  34
  -1  -8  11 1231.78 161.949   6
  -1   8  11 1259.04 154.406  21
   1   8  11 1343.48 169.357  21
  -1  -8  12 2025.18 213.640   6
   1   8  12 2478.06 215.525  21
  -1   8  12 2235.93 199.239  21
  -1  -8  13 686.397 135.830   6
   1   8  13 624.393 123.488  21
  -1  -8  14 1366.81 162.973   6
   1   8  14 1341.78 147.466  21
  -1  -8  15 860.438 130.267   6
   1   8  15 770.427 106.372  21
  -1  -8  16 1662.61 161.461   6
  -1  -8  17 698.563 99.0173   6
   1   8  17 173.617 97.1112  35
  -1   8  18 704.428 108.353  35
   1  -8  18 872.727 110.540  22
  -1  -8  18 932.270 110.785  22
  -1  -8  18 1044.97 106.147   6
   1  -8  19 51.7972 54.1023  22
  -1  -8  19 98.5309 55.4577  22
  -1  -8  19 102.116 53.2112   6
   1   8  19 52.5173 45.9920  14
  -1  -9 -17 981.566 92.7675  36
   1  -9 -17 1073.36 103.692  36
  -1  -9 -16 1734.76 153.626  36
   1  -9 -16 1951.60 165.889  36
  -1   9 -16 2112.50 166.199   5
  -1  -9 -15 1189.97 136.395  36
   1  -9 -15 1005.53 138.860  36
  -1   9 -15 1322.12 137.184   5
  -1  -9 -14 1536.33 166.758  36
   1  -9 -14 1503.68 173.691  36
  -1   9 -14 1615.20 160.352   5
  -1  -9 -13 529.596 127.509  36
   1  -9 -13 527.140 134.811  36
  -1   9 -13 356.940 108.124   5
   1  -9 -12 2696.88 246.192  36
  -1  -9 -12 2626.76 239.237  36
  -1   9 -12 2474.80 225.315   5
   1  -9 -11 1915.09 212.568  36
  -1  -9 -11 1775.71 201.393  36
  -1   9 -11 1606.25 182.513   5
   1   9 -10 3176.42 262.627  35
  -1   9 -10 3077.92 265.532   5
   1   9  -9 4220.70 334.147  35
  -1   9  -9 4504.43 339.221   5
   1   9  -8 7809.22 536.316  35
  -1  -9  -8 9180.08 822.820   4
  -1   9  -8 9242.99 909.326   2
  -1  -9  -8 7378.60 529.819  22
  -1   9  -8 7891.80 533.538   5
   1   9  -7 3917.95 321.736  35
   1  -9  -7 3967.86 317.151  23
  -1  -9  -7 4250.62 544.771   4
  -1   9  -7 4174.18 600.471   2
  -1  -9  -7 4018.26 321.045  22
  -1   9  -7 4518.67 330.303   5
   1   9  -6 6213.12 463.439  35
  -1  -9  -6 6828.00 450.081  23
   1  -9  -6 6418.46 454.363  23
  -1   9  -6 6712.29 767.914   2
  -1  -9  -6 7092.67 724.108   4
  -1  -9  -6 7049.78 464.324  22
  -1   9  -6 6066.84 453.572   5
   1   9  -5 1139.52 162.998  35
  -1   9  -5 927.664 148.252  35
  -1  -9  -5 1171.95 142.748  23
   1  -9  -5 1152.75 152.834  23
  -1   9  -5 850.103 346.927   2
  -1  -9  -5 1288.91 328.573   4
  -1  -9  -5 976.878 148.501  22
  -1   9  -5 1099.31 150.901   5
  -1  -9  -5 1017.88 155.979   6
   1   9  -4 9976.20 672.364  35
  -1   9  -4 10089.6 861.490  34
  -1   9  -4 10323.7 666.500  35
   1  -9  -4 10604.0 661.699  23
  -1  -9  -4 10528.4 652.429  23
  -1  -9  -4 10350.1 929.900   4
  -1   9  -4 11099.7 1022.81   2
   1  -9  -4 10602.7 656.622  22
  -1  -9  -4 9724.73 660.271  22
  -1  -9  -4 8920.59 661.265   6
  -1   9  -4 9958.70 663.244   5
  -1   9  -3 1192.45 169.709  35
  -1   9  -3 1204.88 306.699  34
   1   9  -3 1463.83 300.660  34
   1   9  -3 1133.25 169.874  35
   1  -9  -3 1392.24 163.119  23
  -1  -9  -3 1325.06 151.117  23
  -1  -9  -3 1152.77 320.798   4
  -1   9  -3 1590.89 397.108   2
  -1  -9  -3 1224.56 159.776  22
   1  -9  -3 1213.07 149.597  22
  -1  -9  -3 1337.92 173.262   6
  -1   9  -3 1195.90 162.689   5
   1   9  -2 5649.62 602.769  34
  -1   9  -2 4675.66 578.751  34
  -1   9  -2 6029.62 425.925  35
   1   9  -2 5906.90 429.626  35
  -1  -9  -2 6260.80 662.194   4
  -1   9  -2 6461.49 725.524   2
  -1  -9  -2 5834.45 400.164  23
   1  -9  -2 6140.18 414.010  23
   1  -9  -2 5532.26 402.262  22
  -1  -9  -2 6004.31 417.907  22
  -1  -9  -2 5161.34 413.537   6
  -1   9  -1 3241.76 477.984  34
   1   9  -1 3800.17 332.684  35
  -1   9  -1 4104.43 331.263  35
   1   9  -1 3239.62 478.644  34
  -1  -9  -1 3626.70 495.484  31
  -1   9  -1 4896.33 605.942   2
  -1  -9  -1 4561.73 553.375   4
  -1  -9  -1 4469.63 310.136  23
   1  -9  -1 4322.35 315.055  22
  -1  -9  -1 4170.34 321.729  22
   1  -9  -1 4059.63 316.408  23
  -1  -9  -1 4227.78 327.183   6
   1   9   0 17643.1 1439.84  34
   1   9   0 19747.5 1234.91  35
  -1   9   0 18786.6 1460.81  34
  -1   9   0 20535.1 1234.53  35
  -1   9   0 19496.8 1558.22   2
  -1  -9   0 20313.0 1518.10   4
  -1  -9   0 17020.5 1413.96  31
   1  -9   0 19487.3 1210.10  23
  -1  -9   0 20589.5 1202.86  23
   1  -9   0 19405.7 1208.40  22
  -1  -9   0 20638.7 1220.54  22
  -1  -9   0 19686.6 1220.81   6
   1   9   1 4707.27 371.378  35
   1   9   1 4622.47 554.146  34
  -1   9   1 4882.54 368.412  35
  -1   9   1 4427.69 555.847  34
  -1  -9   1 5240.92 605.013   4
  -1   9   1 5687.55 656.890   2
  -1  -9   1 3972.69 510.217  31
   1  -9   1 4432.70 340.011  22
   1  -9   1 4410.41 341.428  23
  -1  -9   1 4832.37 352.934  22
  -1  -9   1 4717.90 353.149   6
  -1   9   2 5373.88 597.966  34
   1   9   2 5006.54 390.078  35
  -1   9   2 5363.78 392.003  35
   1   9   2 4753.05 580.621  34
  -1  -9   2 4593.62 580.919   4
  -1   9   2 4858.11 640.231   2
  -1  -9   2 4355.67 521.369  31
  -1  -9   2 5274.59 375.502  22
   1  -9   2 4563.38 356.224  23
   1  -9   2 5162.30 366.861  22
  -1  -9   2 4886.08 370.013   6
  -1   9   3 2255.37 441.366   2
  -1  -9   3 2165.32 404.151   4
   1  -9   3 1882.69 192.505  23
   1  -9   3 2073.45 200.810  22
  -1  -9   3 2194.92 209.231  22
  -1  -9   3 1965.60 201.084   6
   1   9   3 1968.79 224.121  35
  -1   9   3 1886.39 218.057  35
  -1   9   4 10127.1 988.950   2
  -1  -9   4 9058.47 920.471   4
  -1  -9   4 10630.4 671.570  22
   1  -9   4 9483.57 650.778  23
   1  -9   4 10097.7 661.784  22
   1   9   4 10070.1 937.570   9
  -1  -9   4 10138.5 665.606   6
  -1   9   4 10738.3 690.618  35
   1   9   4 10680.0 695.975  35
  -1   9   4 9756.13 914.256  34
  -1   9   5 762.394 364.158   2
  -1  -9   5 758.547 286.391   4
   1  -9   5 1354.62 159.395  22
  -1  -9   5 1171.40 163.599  22
  -1  -9   5 873.721 145.291   6
   1   9   5 833.080 281.825   9
   1   9   5 387.738 253.959  34
  -1   9   5 903.470 169.116  35
  -1   9   5 713.596 270.064  34
   1   9   5 907.344 176.242  35
  -1  -9   6 4214.01 594.795   4
  -1   9   6 5126.67 664.501   2
   1  -9   6 4607.03 360.652  22
  -1  -9   6 4798.99 366.263  22
  -1  -9   6 4833.09 362.753   6
   1   9   6 3981.26 578.878  34
   1   9   6 5351.31 397.282  35
  -1   9   6 4804.20 596.083  34
  -1   9   6 5095.72 392.346  35
  -1   9   7 5094.36 635.457   2
  -1  -9   7 4923.02 620.568   4
   1  -9   7 4190.75 329.675  22
  -1  -9   7 4428.01 337.504  22
  -1  -9   7 4744.06 336.167   6
   1   9   7 3852.02 553.079  34
  -1   9   7 3798.72 345.739  35
   1   9   7 3873.74 348.970  35
  -1   9   7 3237.42 522.901  34
  -1  -9   8 6545.44 763.848   4
  -1   9   8 6890.27 786.710   2
  -1  -9   8 7531.46 508.383  22
   1  -9   8 7833.66 506.937  22
  -1  -9   8 7304.03 500.812   6
  -1   9   8 6727.83 516.834  35
  -1   9   8 6566.14 742.721  34
   1   9   8 7005.85 523.271  35
   1   9   8 6584.86 761.357  34
  -1  -9   9 3997.43 334.731  22
   1  -9   9 4430.60 340.404  22
  -1  -9   9 4669.78 339.039   6
  -1   9   9 4139.54 353.160  35
   1   9   9 4099.16 356.706  35
   1   9  10 2949.17 240.724  21
  -1  -9  10 2255.00 236.781  22
   1  -9  10 2543.75 236.756  22
  -1   9  10 2902.43 225.074  21
  -1  -9  10 2390.62 229.460   6
  -1   9  10 2151.44 245.276  35
   1   9  10 2117.20 249.756  35
   1   9  11 2221.71 203.410  21
   1  -9  11 2112.25 211.617  22
  -1   9  11 2186.49 188.874  21
  -1  -9  11 1874.69 211.156  22
  -1  -9  11 2388.39 211.961   6
  -1   9  11 1629.19 221.845  35
   1   9  11 1654.63 221.164  35
   1  -9  12 2159.22 212.026  22
  -1   9  12 2259.24 181.705  21
   1   9  12 2400.36 200.021  21
  -1  -9  12 2149.63 204.694   6
   1   9  12 2029.50 223.245  35
  -1   9  12 1583.28 212.466  35
   1  -9  13 194.078 104.820  22
   1   9  13 262.714 90.6185  21
  -1  -9  13 204.139 99.8330   6
  -1   9  13 107.096 113.851  35
   1   9  13 228.510 118.226  35
   1  -9  14 1421.95 158.365  22
   1   9  14 1366.81 128.522  21
  -1  -9  14 1602.05 155.056   6
  -1   9  14 1086.44 156.941  35
   1   9  14 1083.50 159.761  35
   1  -9  15 1220.84 133.976  22
  -1  -9  15 1175.78 126.055   6
   1   9  15 1022.23 136.838  35
   1  -9  16 1924.89 164.223  22
  -1  -9  16 2366.88 165.359   6
  -1  -9  17 1501.70 112.782   6
  -1   9  17 749.714 105.312  35
  -1  -9  18 405.242 53.1044   6
   1 -10 -16 735.480 69.0972  36
  -1  10 -15 2316.98 160.172   5
   1 -10 -15 2001.85 154.681  36
  -1 -10 -15 1774.37 145.794  36
   1 -10 -14 762.879 106.585  36
  -1 -10 -14 750.879 100.479  36
  -1  10 -14 663.005 98.5612   5
  -1  10 -13 1080.05 131.405   5
  -1 -10 -13 1180.98 139.887  36
   1 -10 -13 1373.70 145.945  36
  -1  10 -12 1862.65 169.054   5
  -1 -10 -12 1719.36 174.277  36
   1 -10 -12 1529.85 177.223  36
  -1 -10 -11 358.544 121.308  36
   1 -10 -11 360.789 123.013  36
  -1  10 -11 234.135 99.2170   5
  -1 -10 -10 2398.58 227.822  36
   1 -10 -10 2289.84 230.215  36
  -1  10 -10 2680.13 223.762   5
  -1  10  -9 1277.97 157.072   5
   1  10  -8 2634.44 236.959  35
  -1  10  -8 3027.96 249.000   5
   1  10  -7 2096.46 213.865  35
  -1  10  -7 2734.83 228.719   5
   1  10  -6 1506.16 183.248  35
  -1  10  -6 1971.79 191.676   5
   1 -10  -6 1821.31 181.305  23
   1  10  -5 2411.37 233.428  35
  -1  10  -5 2748.04 234.363   5
   1 -10  -5 2494.00 223.946  23
  -1  10  -4 3039.66 254.540  35
   1  10  -4 2550.38 254.776  35
  -1 -10  -4 2846.61 232.082  23
   1 -10  -4 2919.43 247.090  23
  -1 -10  -4 2970.82 253.467  22
  -1 -10  -4 3019.68 263.953   6
  -1  10  -4 3283.69 262.284   5
  -1 -10  -3 3416.60 498.371   4
   1  10  -3 3371.44 293.794  35
  -1  10  -3 3056.87 279.627  35
   1 -10  -3 3590.51 277.290  23
  -1 -10  -3 3841.52 266.953  23
  -1 -10  -3 3383.71 282.582  22
  -1 -10  -3 3346.39 288.971   6
  -1  10  -3 3457.84 283.270   5
  -1 -10  -2 3878.82 509.561   4
  -1  10  -2 2729.18 511.845   2
   1  10  -2 2484.97 256.805  35
  -1  10  -2 2681.45 256.124  35
   1  10  -2 2917.21 425.443  34
  -1  10  -2 2494.73 406.520  34
  -1 -10  -2 2897.49 233.880  23
   1 -10  -2 3053.37 248.322  23
  -1 -10  -2 3210.21 259.217  22
  -1 -10  -2 3105.48 265.087   6
  -1  10  -2 3280.80 260.019   5
  -1 -10  -1 15058.5 1149.27   4
  -1  10  -1 14507.3 1209.37   2
  -1  10  -1 11294.3 1043.18  34
   1  10  -1 11592.9 1048.10  34
   1  10  -1 12820.3 847.802  35
  -1  10  -1 12486.6 840.049  35
   1 -10  -1 13443.5 824.833  23
  -1 -10  -1 13489.0 814.060  23
  -1 -10  -1 13285.4 834.375  22
  -1 -10  -1 13195.6 839.485   6
  -1 -10   0 5898.09 635.726   4
  -1  10   0 5899.63 707.678   2
  -1 -10   0 4867.87 369.010  22
   1 -10   0 4722.00 357.801  23
  -1 -10   0 5387.39 381.940   6
  -1  10   0 4612.47 570.781  34
   1  10   0 5022.62 389.357  35
  -1  10   0 5315.81 389.118  35
   1  10   0 4370.14 572.179  34
  -1  10   1 15431.8 1236.01   2
  -1 -10   1 16085.3 1175.65   4
   1 -10   1 13015.5 811.949  23
  -1 -10   1 13288.9 824.793  22
  -1 -10   1 12837.1 826.720   6
  -1  10   1 12493.9 835.697  35
   1  10   1 12999.2 842.690  35
  -1  10   1 10690.5 1034.52  34
   1  10   1 11321.9 1053.30  34
  -1 -10   2 2793.84 447.106   4
  -1  10   2 3065.08 527.003   2
   1 -10   2 2125.48 207.455  23
  -1 -10   2 2539.57 227.228  22
  -1 -10   2 2261.38 226.107   6
  -1  10   2 2164.53 408.373  34
   1  10   2 2566.70 249.702  35
  -1  10   2 2438.65 237.925  35
   1  10   2 1948.51 390.373  34
  -1 -10   3 3622.88 523.850   4
  -1 -10   3 3528.78 297.018  22
   1 -10   3 3692.34 282.089  23
   1 -10   3 3771.92 290.724  22
  -1 -10   3 3615.29 298.588   6
  -1  10   3 3376.34 309.217  35
   1  10   3 3817.95 517.974  34
   1  10   3 4033.90 326.581  35
   1 -10   4 3050.06 256.427  22
  -1 -10   4 3133.26 265.945  22
   1 -10   4 2826.18 242.031  23
  -1 -10   4 3521.66 270.940   6
   1  10   4 3081.42 286.523  35
  -1  10   4 2832.87 275.501  35
   1 -10   5 2434.09 217.524  23
   1 -10   5 2777.99 237.746  22
  -1 -10   5 2764.32 244.995  22
  -1 -10   5 2803.85 241.232   6
  -1  10   5 2662.06 260.106  35
   1  10   5 2704.52 265.956  35
   1 -10   6 2074.66 183.767  23
  -1 -10   6 1911.65 204.021  22
   1 -10   6 1962.61 200.203  22
  -1 -10   6 2227.00 208.408   6
   1  10   6 2008.64 225.532  35
  -1  10   6 1796.20 217.555  35
   1 -10   7 2911.18 245.977  22
  -1 -10   7 2791.37 251.651  22
   1 -10   7 2504.36 218.846  23
  -1 -10   7 3206.79 252.498   6
  -1  10   7 2766.51 263.912  35
   1  10   7 2606.17 267.425  35
   1 -10   8 2591.59 226.609  22
  -1 -10   8 2440.02 229.998  22
  -1 -10   8 2468.02 224.023   6
  -1  10   8 2277.24 236.884  35
   1  10   8 2060.15 237.661  35
  -1 -10   9 1234.22 172.922  22
   1 -10   9 1357.13 169.070  22
  -1  10   9 1819.35 164.190  21
   1  10   9 1982.01 183.587  21
  -1 -10   9 1414.73 171.978   6
   1  10   9 1286.04 187.390  35
  -1  10   9 1507.40 192.942  35
   1  10  10 2890.66 228.002  21
  -1  10  10 2864.99 214.231  21
  -1 -10  10 2480.78 234.568  22
  -1 -10  10 2824.82 233.164   6
   1  10  10 2099.00 240.892  35
  -1  10  10 2550.64 245.729  35
   1  10  11 800.067 113.699  21
  -1  10  11 713.644 95.5722  21
  -1 -10  11 560.580 124.495  22
  -1 -10  11 558.437 117.306   6
   1  10  11 538.789 138.030  35
  -1  10  11 697.578 138.442  35
   1  10  12 1887.27 158.066  21
  -1 -10  12 1779.91 176.086  22
  -1 -10  12 2091.82 175.135   6
   1  10  12 1416.21 176.795  35
  -1  10  12 1476.18 179.186  35
  -1 -10  13 1481.44 153.627  22
   1  10  13 1538.11 125.440  21
  -1 -10  13 1451.83 146.705   6
  -1  10  13 1229.52 154.724  35
   1  10  13 1332.35 155.542  35
  -1 -10  14 772.917 103.151  22
  -1 -10  14 833.363 97.6501   6
   1  10  14 487.735 101.001  35
  -1  10  14 541.263 102.192  35
  -1 -10  15 1889.83 143.962  22
  -1 -10  15 2220.21 145.011   6
  -1  10  15 1268.38 138.612  35
   1  10  15 1491.41 142.888  35
  -1 -10  16 738.482 76.9689  22
  -1 -10  16 877.574 79.2707   6
  -1  11 -13 838.273 86.3251   5
   1 -11 -13 755.763 84.1016  36
  -1 -11 -13 619.472 75.3421  36
  -1  11 -12 393.277 83.1364   5
   1 -11 -12 393.267 87.7945  36
  -1 -11 -12 419.063 79.8451  36
  -1  11 -11 1916.49 159.062   5
  -1 -11 -11 1585.90 156.618  36
   1 -11 -11 1728.62 161.762  36
  -1  11 -10 142.085 84.2921   5
   1 -11 -10 212.857 104.786  36
  -1 -11 -10 336.847 104.819  36
  -1  11  -9 410.442 100.233   5
   1 -11  -9 297.884 115.385  36
  -1 -11  -9 497.999 117.251  36
  -1  11  -8 267.336 96.1020   5
  -1  11  -7 1049.24 135.563   5
  -1  11  -6 270.993 93.2762   5
   1  11  -6 47.8075 85.9069  35
  -1  11  -5 1084.93 144.601   5
   1  11  -5 1155.46 144.703  35
   1  11  -4 80.4838 97.9932  35
  -1  11  -4 94.9316 95.3479   5
   1 -11  -4 4.72954 78.3217  23
   1  11  -3 749.491 132.110  35
   1 -11  -3 848.232 117.001  23
  -1 -11  -3 976.546 141.772   6
  -1  11  -3 942.973 136.821   5
   1  11  -2 840.953 143.053  35
  -1  11  -2 1113.84 148.741   5
  -1 -11  -2 1220.79 157.709   6
   1 -11  -2 1203.42 133.863  23
  -1  11  -1 1652.99 176.443  35
   1  11  -1 1568.53 182.550  35
  -1 -11  -1 1906.50 185.764   6
  -1  11  -1 1784.75 182.159   5
   1 -11  -1 1664.67 162.736  23
  -1  11   0 78.0335 102.315  35
   1  11   0 136.460 111.149  35
   1 -11   0 194.591 86.6876  23
  -1  11   0 398.170 109.658   5
  -1 -11   0 279.341 111.217   6
  -1  11   1 1106.05 153.558  35
   1  11   1 1251.11 165.007  35
  -1  11   1 1491.22 157.328   5
  -1 -11   1 1285.48 159.171   6
   1 -11   1 1192.72 135.096  23
  -1  11   2 1100.52 151.548  35
   1  11   2 1109.86 160.728  35
  -1 -11   2 871.572 141.056  22
  -1 -11   2 1006.52 142.744   6
   1 -11   2 878.791 116.222  23
  -1  11   3 620.792 129.609  35
   1  11   3 705.339 140.552  35
  -1 -11   3 539.981 121.486   6
   1 -11   3 552.416 96.2478  23
  -1 -11   3 630.778 125.335  22
   1  11   4 88.6484 117.812  35
  -1  11   4 34.4456 99.7784  35
  -1 -11   4 83.2714 95.4867   6
  -1 -11   4 101.592 95.1026  22
   1 -11   4 61.8495 72.9791  23
   1  11   5 1076.90 160.582  35
  -1  11   5 932.281 148.264  35
  -1 -11   5 1085.07 142.984   6
  -1 -11   5 1128.70 146.991  22
   1  11   6 444.543 125.136  35
  -1  11   6 239.269 113.307  35
  -1 -11   6 367.232 104.158   6
  -1 -11   6 284.992 109.595  22
   1  11   7 1349.88 170.814  35
  -1  11   7 1123.03 156.646  35
  -1 -11   7 1529.08 156.525   6
  -1 -11   7 1383.49 159.535  22
   1  11   8 313.114 111.832  35
  -1  11   8 295.646 110.958  35
  -1 -11   8 311.541 101.408   6
  -1 -11   8 209.097 98.7501  22
  -1  11   8 406.162 91.4223  21
   1  11   8 290.228 99.8368  21
  -1  11   9 129.325 96.0731  35
   1  11   9 123.972 99.2856  35
  -1 -11   9 335.694 98.2835   6
  -1  11   9 173.280 72.8359  21
   1  11   9 260.522 86.9171  21
  -1 -11   9 234.827 97.0615  22
  -1  11  10 351.179 100.317  35
   1  11  10 244.831 98.7788  35
  -1 -11  10 154.017 84.8544   6
   1  11  10 275.019 73.3856  21
  -1  11  11 1203.20 133.991  35
   1  11  11 1074.27 138.214  35
  -1 -11  11 1468.83 135.487   6
   1  11  11 1411.35 115.941  21
   1  11  12 167.416 74.4674  35
  -1  11  12 240.689 71.6432  35
  -1 -11  12 235.725 68.6304   6
   1  11  13 424.852 72.6414  35
  -1 -11  13 714.766 78.0746   6
  -1 -11  14 229.425 43.9301   6
   1 -12 -11 310.002 47.8614  36
   1 -12 -10 288.670 66.8572  36
  -1 -12 -10 286.046 56.8077  36
  -1  12 -10 201.692 58.7106   5
  -1 -12  -9 368.693 73.9508  36
   1 -12  -9 485.405 83.0616  36
  -1  12  -9 466.712 77.7563   5
   1 -12  -8 130.091 84.4315  36
  -1 -12  -8 274.238 85.9519  36
  -1  12  -8 130.990 72.1614   5
   1 -12  -7 989.224 124.616  36
  -1  12  -7 1000.64 116.427   5
  -1  12  -6 402.470 90.3492   5
  -1  12  -5 826.813 115.067   5
  -1  12  -4 247.793 87.1613   5
  -1  12  -3 1540.35 152.444   5
  -1  12  -2 457.765 98.2547   5
   1  12  -2 385.402 88.3180  35
  -1  12  -1 958.260 126.654   5
   1  12  -1 951.758 120.886  35
  -1 -12   0-65.0501 81.1175   6
  -1  12   0 4.86777 79.0981   5
   1  12   0-23.9287 80.1028  35
  -1 -12   1 947.878 124.914   6
  -1  12   1 874.815 122.358   5
   1  12   1 999.863 124.300  35
  -1  12   2 418.891 96.3995   5
  -1 -12   2 543.134 104.262   6
  -1  12   2 331.401 84.6160  35
   1  12   2 410.751 100.161  35
  -1 -12   3 1191.62 131.669   6
  -1  12   3 1305.54 131.980   5
  -1  12   3 1028.98 122.274  35
   1  12   3 1084.87 133.630  35
  -1  12   4 227.925 82.9672   5
  -1 -12   4 186.873 84.6107   6
  -1  12   4 102.876 75.2090  35
   1  12   4 101.774 81.3839  35
  -1 -12   5 642.349 107.230   6
  -1  12   5 768.872 106.170   5
  -1  12   5 877.569 106.162  35
   1  12   5 752.929 113.911  35
   1  12   6 386.535 94.9895  35
  -1  12   6 312.990 77.5028  35
  -1 -12   6 514.135 95.7677   6
  -1  12   6 399.557 79.9101  21
   1  12   6 611.966 93.0003  21
  -1  12   7 624.095 92.2789  35
   1  12   7 797.894 105.588  35
  -1 -12   7 698.022 102.868   6
  -1  12   7 835.744 84.9257  21
   1  12   7 905.554 100.408  21
   1  12   8 247.499 73.5357  35
  -1  12   8 106.643 60.6971  35
  -1 -12   8 261.058 75.9536   6
   1  12   8 271.812 63.6522  21
   1  12   9 378.137 69.8789  35
  -1 -12   9 509.949 77.2774   6
   1  12   9 304.127 51.4041  21
  -1 -12  10 114.295 54.7064   6
  -1 -12  11 582.174 60.7324   6
  -1 -13  -6 1276.96 98.9538  36
   1 -13  -6 1269.27 102.921  36
   1 -13  -5 183.551 59.3856  36
  -1 -13  -5 111.713 53.7259  36
  -1  13  -4 2676.17 186.121   5
  -1  13  -3 98.5823 55.6170   5
  -1  13  -2 970.118 98.2650   5
  -1  13  -1 135.468 60.4412   5
  -1  13   0 2031.96 155.495   5
  -1  13   1 190.390 60.3208   5
  -1  13   2 1249.50 109.672   5
  -1  13   3 110.315 53.4004   5
  -1  13   3 109.457 45.1791  21
  -1  13   4 2756.29 185.552   5
   1  13   4 2623.70 180.082  21
  -1 -13   5 184.498 51.7307   6
  -1 -13   6 1425.77 108.097   6
   2   0 -24 792.252 78.7906  16
  -2   0 -23 554.799 71.7209  24
   2   0 -23 671.015 87.2747  24
  -2   0 -22 1915.29 161.688  24
  -2   0 -22 1872.92 158.713  25
   2   0 -22 1754.06 151.259  25
   2   0 -22 2122.59 174.676  24
  -2   0 -22 2048.65 181.563  16
  -2   0 -21 242.743 95.8566  24
   2   0 -21 155.436 89.1508  25
   2   0 -21 139.115 102.849  24
  -2   0 -21 214.596 96.7824  25
  -2   0 -20 7988.38 542.891  13
   2   0 -20 8260.19 538.392  25
  -2   0 -20 8626.12 545.398  24
  -2   0 -20 7846.01 541.270  25
   2   0 -20 8665.12 550.565  24
  -2   0 -19 960.826 150.809  13
   2   0 -19 1148.32 151.996  25
   2   0 -19 1245.02 165.420  24
  -2   0 -19 907.934 180.966  26
  -2   0 -18 15748.4 953.718  13
   2   0 -18 19048.3 1276.08   1
  -2   0 -18 17844.9 1261.56   1
  -2   0 -18 16754.4 1330.46   8
  -2   0 -18 13694.8 974.237  26
   2   0 -18 15508.9 954.397  24
   2   0 -18 14116.5 945.641  25
  -2   0 -17 3539.61 295.789  13
   2   0 -17 3702.21 284.720  13
  -2   0 -17 3480.25 499.888   1
   2   0 -17 3320.06 480.418   1
  -2   0 -17 3893.91 578.293   8
  -2   0 -17 3587.22 330.799  26
   2   0 -17 4049.30 304.997  25
   2   0 -16 745.912 127.650  13
  -2   0 -16 902.607 145.524  13
   2   0 -16 874.778 133.542   5
  -2   0 -16 974.706 287.448   1
   2   0 -16 889.036 269.800   1
  -2   0 -16 1007.59 140.060   5
  -2   0 -16 1132.98 188.554  26
   2   0 -16 1075.89 152.857  25
  -2   0 -15 4614.69 352.678  13
   2   0 -15 4636.90 341.858  13
  -2   0 -15 4986.96 383.060  26
  -2   0 -15 5278.88 555.807   1
   2   0 -15 4533.97 519.984   1
  -2   0 -15 4823.49 349.767   5
   2   0 -15 5298.30 352.861   5
  -2   0 -14 15959.4 1205.26  29
   2   0 -14 15140.6 962.237  13
  -2   0 -14 15997.8 973.014  13
  -2   0 -14 15821.1 995.410  26
  -2   0 -14 16606.6 1197.20   1
   2   0 -14 16954.0 1197.97   1
  -2   0 -14 15320.6 968.777   5
   2   0 -14 16342.4 971.462   5
   2   0 -13 6633.29 478.362  36
  -2   0 -13 7242.73 673.380  29
  -2   0 -13 7579.87 471.421  13
  -2   0 -13 6753.19 487.901  26
   2   0 -13 6839.26 465.159   5
  -2   0 -13 7209.35 468.614   5
   2   0 -13 7934.55 660.663   1
  -2   0 -13 8426.11 674.654   1
  -2   0 -12 39951.4 2684.95  29
   2   0 -12 42531.9 2476.77   5
  -2   0 -12 41300.0 2475.06   5
   2   0 -12 39087.6 2727.70   8
  -2   0 -12 46016.1 2686.59   1
   2   0 -12 46650.5 2681.49   1
  -2   0 -11 10043.2 831.803  29
   2   0 -11 10490.4 870.608   8
   2   0 -11 11287.7 820.795   1
  -2   0 -11 10747.3 815.481   1
  -2   0 -10 39333.8 2574.85  29
   2   0 -10 39713.9 2607.99   8
   2   0 -10 43616.6 2557.62   1
  -2   0 -10 41293.1 2552.14   1
  -2   0  -9 17267.8 1227.43  29
   2   0  -9 17916.6 1180.46  29
   2   0  -9 17824.3 1255.18   8
   2   0  -9 18565.0 1212.08   1
  -2   0  -9 19145.8 1214.06   1
   2   0  -8 34577.9 2197.81  29
  -2   0  -8 35909.8 2250.64  29
  -2   0  -8 35653.7 2231.83  32
   2   0  -8 38285.2 2226.51   1
  -2   0  -8 36785.2 2224.88   1
  -2   0  -7 16114.0 1016.84  29
   2   0  -7 15031.4 964.841  29
  -2   0  -7 15146.4 992.848  32
  -2   0  -7 14345.6 974.289   1
   2   0  -7 14403.8 974.723   1
   2   0  -6 96071.5 5427.64  29
  -2   0  -6 94482.0 5469.67  29
  -2   0  -6 95627.7 5449.52  32
  -2   0  -6 87283.5 5432.75   1
   2   0  -6 91394.1 5434.36   1
  -2   0  -5 28086.1 1763.76   1
   2   0  -5 29333.9 1767.28   1
  -2   0  -5 30015.6 1776.86  32
  -2   0  -5 28722.7 1791.73  29
   2   0  -5 31290.5 1761.55  29
   2   0  -5 27600.0 1794.32   8
   2   0  -4 442847. 25703.0   1
  -2   0  -4 441912. 25705.2   1
   2   0  -4 426138. 25733.5   8
  -2   0  -4 471056. 25713.5  32
  -2   0  -3 28200.3 1662.27   1
   2   0  -3 28271.2 1660.52   1
  -2   0  -3 28768.9 1669.66  32
   2   0  -3 26536.9 1688.73   8
   2   0  -2 158960. 9183.72   1
  -2   0  -2 157678. 9184.81   1
  -2   0  -2 161979. 9194.88  32
  -2   0  -2 164391. 9218.01  29
   2   0  -2 154321. 9215.83   8
  -2   0  -1 47154.7 2660.81  29
  -2   0  -1 46716.1 2629.66  31
  -2   0  -1 46922.4 2644.98  32
   2   0  -1 42551.2 2656.91   8
   2   0  -1 43657.3 2623.93   1
  -2   0  -1 46056.9 2625.10   1
  -2   0   0 3798.20 220.121  31
   2   0   0 3114.65 234.792   8
   2   0   0 3141.00 225.607   9
   2   0   1 46014.4 2667.28  30
   2   0   1 45973.0 2657.19   3
   2   0   2 178168. 9641.70  30
   2   0   2 156256. 9661.84   7
   2   0   2 161562. 9657.38   9
   2   0   3 33808.0 1955.19  30
   2   0   3 32115.0 1982.10   7
   2   0   4 393712. 23947.2   3
  -2   0   4 420973. 23904.8  34
   2   0   4 427230. 23952.2  30
  -2   0   4 431455. 23966.0  30
   2   0   4 390907. 23974.9   7
  -2   0   5 28290.0 1662.53   3
   2   0   5 28302.2 1662.19   3
  -2   0   5 26835.2 1591.98  34
   2   0   5 26842.1 1688.91   7
  -2   0   5 28890.9 1682.16  30
   2   0   5 28580.3 1664.67  30
   2   0   6 74444.8 4397.40   7
   2   0   6 71135.0 4367.24   3
  -2   0   6 72686.9 4368.63   3
   2   0   6 75720.8 4374.47  30
  -2   0   6 78733.9 4396.31  30
   2   0   7 12879.9 911.833   7
   2   0   7 12659.7 882.809   3
  -2   0   7 13504.7 890.669   3
  -2   0   7 14399.0 920.012  30
   2   0   7 13735.1 898.877  30
   2   0   8 36664.7 2230.87   7
   2   0   8 34080.1 2198.29   3
  -2   0   8 36677.7 2207.02   3
   2   0   8 35282.6 2210.00  30
  -2   0   8 37541.2 2236.26  30
   2   0   9 20811.4 1394.25   7
  -2   0   9 22063.9 1383.46   3
   2   0   9 20293.7 1369.84   3
  -2   0   9 21478.1 1408.56  30
   2   0   9 21609.7 1391.42  30
   2   0  10 43344.2 2565.19   7
   2   0  10 40918.5 2530.84   3
  -2   0  10 40350.8 2529.03   3
   2   0  10 40190.9 2547.31  30
  -2   0  10 39820.5 2565.28  30
   2   0  11 12082.6 868.784   7
   2   0  11 11143.2 831.282   3
  -2   0  11 11115.9 827.257   3
  -2   0  11 10919.9 874.085  30
   2   0  11 10130.5 838.535  30
  -2   0  12 45515.0 2824.08   3
   2   0  12 44989.7 2821.43   3
  -2   0  12 45198.2 2872.19  30
   2   0  12 44586.5 2848.65  30
  -2   0  13 5661.29 556.659   3
   2   0  13 6335.09 578.008   3
  -2   0  13 5395.21 606.258  30
   2   0  13 6786.02 627.070  30
   2   0  14 17741.5 1109.27  21
  -2   0  14 18899.8 1311.92   3
   2   0  14 18829.5 1320.48   3
  -2   0  14 17697.1 1362.76  30
   2   0  14 17669.8 1348.25  30
   2   0  15 5293.79 384.461  21
  -2   0  15 5416.30 558.928   3
   2   0  15 4844.35 541.290   3
  -2   0  15 4830.55 590.283  30
   2   0  15 4923.03 587.094  30
   2   0  16 219.347 120.565  21
  -2   0  16 364.721 204.050   3
   2   0  16 287.324 239.291   3
   2   0  16 920.052 298.959  30
  -2   0  16 893.150 327.012  30
   2   0  17 3799.68 312.916  21
   2   0  17 3666.75 493.019   3
  -2   0  17 4217.31 498.991   3
  -2   0  17 3053.47 528.674  30
   2   0  17 3422.51 516.792  30
   2   0  18 16677.3 1028.56  21
   2   0  18 17873.1 1311.09   3
  -2   0  18 19223.9 1312.64   3
   2   0  18 13924.6 1277.12  30
  -2   0  18 13079.3 1274.72  30
   2   0  19 823.057 150.272  21
   2   0  20 7922.47 530.421  21
   2   0  21 277.812 107.254  19
   2   0  22 1707.60 163.531  19
  -2   0  23 286.304 67.9344  19
   2   0  23 466.190 82.8418  19
  -2   0  24 467.036 58.6522   6
   2  -1 -24 316.334 51.9054  24
   2   1 -24 471.297 58.2054  16
   2  -1 -23 640.923 89.6784  24
   2  -1 -23 376.015 68.6704  25
  -2  -1 -23 482.924 75.7639  25
  -2  -1 -23 574.750 78.9081  24
   2   1 -23 660.794 80.8617  24
   2   1 -23 802.841 96.5559  16
  -2   1 -22 131.466 67.8177  24
  -2  -1 -22 67.3584 82.5791  24
  -2  -1 -22 134.924 87.3231  25
   2   1 -22 188.923 87.8654  24
   2  -1 -22 109.378 79.1253  25
   2  -1 -22 20.1343 87.3490  24
   2  -1 -22 44.5861 84.8691  16
   2   1 -22 112.735 84.1936  16
   2   1 -21 2920.27 231.929  24
  -2  -1 -21 3023.69 233.532  24
  -2   1 -21 2513.80 217.046  24
  -2  -1 -21 2791.27 235.029  25
   2  -1 -21 3029.83 239.074  24
   2  -1 -21 2922.37 233.943  25
   2  -1 -21 3453.96 246.275  16
   2   1 -21 2656.95 236.434  16
   2  -1 -20 825.692 140.576  25
  -2   1 -20 876.692 125.790  25
  -2  -1 -20 745.723 142.092  25
   2   1 -20 862.482 138.046  24
   2  -1 -20 832.610 145.343  24
  -2  -1 -20 776.931 172.680  26
  -2   1 -20 874.390 128.741  24
   2  -1 -20 772.275 140.510  16
   2   1 -20 921.765 152.488  16
   2  -1 -19 5450.84 380.062  25
  -2   1 -19 4472.74 356.434  25
  -2  -1 -19 5211.56 411.603  26
   2  -1 -19 5302.64 378.814  24
   2   1 -19 4679.72 366.935  24
  -2   1 -19 5112.78 363.216  24
   2   1 -19 4746.11 354.841  25
   2  -1 -19 5626.77 388.521  16
   2   1 -19 5230.32 382.539  16
  -2  -1 -19 5693.44 371.584  13
  -2   1 -19 4698.98 368.143  13
  -2  -1 -18 3124.05 260.991  13
  -2   1 -18 3274.38 270.295  13
   2  -1 -18 3044.98 273.098  16
  -2   1 -18 2885.98 254.335  24
   2   1 -18 2973.73 255.406  25
   2   1 -18 3060.94 266.638  24
   2  -1 -18 2590.19 286.137  26
  -2   1 -18 2993.32 299.646  26
  -2  -1 -18 2959.30 295.367  26
   2  -1 -18 3269.68 276.346  25
  -2  -1 -18 3058.68 469.529   1
   2  -1 -18 2817.37 446.020   1
  -2   1 -18 3542.44 499.639   1
   2   1 -18 3316.53 476.974   1
   2   1 -18 3473.91 264.123   5
  -2   1 -18 3385.16 266.046   5
  -2  -1 -18 2937.55 499.028   8
   2  -1 -18 3322.59 531.698   8
   2   1 -18 2897.67 524.836   8
   2  -1 -17 7026.02 523.813  26
   2   1 -17 6868.75 486.413  25
  -2   1 -17 5970.54 514.885  26
  -2  -1 -17 6570.38 516.611  26
   2  -1 -17 6900.17 501.024  25
   2   1 -17 7400.92 500.088  24
  -2  -1 -17 6846.22 488.942  13
  -2   1 -17 7117.84 499.677  13
   2   1 -17 7951.15 745.395   1
  -2  -1 -17 7521.24 731.901   1
   2  -1 -17 7343.73 719.514   1
  -2   1 -17 8226.04 759.432   1
   2  -1 -17 8415.68 838.321   8
  -2   1 -17 8337.55 503.450   5
  -2  -1 -17 6811.71 781.067   8
   2   1 -17 7997.74 497.175   5
   2   1 -17 8652.05 851.868   8
   2  -1 -16 1167.29 179.123  36
   2  -1 -16 1435.10 152.280  13
  -2  -1 -16 1302.01 159.594  13
  -2   1 -16 1259.68 171.373  13
   2   1 -16 1474.11 163.826  13
  -2   1 -16 1299.11 206.063  26
   2  -1 -16 1431.15 181.564  25
   2  -1 -16 1242.34 197.984  26
   2   1 -16 1388.36 164.271  25
   2   1 -16 1740.88 179.978  24
  -2  -1 -16 1507.03 200.725  26
  -2  -1 -16 1241.12 299.552   1
   2  -1 -16 1383.71 310.280   1
  -2   1 -16 1580.67 329.515   1
   2   1 -16 1691.35 340.944   1
   2   1 -16 1155.78 359.261   8
  -2   1 -16 1348.86 165.360   5
  -2  -1 -16 1639.72 379.322   8
   2  -1 -16 1540.37 371.531   8
   2   1 -16 1475.42 165.150   5
   2  -1 -15 2177.86 216.832  36
  -2  -1 -15 1997.14 211.859  36
  -2  -1 -15 2216.17 392.770  32
  -2  -1 -15 2040.25 384.706  29
  -2   1 -15 1705.48 383.094  32
  -2   1 -15 2271.30 213.095  13
  -2  -1 -15 1971.87 192.402  13
   2  -1 -15 1739.83 181.010  13
   2   1 -15 2141.24 198.228  13
  -2  -1 -15 2114.12 224.914  26
   2   1 -15 2062.72 198.584  25
   2   1 -15 2330.42 240.714  26
   2  -1 -15 2022.79 228.744  26
  -2   1 -15 2487.51 244.275  26
   2  -1 -15 1755.95 346.738   1
  -2  -1 -15 2817.13 392.460   1
  -2   1 -15 1894.72 357.786   1
   2   1 -15 2138.76 350.496   1
  -2   1 -15 2186.98 199.394   5
   2  -1 -15 1892.88 391.514   8
   2   1 -15 2363.78 201.732   5
   2   1 -15 2283.55 423.876   8
   2  -1 -14 2225.85 211.690  36
  -2  -1 -14 2055.86 207.618  36
  -2   1 -14 1889.58 380.887  32
  -2  -1 -14 2082.08 370.858  32
  -2  -1 -14 1793.50 355.579  29
  -2   1 -14 1875.64 187.683  13
   2  -1 -14 1823.53 171.944  13
   2   1 -14 1923.18 184.908  13
  -2  -1 -14 2019.72 180.720  13
  -2   1 -14 1891.67 214.378  26
   2  -1 -14 2220.53 214.900  26
  -2  -1 -14 2036.38 212.597  26
   2   1 -14 2226.66 227.092  26
   2   1 -14 1298.86 286.254   1
  -2  -1 -14 1832.95 327.992   1
  -2   1 -14 1998.00 330.697   1
   2  -1 -14 1928.03 326.851   1
   2  -1 -14 2059.19 187.406   5
  -2  -1 -14 1954.42 184.079   5
   2  -1 -14 2025.01 392.536   8
  -2   1 -14 2177.87 190.507   5
   2   1 -14 1871.57 185.502   5
   2   1 -14 2197.77 403.256   8
  -2   1 -13 14209.0 1181.78  32
  -2  -1 -13 15705.1 1191.32  32
   2  -1 -13 18033.2 979.495  36
  -2  -1 -13 16787.0 1225.11  29
  -2   1 -13 14105.0 1127.60  29
  -2   1 -13 13897.6 953.290  13
  -2  -1 -13 16417.4 954.809  13
  -2   1 -13 14390.0 970.421  26
   2   1 -13 14903.2 976.044  26
  -2  -1 -13 17155.9 979.931  26
   2  -1 -13 17560.7 983.266  26
   2  -1 -13 16485.0 958.486   5
   2   1 -13 16395.2 1247.07   8
  -2   1 -13 13693.8 949.108   5
   2  -1 -13 18499.4 1289.12   8
  -2  -1 -13 16599.5 959.321   5
   2   1 -13 13781.6 948.376   5
  -2   1 -13 14193.5 1128.87   1
   2  -1 -13 18675.2 1195.17   1
   2   1 -13 15242.0 1134.99   1
  -2  -1 -13 17550.8 1184.91   1
  -2  -1 -12 1249.87 288.224  32
  -2   1 -12 1623.10 278.526  29
  -2   1 -12 1791.83 315.864  32
  -2  -1 -12 1862.81 313.709  29
   2  -1 -12 1855.83 164.772   5
  -2  -1 -12 1593.48 160.202   5
  -2   1 -12 1780.10 164.970   5
   2   1 -12 1867.79 164.908   5
   2  -1 -12 1952.26 347.672   8
   2   1 -12 1767.42 327.158   8
   2   1 -12 2154.44 301.349   1
  -2  -1 -12 1752.72 281.938   1
  -2   1 -12 1735.28 283.265   1
   2  -1 -12 1828.47 289.971   1
   2   1 -11 31925.0 1928.54   1
   2  -1 -11 34394.5 1963.58   1
  -2  -1 -11 33125.2 1958.06   1
  -2   1 -11 33031.6 1944.01   1
  -2   1 -11 26000.3 1936.93  32
  -2  -1 -11 29918.5 1947.78  32
  -2  -1 -11 30956.9 1990.66  29
  -2   1 -11 25434.1 1908.22  29
  -2  -1 -11 32579.8 1765.01   5
   2   1 -11 27524.5 1754.88   5
   2   1 -11 28722.8 1975.26   8
  -2   1 -11 26474.7 1754.14   5
   2  -1 -11 32927.8 1764.96   5
   2  -1 -11 32076.1 2016.69   8
  -2   1 -10 5074.34 435.571   1
  -2  -1 -10 4033.84 418.334   1
   2  -1 -10 4499.45 431.251   1
   2   1 -10 3674.05 403.603   1
  -2   1 -10 4380.94 452.174  32
  -2  -1 -10 4187.60 447.242  32
   2   1 -10 5082.62 376.458  29
  -2   1 -10 4760.11 447.627  29
  -2  -1 -10 4092.11 456.916  29
   2  -1 -10 3988.84 460.904   8
   2   1  -9 20650.3 1304.40   1
  -2  -1  -9 22863.1 1336.72   1
  -2   1  -9 20530.1 1301.30   1
   2  -1  -9 22692.7 1329.97   1
  -2  -1  -9 19717.0 1316.32  32
  -2   1  -9 18581.1 1318.33  32
   2   1  -9 18026.4 1232.58  29
  -2  -1  -9 18437.0 1337.52  29
  -2   1  -9 18104.5 1299.01  29
   2  -1  -9 20243.0 1359.57   8
  -2  -1  -8 21086.4 1337.32   1
   2  -1  -8 19637.6 1325.08   1
   2   1  -8 22129.3 1329.18   1
  -2   1  -8 21574.0 1325.78   1
  -2   1  -8 22941.4 1361.20  32
  -2  -1  -8 20058.9 1328.98  32
  -2   1  -8 20177.3 1335.12  29
  -2  -1  -8 19842.9 1364.98  29
   2   1  -8 20311.7 1271.22  29
   2  -1  -8 17723.1 1351.46   8
  -2  -1  -7 32431.5 1908.59  29
  -2   1  -7 32804.9 1883.98  29
   2   1  -7 30110.0 1804.04  29
  -2   1  -7 31869.6 1873.06  32
  -2  -1  -7 31699.1 1868.29  32
  -2  -1  -7 27202.5 1850.14   1
   2  -1  -7 29525.2 1856.94   1
  -2   1  -7 28390.6 1841.37   1
   2   1  -7 28815.3 1842.65   1
   2   1  -6 7492.95 504.658  29
  -2   1  -6 7500.35 566.030  29
  -2   1  -6 8221.39 567.922  32
  -2  -1  -6 6979.71 545.771  32
  -2   1  -6 8593.29 556.558   1
  -2  -1  -6 7359.05 554.594   1
   2   1  -6 8789.17 557.530   1
   2  -1  -6 7746.29 555.818   1
   2   1  -5 74354.3 4304.18  29
  -2   1  -5 73257.7 4369.49  29
  -2   1  -5 75445.8 4359.15  32
  -2  -1  -5 75934.0 4352.47  32
   2  -1  -5 72206.7 4359.77   4
  -2  -1  -5 72426.9 4366.48   4
   2  -1  -5 75292.4 4355.10   1
  -2  -1  -5 73927.6 4355.45   1
  -2  -1  -4 670.118 122.393  32
  -2   1  -4 872.509 155.875  29
  -2   1  -4 829.127 142.265  32
  -2  -1  -4 769.117 170.830  29
  -2   1  -4 767.492 137.527   2
   2   1  -4 691.408 137.900   2
   2  -1  -4 796.043 128.437   4
   2  -1  -4 750.113 128.470   1
  -2  -1  -4 782.221 129.464   1
  -2  -1  -4 851.523 143.223   4
  -2  -1  -3 43396.7 2468.45   1
   2  -1  -3 44332.6 2471.84   1
   2  -1  -3 41986.3 2470.49   4
  -2  -1  -3 40950.4 2473.99   4
   2   1  -3 40721.3 2475.88   2
  -2   1  -3 41160.9 2476.60   2
   2   1  -3 40998.0 2434.41  34
  -2   1  -3 41896.5 2465.52  32
  -2  -1  -3 43154.6 2497.94  29
  -2  -1  -3 41049.8 2478.30  31
  -2   1  -3 43668.9 2493.03  29
   2   1  -3 41060.0 2481.51   8
  -2  -1  -2 1204.69 126.228   1
   2  -1  -2 1111.38 126.500   4
   2  -1  -2 1259.23 130.549   1
   2   1  -2 1237.44 133.477   2
  -2  -1  -2 1095.13 131.938   4
  -2   1  -2 1352.99 134.076   2
  -2   1  -2 1318.30 123.531  32
   2   1  -2 1415.80 114.987  34
  -2  -1  -2 1250.39 138.870  31
  -2  -1  -2 990.281 146.041  29
   2   1  -2 1136.63 144.298   8
  -2  -1  -1 23484.2 1510.33   4
  -2   1  -1 24720.1 1510.06   2
   2  -1  -1 23286.7 1505.77   4
   2   1  -1 24900.5 1510.06   2
   2   1  -1 28137.7 1513.98  34
  -2   1  -1 27935.4 1503.78  32
  -2  -1  -1 26810.5 1519.24  31
  -2  -1  -1 25705.8 1524.55  29
   2   1  -1 25705.8 1513.45   8
   2   1   0 17793.6 1083.82   2
  -2   1   0 16565.5 1083.03   2
   2  -1   0 19936.6 1098.72  33
  -2  -1   0 18456.0 1088.13  29
  -2  -1   0 20464.7 1101.03  31
   2   1   0 17928.8 1078.57   8
  -2  -1   1 23984.3 1493.72  29
  -2  -1   1 27709.9 1497.18  30
  -2  -1   1 27177.6 1529.73  31
   2   1   1 25306.4 1525.76  34
  -2  -1   1 25300.6 1507.71   3
   2  -1   1 25300.8 1507.33   3
  -2  -1   2 3152.48 220.245   3
   2  -1   2 3133.70 218.838   3
  -2  -1   2 3102.54 228.648  33
   2   1   2 2911.36 238.283  34
   2   1   2 2844.42 204.168  30
  -2  -1   2 3237.04 218.133  30
   2   1   2 2452.73 247.809   9
   2  -1   3 52338.2 3102.80   3
  -2  -1   3 51141.1 3101.97   3
  -2  -1   3 52457.2 3114.87  33
   2   1   3 52386.8 3120.37  34
   2   1   3 52405.6 3096.93  30
  -2  -1   3 55352.5 3108.37  30
   2  -1   3 54234.7 3135.99   7
   2   1   3 49188.1 3132.03   9
  -2   1   3 54412.7 3066.86   9
  -2  -1   4 1682.97 165.888   3
   2  -1   4 1857.53 177.169   3
   2   1   4 1454.90 177.671  34
  -2   1   4 1444.99 139.945  34
  -2  -1   4 1590.73 173.891  30
   2   1   4 1619.51 165.890  30
   2  -1   4 1778.06 207.543   7
   2   1   4 1646.69 199.064   9
  -2  -1   5 67420.0 4114.69   3
   2  -1   5 67441.9 4113.38   3
   2   1   5 71669.1 4126.42  34
  -2   1   5 72191.8 4086.02  34
  -2  -1   5 71308.5 4128.08  30
   2   1   5 74972.0 4121.41  30
   2  -1   5 70485.6 4151.82   7
   2   1   5 68931.6 4139.19   9
  -2   1   5 68148.6 4083.47   7
   2  -1   6 10867.3 675.156   3
  -2  -1   6 11169.7 678.523   3
  -2   1   6 9118.54 617.479  34
   2   1   6 8550.09 660.046  34
   2   1   6 9793.37 668.394  30
  -2  -1   6 10855.6 691.657  30
   2   1   6 9306.18 701.372   7
  -2   1   6 9419.23 628.340   7
   2   1   6 9996.61 690.117   9
   2  -1   6 11726.6 717.658   7
   2  -1   7 29004.3 1896.85   3
  -2  -1   7 27159.0 1893.11   3
  -2   1   7 32576.7 1844.87  34
   2   1   7 32760.1 1905.79  34
  -2   1   7 34985.9 1958.29  30
   2   1   7 33736.4 1922.24  30
  -2  -1   7 32673.9 1930.23  30
   2   1   7 29342.3 1935.53   7
  -2   1   7 29531.8 1858.17   7
   2  -1   7 30392.5 1936.22   7
   2  -1   8 19087.4 1277.52   3
  -2  -1   8 21546.3 1295.73   3
  -2   1   8 19653.1 1201.46  34
   2   1   8 18014.2 1259.33  34
   2   1   8 21196.8 1299.98  30
  -2   1   8 21013.6 1328.93  30
  -2  -1   8 20961.1 1313.65  30
  -2   1   8 19859.7 1232.19   7
   2   1   8 19669.0 1319.47   7
   2  -1   9 24007.2 1534.62   3
  -2  -1   9 25909.1 1549.78   3
   2   1   9 19989.1 1485.99  34
   2   1   9 25826.4 1581.17   7
  -2   1   9 25734.2 1485.73   7
   2   1   9 24390.6 1546.89  30
  -2  -1   9 23544.5 1557.10  30
  -2   1   9 23946.9 1577.82  30
   2   1  10 3997.76 406.221   3
   2  -1  10 4101.91 395.508   3
  -2  -1  10 4423.60 406.333   3
  -2   1  10 3988.56 405.855   3
   2   1  10 3667.92 405.390   7
  -2  -1  10 4024.45 428.979  30
   2   1  10 4076.73 408.686  30
  -2   1  10 3842.89 441.771  30
   2   1  11 34805.4 2071.07   3
  -2  -1  11 29961.8 2032.73   3
   2  -1  11 29492.3 2027.10   3
  -2   1  11 35106.1 2066.18   3
   2   1  11 32952.6 2067.67   7
  -2   1  11 32755.7 2094.71  30
   2   1  11 31408.3 2059.80  30
  -2  -1  11 30162.8 2070.00  30
   2  -1  12 1371.00 243.035   3
   2   1  12 1211.62 243.667   3
  -2  -1  12 1538.21 259.225   3
  -2   1  12 1179.24 245.563   3
   2   1  12 1053.02 241.605   7
  -2  -1  12 819.774 247.795  30
   2   1  12 1107.07 256.250  30
  -2   1  12 1032.14 282.813  30
   2   1  13 16447.5 1133.32   3
  -2   1  13 16236.0 1120.74   3
   2  -1  13 14093.7 1095.10   3
  -2  -1  13 14324.5 1094.93   3
   2   1  13 17158.6 1145.87   7
  -2   1  13 15614.5 1174.07  30
   2   1  13 14973.2 1136.20  30
   2  -1  13 12516.1 1109.69  30
  -2  -1  13 13692.1 1136.04  30
   2  -1  14 1518.54 281.726   3
   2   1  14 936.108 246.952   3
  -2  -1  14 1208.76 259.173   3
  -2   1  14 1232.38 263.555   3
   2   1  14 1312.44 158.774  21
   2  -1  14 1390.60 168.876  21
   2   1  14 1168.96 303.970  30
   2  -1  14 1427.07 302.576  30
  -2  -1  14 1308.73 317.917  30
  -2   1  14 1427.88 350.816  30
  -2  -1  15 1986.62 341.395   3
  -2   1  15 1510.71 316.849   3
   2   1  15 1258.66 297.454   3
   2  -1  15 1764.62 340.428   3
  -2  -1  15 1901.88 349.778  33
  -2  -1  15 2529.15 421.663  30
   2  -1  15 2072.88 383.932  30
   2   1  15 2148.85 381.474  30
  -2   1  15 1812.34 380.360  30
   2  -1  15 2486.63 222.217  21
   2   1  15 1927.67 198.157  21
   2  -1  16 1617.71 337.899   3
  -2   1  16 1706.05 337.293   3
  -2  -1  16 2072.42 355.641   3
   2   1  16 1378.61 323.477   3
   2   1  16 1534.42 361.392  30
   2  -1  16 1283.93 331.407  30
  -2  -1  16 1481.83 362.750  30
  -2   1  16 1471.37 387.687  30
   2   1  16 1587.86 190.115  21
   2  -1  16 1988.45 206.737  21
  -2   1  17 8006.21 720.514   3
   2   1  17 7192.85 707.466   3
   2  -1  17 7896.22 736.706   3
  -2  -1  17 7359.79 699.950   3
   2   1  17 6722.68 482.940  21
   2  -1  17 7091.64 493.563  21
   2  -1  17 6296.22 721.920  30
  -2  -1  17 6050.69 735.118  30
   2   1  17 5952.99 711.366  30
  -2   1  17 5718.16 727.262  30
  -2  -1  18 3951.96 503.909   3
  -2   1  18 3476.96 470.009   3
   2  -1  18 3643.06 506.036   3
   2   1  18 3289.15 479.893   3
   2  -1  18 3115.57 279.210  21
   2   1  18 3095.12 271.859  21
   2  -1  18 2212.80 468.807  33
   2  -1  18 2234.99 445.666  30
   2   1  18 2693.90 449.536  30
  -2  -1  18 2939.81 486.723  30
   2  -1  19 5118.18 405.115  21
   2   1  19 6049.29 411.708  21
   2  -1  20 754.563 134.212  19
   2   1  20 897.682 134.243  21
   2   1  21 2353.96 200.936  21
   2  -1  21 2672.86 216.637  19
  -2  -1  22 14.0388 63.4966  19
   2  -1  22 59.9623 76.5950  19
   2   1  22 4.84860 87.3752  19
   2  -1  23 437.415 73.1730  19
   2   1  23 431.711 85.1229  19
  -2  -1  24 393.215 52.2460   6
   2   1  24 257.694 51.8833  19
  -2   2 -24 407.504 53.2255  16
   2   2 -24 390.878 48.6862  16
  -2  -2 -23 15.0239 60.6542  24
   2  -2 -23 55.2718 58.8306  25
   2  -2 -23 89.6456 67.4779  24
  -2  -2 -23 63.4501 61.8198  25
   2   2 -23 60.0939 46.0181  24
   2   2 -23 62.6159 64.1649  16
  -2   2 -23 90.3244 73.5562  16
   2   2 -22 1148.47 114.409  24
  -2  -2 -22 1176.81 132.546  25
  -2  -2 -22 1071.14 122.398  24
   2  -2 -22 930.683 124.073  25
   2  -2 -22 1077.05 127.828  24
  -2   2 -22 1013.98 132.954  16
   2   2 -22 1103.33 126.702  16
  -2  -2 -21 40.4706 126.408  26
   2   2 -21 46.9929 85.6117  24
  -2  -2 -21 128.794 105.971  25
   2  -2 -21 174.179 105.931  24
   2  -2 -21 106.436 101.206  25
   2   2 -21 38.4349 96.7677  16
  -2  -2 -20 292.404 126.865  25
   2   2 -20 176.308 102.317  24
   2  -2 -20 322.963 116.016  24
   2  -2 -20 171.080 116.964  25
  -2  -2 -20 288.816 151.822  26
   2   2 -20 322.767 120.531  16
   2  -2 -20 119.671 101.866  16
  -2   2 -19 526.135 114.578  24
   2  -2 -19 636.426 142.663  25
   2  -2 -19 666.980 169.784  26
   2   2 -19 589.085 132.377  24
  -2  -2 -19 564.274 161.396  26
   2  -2 -19 561.594 127.398  16
   2   2 -19 551.110 119.628   5
  -2   2 -19 658.112 119.990   5
  -2   2 -18 346.855 130.084  13
  -2  -2 -18 325.433 105.967  13
   2  -2 -18 457.371 127.902  16
  -2   2 -18 171.379 105.111  24
  -2  -2 -18 194.935 148.938  26
   2  -2 -18 267.628 138.295  25
   2   2 -18 348.614 125.600  24
   2  -2 -18 297.978 148.419  26
  -2   2 -18 219.749 277.280   8
   2   2 -18 303.261 251.171   8
  -2   2 -18 230.951 105.622   5
   2   2 -18 381.713 112.176   5
  -2   2 -17 1990.69 378.394   1
  -2  -2 -17 1123.82 324.194   1
   2   2 -17 2223.76 399.244   1
   2  -2 -17 1310.91 343.648   1
  -2   2 -17 1705.79 205.507  13
  -2  -2 -17 1738.91 184.568  13
   2  -2 -17 2086.32 218.796  36
   2  -2 -17 1770.08 210.466  25
   2  -2 -17 1831.30 225.193  26
   2   2 -17 2324.80 209.532  24
  -2   2 -17 1766.64 183.867  24
  -2  -2 -17 1947.51 227.586  26
   2   2 -17 1985.86 189.923   5
   2  -2 -17 2339.19 429.719   8
  -2   2 -17 2078.82 195.676   5
   2   2 -17 1702.55 423.505   8
  -2  -2 -17 1710.58 402.167   8
   2  -2 -17 1874.03 204.894  16
   2   2 -16 5778.53 573.797   1
  -2   2 -16 6492.90 606.577   1
   2  -2 -16 3292.28 473.613   1
  -2  -2 -16 3225.02 481.484   1
  -2  -2 -16 3630.65 320.067  36
   2  -2 -16 3622.20 324.154  36
  -2  -2 -16 3693.70 297.226  13
   2  -2 -16 3568.50 319.116  25
  -2  -2 -16 3688.76 329.389  26
  -2   2 -16 4429.27 307.134  24
   2  -2 -16 3791.31 335.213  26
   2   2 -16 4671.38 320.978  24
  -2   2 -16 4006.45 342.667  26
  -2   2 -16 4758.49 321.335   5
  -2  -2 -16 4025.43 559.402   8
   2   2 -16 4399.69 313.941   5
   2   2 -16 3899.92 571.200   8
   2  -2 -16 3201.04 532.956   8
   2  -2 -16 3424.70 311.526  16
   2  -2 -15 635.171 145.683  36
  -2  -2 -15 651.123 140.925  36
  -2  -2 -15 306.096 234.967  32
  -2  -2 -15 347.186 236.774  29
  -2  -2 -15 373.159 105.457  13
  -2   2 -15 379.493 148.557  26
   2  -2 -15 307.650 133.645  26
  -2  -2 -15 547.122 150.709  26
   2   2 -15 498.750 127.092  24
  -2  -2 -15 443.775 227.574   1
   2   2 -15 593.101 115.839   5
   2  -2 -15 471.526 241.438   1
  -2   2 -15 660.565 241.593   1
  -2   2 -15 586.682 120.832   5
   2   2 -15 303.780 207.491   1
  -2  -2 -15 370.365 252.254   8
   2   2 -15 239.608 219.477   8
   2  -2 -15 349.563 257.233   8
  -2  -2 -14 1533.14 194.446  36
   2  -2 -14 1645.51 195.572  36
  -2  -2 -14 2012.84 383.704  29
  -2   2 -14 2024.96 371.655  32
  -2  -2 -14 1310.08 322.449  32
   2  -2 -14 1465.15 158.615  13
  -2  -2 -14 1759.65 170.477  13
   2   2 -14 2029.29 187.262  13
  -2  -2 -14 1822.71 197.589  26
  -2   2 -14 1880.36 213.572  26
   2  -2 -14 1414.95 191.441  26
   2   2 -14 2190.42 193.584  24
   2   2 -14 2340.67 348.977   1
  -2   2 -14 2536.17 361.288   1
  -2  -2 -14 1960.09 339.065   1
   2  -2 -14 2178.70 355.062   1
   2   2 -14 2447.69 410.181   8
   2   2 -14 2310.03 186.860   5
   2  -2 -14 1550.58 340.399   8
  -2   2 -14 2162.89 187.154   5
  -2  -2 -14 1722.90 362.412   8
   2  -2 -13 2816.98 241.924  36
  -2  -2 -13 2565.33 234.094  36
  -2  -2 -13 2745.81 411.567  29
  -2  -2 -13 2249.74 375.894  32
  -2   2 -13 2323.91 391.904  32
  -2  -2 -13 2646.78 208.399  13
   2   2 -13 2478.80 217.248  13
   2   2 -13 2549.07 219.607  24
  -2   2 -13 2157.09 231.762  26
   2  -2 -13 2666.63 234.659  26
  -2  -2 -13 2879.28 237.077  26
  -2   2 -13 2722.14 221.862   5
   2  -2 -13 3201.82 445.692   8
   2   2 -13 2534.20 216.668   5
   2   2 -13 2305.24 404.757   8
  -2  -2 -13 2923.24 386.561   1
  -2   2 -13 2909.33 374.987   1
   2   2 -13 2992.60 368.196   1
   2  -2 -13 3541.20 408.280   1
  -2  -2 -12 1670.81 289.152  32
  -2  -2 -12 1169.50 291.929  29
  -2   2 -12 1156.33 286.699  32
  -2   2 -12 871.865 213.783  29
   2   2 -12 978.399 124.409   5
   2   2 -12 1166.66 281.212   8
  -2   2 -12 991.216 129.119   5
   2  -2 -12 1820.12 334.809   8
   2   2 -12 1302.47 249.703   1
  -2  -2 -12 1716.73 284.505   1
  -2   2 -12 1088.84 236.879   1
   2  -2 -12 1767.20 286.134   1
  -2  -2 -11 1385.25 252.343   1
   2   2 -11 1486.50 246.309   1
  -2   2 -11 1491.04 248.959   1
   2  -2 -11 1233.17 252.654   1
   2   2 -11 1578.59 154.150  35
  -2  -2 -11 1257.12 264.921  32
  -2   2 -11 1138.71 268.958  32
  -2   2 -11 1498.96 248.115  29
  -2  -2 -11 941.626 274.828  29
   2  -2 -11 1430.35 291.423   8
   2   2 -11 1346.66 136.893   5
  -2   2 -11 1295.32 136.966   5
  -2   2 -10 7049.10 599.633   1
  -2  -2 -10 8986.89 659.652   1
   2   2 -10 7453.52 609.914   1
   2  -2 -10 8173.50 640.822   1
  -2  -2 -10 7305.26 620.156  32
  -2   2 -10 6576.23 624.290  32
  -2  -2 -10 7350.78 669.894  29
  -2   2 -10 7010.91 598.444  29
   2  -2 -10 7823.81 668.061   8
  -2  -2  -9 258.815 152.382  32
  -2  -2  -9 352.055 212.589  29
   2   2  -9 334.379 77.5664  29
  -2   2  -9 317.461 153.672  29
  -2   2  -9 308.803 177.996  32
   2  -2  -9 40.3771 157.945   8
  -2   2  -9 312.027 144.950   1
   2  -2  -9 51.4889 137.169   1
  -2  -2  -9 34.9844 134.237   1
   2   2  -9 318.270 142.857   1
   2  -2  -8 3327.29 369.404   1
  -2  -2  -8 3210.75 372.345   1
  -2   2  -8 5741.78 440.294  32
  -2  -2  -8 3416.55 363.596  32
  -2   2  -8 4856.32 399.482  29
   2   2  -8 4889.77 299.276  29
   2  -2  -8 2985.88 388.665   8
   2  -2  -7 7602.78 606.633   4
  -2  -2  -7 8207.83 612.282   1
   2  -2  -7 7673.10 598.955   1
  -2  -2  -7 7708.69 623.452   4
  -2   2  -7 8996.70 627.650  32
  -2  -2  -7 8108.13 593.425  32
  -2   2  -7 8551.38 611.456  29
   2   2  -7 8123.12 504.671  29
   2  -2  -7 7785.54 631.051   8
  -2   2  -6 7817.07 630.941   2
   2   2  -6 8673.97 636.948   2
  -2  -2  -6 8556.75 632.744   4
  -2  -2  -6 8157.43 609.016   1
   2  -2  -6 8553.69 621.184   4
   2  -2  -6 8392.12 612.930   1
  -2   2  -6 8957.01 620.273  32
  -2  -2  -6 8546.17 598.314  32
   2   2  -6 8564.41 514.720  29
  -2  -2  -6 7960.48 651.040  29
  -2   2  -6 9496.67 629.072  29
   2  -2  -6 8547.85 642.638   8
  -2  -2  -5 10234.7 777.367   4
   2   2  -5 12004.7 798.616   2
  -2  -2  -5 11094.7 769.356   1
   2  -2  -5 10946.6 772.806   4
  -2   2  -5 11866.0 800.785   2
   2  -2  -5 11059.1 770.700   1
  -2   2  -5 12826.8 777.139  32
   2   2  -5 11943.9 698.091  34
  -2  -2  -5 10922.2 748.861  32
  -2   2  -5 12934.7 794.202  29
  -2  -2  -5 11333.0 810.794  29
   2  -2  -5 11243.4 792.966   8
  -2  -2  -4 10723.0 720.426   1
   2  -2  -4 11507.9 730.063   4
  -2  -2  -4 10852.7 737.011   4
   2   2  -4 9435.26 721.134   2
   2  -2  -4 11328.2 726.449   1
  -2   2  -4 9838.13 728.575   2
  -2  -2  -4 11511.1 703.864  32
  -2   2  -4 11141.9 710.896  32
   2   2  -4 11170.8 670.368  34
  -2   2  -4 11303.4 742.502  29
  -2  -2  -4 11401.1 745.987  31
  -2  -2  -4 10280.8 751.698  29
   2  -2  -4 10607.3 738.617   8
  -2  -2  -3 14728.7 1005.82   4
   2  -2  -3 15157.2 996.059   4
   2   2  -3 14492.3 997.107   2
  -2   2  -3 15084.6 1004.00   2
  -2  -2  -3 16127.1 973.310  32
  -2   2  -3 17064.1 978.266  32
   2   2  -3 16615.1 963.078  34
  -2  -2  -3 16909.7 1017.28  31
  -2  -2  -3 16527.7 1031.61  29
   2  -2  -3 14997.3 1001.92   8
  -2  -2  -2 21978.4 1392.30   4
   2   2  -2 20878.2 1386.02   2
  -2   2  -2 20690.6 1384.90   2
   2  -2  -2 21152.6 1380.07   4
  -2   2  -2 23991.8 1355.03  32
   2   2  -2 24716.8 1366.78  34
  -2  -2  -2 23905.8 1360.06  32
  -2  -2  -2 25202.1 1397.77  31
  -2  -2  -2 22442.3 1403.43  29
   2   2  -2 21729.2 1362.85   8
   2  -2  -2 22371.2 1386.58   8
  -2   2  -1 337.871 117.924   2
   2  -2  -1 553.206 116.501   4
   2   2  -1 452.033 115.814   2
  -2  -2  -1 628.972 139.202   4
  -2   2  -1 510.317 69.6198  32
   2   2  -1 418.654 105.624  34
   2  -2  -1 572.975 98.0430  31
  -2  -2  -1 519.397 129.977  29
  -2  -2  -1 687.670 121.765  31
   2  -2  -1 643.514 117.272   8
   2   2  -1 524.125 84.4218   8
  -2   2   0 69586.3 4252.88   2
   2   2   0 71261.4 4249.06   2
   2  -2   0 79330.2 4269.79  33
  -2   2   0 72580.6 4198.86  32
  -2  -2   0 74828.6 4247.99  29
   2  -2   0 71449.7 4221.53  31
  -2  -2   0 77866.4 4261.45  31
   2  -2   0 69711.7 4237.44   8
  -2  -2   1 546.157 124.325  31
   2  -2   1 642.419 145.156  30
   2  -2   1 443.787 70.4749  31
  -2  -2   1 404.531 92.0929  30
   2  -2   1 384.380 145.313  33
  -2   2   1 373.147 119.722   2
   2   2   1 388.751 126.334   2
  -2  -2   1 411.277 110.711   3
   2  -2   1 355.418 113.330   3
   2  -2   2 29703.0 1716.70  31
   2  -2   2 30438.9 1779.73  30
  -2  -2   2 29024.0 1736.95  30
  -2  -2   2 30698.9 1779.99  33
   2   2   2 29457.6 1762.59  34
  -2  -2   2 28551.3 1747.90   3
   2  -2   2 27539.8 1743.89   3
   2  -2   3 16978.6 1077.21   3
  -2  -2   3 17060.0 1077.66   3
   2   2   3 17273.9 1092.20  34
  -2  -2   3 18708.8 1109.52  33
  -2   2   3 18372.8 1082.99  34
  -2  -2   3 17478.9 1072.11  30
   2  -2   3 17478.9 1105.79  30
   2  -2   3 17257.5 1047.20  31
   2   2   3 16570.7 1117.21   9
  -2  -2   4 10457.5 711.793   3
   2  -2   4 10230.7 705.268   3
  -2  -2   4 11364.2 745.560  33
   2   2   4 12086.0 736.593  34
  -2   2   4 11507.6 710.714  34
  -2  -2   4 11437.6 715.787  30
   2  -2   4 11058.4 735.578  30
   2   2   4 10400.0 746.614   9
  -2   2   4 10298.9 677.153   9
   2  -2   5 13593.4 837.316   3
  -2  -2   5 13248.1 834.923   3
  -2   2   5 12121.1 810.352  34
  -2  -2   5 13588.0 863.431  33
   2   2   5 12150.2 835.532  34
   2   2   5 12145.9 822.037  30
   2  -2   5 13057.4 855.625  30
  -2  -2   5 13467.8 839.993  30
   2   2   5 11771.7 852.841   9
  -2   2   5 12538.5 783.394   9
  -2  -2   6 9934.27 660.650   3
   2  -2   6 9299.90 655.687   3
   2   2   6 9976.16 669.398  34
  -2   2   6 9229.86 629.806  34
  -2  -2   6 9577.85 682.211  33
   2  -2   6 10038.0 677.767  30
  -2  -2   6 9664.11 667.382  30
   2   2   6 9813.82 655.996  30
  -2   2   6 8815.27 595.610   9
   2   2   6 8596.06 668.799   9
  -2  -2   7 8562.07 579.706   3
   2  -2   7 7928.82 567.777   3
   2   2   7 7156.49 559.461  34
  -2  -2   7 6784.14 580.519  33
  -2   2   7 7283.27 523.202  34
  -2  -2   7 7890.60 579.797  30
   2  -2   7 8134.90 591.682  30
   2   2   7 7522.21 558.989  30
   2   2   7 7455.43 579.294   9
  -2   2   7 7075.03 525.326   7
   2  -2   8 5884.77 422.895   3
  -2  -2   8 5935.36 428.831   3
  -2  -2   8 5538.04 444.239  33
   2   2   8 3744.01 378.510  34
  -2   2   8 3658.81 336.086  34
   2  -2   8 5460.35 440.429  30
   2   2   8 3608.83 378.857  30
  -2  -2   8 6009.26 450.078  30
   2   2   8 4104.71 395.893   9
   2   2   8 3281.15 403.568   7
  -2   2   8 3678.36 341.854   7
  -2  -2   9 334.891 144.807   3
   2  -2   9 424.772 155.218   3
  -2   2   9 208.387 100.327  34
  -2  -2   9 183.014 162.228  33
   2   2   9 163.612 143.027  34
  -2  -2   9 457.034 190.162  30
   2   2   9 206.126 152.393  30
   2   2   9-19.6253 145.498   7
  -2   2   9 225.736 112.091   7
  -2  -2  10 8230.68 672.210   3
   2  -2  10 7909.55 658.291   3
   2   2  10 8710.43 655.989  34
  -2  -2  10 6953.71 668.206  33
   2   2  10 8992.97 694.447  30
  -2  -2  10 7315.61 676.014  30
  -2   2  10 9447.12 618.507   7
   2   2  10 9985.47 728.370   7
  -2  -2  11 1160.92 224.557   3
   2  -2  11 1316.63 237.776   3
  -2  -2  11 1601.94 275.797  33
   2   2  11 1009.08 204.058  34
   2   2  11 902.924 226.098  30
  -2  -2  11 1237.00 269.916  30
   2   2  11 1389.69 267.513   7
   2  -2  12 1119.03 234.802   3
  -2   2  12 1610.48 273.676   3
   2   2  12 1621.27 279.103   3
  -2  -2  12 934.698 227.460   3
  -2  -2  12 987.489 246.939  33
   2   2  12 2161.15 313.306   7
   2   2  12 1455.94 271.739  30
  -2  -2  12 925.159 250.023  30
  -2  -2  13 3716.17 453.687  30
   2   2  13 3356.08 440.562  30
  -2  -2  13 2790.88 403.326  33
   2   2  13 3061.32 414.506   3
  -2   2  13 3725.95 427.838   3
  -2  -2  13 3338.10 411.492   3
   2  -2  13 3653.05 420.555   3
   2   2  13 3520.62 268.887  21
   2  -2  13 3138.45 276.696  21
   2   2  13 3976.89 440.410   7
   2   2  14 2711.06 391.702  30
  -2  -2  14 1957.46 363.170  30
  -2  -2  14 1607.15 330.534  33
  -2   2  14 2547.52 364.446   3
  -2  -2  14 2281.59 362.043   3
   2   2  14 2097.32 351.003   3
   2  -2  14 1984.99 329.579   3
   2  -2  14 2579.88 231.066  21
   2   2  14 2102.83 205.580  21
   2   2  14 1985.59 330.855   7
   2  -2  15 216.669 215.945   3
  -2   2  15 473.419 216.751   3
   2   2  15 248.926 214.294   3
  -2  -2  15 361.280 215.366   3
  -2  -2  15 187.395 200.551  33
   2  -2  15 375.765 267.609  33
   2   2  15 318.778 115.700  21
   2  -2  15 376.713 130.575  21
   2   2  15 262.516 258.934  30
  -2  -2  15 255.167 260.462  30
  -2   2  16 3886.09 494.868   3
   2   2  16 3529.34 480.595   3
  -2  -2  16 4866.82 534.755   3
   2  -2  16 5442.73 566.808   3
   2  -2  16 2927.09 534.963  33
   2  -2  16 4477.95 336.716  21
   2   2  16 3331.95 303.891  21
   2   2  16 3394.75 516.442  30
  -2  -2  16 4381.21 574.724  30
  -2  -2  17 2258.55 383.306   3
   2   2  17 1978.84 377.688   3
  -2   2  17 2234.75 362.585   3
   2  -2  17 2288.40 395.241   3
   2  -2  17 1991.40 432.865  33
   2  -2  17 1668.27 205.039  21
   2   2  17 1597.31 192.462  21
   2   2  17 1269.18 366.145  30
  -2  -2  17 1591.43 385.315  30
   2  -2  18 678.790 149.049  21
   2   2  18 399.275 124.581  21
   2  -2  18 350.879 257.221   3
  -2   2  18 127.292 204.876   3
  -2  -2  18 267.338 230.534   3
   2   2  18 668.163 258.741   3
  -2  -2  18 164.339 247.426  30
  -2   2  18 396.880 297.311  30
   2  -2  19 324.380 109.623  19
   2   2  19 511.442 125.737  21
   2  -2  20 448.203 105.280  19
   2   2  20 388.281 112.037  21
   2  -2  21 59.9047 81.0153  19
   2  -2  22 599.404 89.3392  19
   2   2  22 997.608 122.279  19
   2  -2  23 65.6321 59.2932   6
  -2  -2  23 81.6485 53.9216   6
   2   2  23 86.6707 70.1393  19
  -2  -2  24 334.546 43.3885   6
   2   2  24 148.319 43.0514  19
   2   3 -23 714.244 78.8034  16
  -2   3 -23 803.393 88.0658  16
   2  -3 -23 578.079 80.0007  25
   2  -3 -23 703.032 84.3877  24
  -2  -3 -23 717.204 82.7333  24
  -2  -3 -23 561.566 81.2173  25
  -2   3 -22 221.296 86.2185  16
   2   3 -22 178.765 79.7614  16
   2  -3 -22 124.276 84.3693  25
   2  -3 -22 84.4712 81.1280  24
   2   3 -22 128.132 56.9691  24
  -2  -3 -22 249.048 86.5932  24
  -2  -3 -22 233.007 93.7445  25
   2   3 -21 418.987 103.346  16
  -2  -3 -21 506.990 120.503  25
   2   3 -21 340.906 86.3683  24
   2  -3 -21 595.062 117.005  25
   2  -3 -21 583.241 113.166  24
   2   3 -20 26.9476 83.1737   5
  -2   3 -20 11.0276 83.9758   5
   2   3 -20 5.88502 93.8344  16
  -2  -3 -20 125.266 120.588  25
   2  -3 -20 42.2853 110.115  25
   2   3 -20 113.173 91.4426  24
  -2   3 -19 217.486 104.828   5
   2   3 -19 315.257 102.095   5
   2   3 -19 273.646 119.610  16
   2  -3 -19 133.706 129.047  26
   2   3 -19 324.387 107.700  24
   2  -3 -19 34.6410 130.415  25
   2  -3 -18 311.918 142.235  26
   2  -3 -18 271.920 141.573  25
   2   3 -18 216.898 111.730  24
   2  -3 -18 329.909 137.933  36
  -2   3 -18 86.7885 87.9977   5
   2   3 -18 325.028 101.665   5
   2   3 -17 4256.48 497.796   1
  -2   3 -17 3628.74 487.298   1
  -2  -3 -17 2135.92 205.341  13
  -2  -3 -17 1848.14 225.015  36
   2  -3 -17 2226.19 242.504  36
   2   3 -17 2783.92 228.432  24
   2  -3 -17 1907.03 236.420  26
   2  -3 -17 1919.46 236.941  25
  -2   3 -17 2906.23 478.763   8
  -2   3 -17 3002.56 234.684   5
   2   3 -17 3279.07 509.519   8
   2  -3 -17 2451.10 437.490   8
   2   3 -17 3100.14 234.948   5
   2  -3 -17 2022.23 214.277  16
   2   3 -16 86.7576 95.9685   5
  -2   3 -16 341.738 231.499   1
  -2   3 -16 240.616 113.206   5
   2   3 -16 330.480 223.880   1
  -2  -3 -16 101.294 95.4641  13
   2  -3 -16 116.383 129.740  36
  -2  -3 -16 96.1855 124.013  36
   2  -3 -16 8.11547 126.020  26
   2  -3 -16 94.4498 135.912  25
   2   3 -16 210.279 113.131  24
   2  -3 -16-150.667 217.982   8
   2   3 -16 124.274 252.664   8
   2  -3 -16 108.167 108.236  16
   2  -3 -15 2489.21 410.160   1
  -2  -3 -15 2544.09 419.618   1
   2   3 -15 4089.66 476.891   1
  -2   3 -15 4200.00 487.363   1
  -2  -3 -15 2751.55 262.850  36
   2  -3 -15 2641.62 269.260  36
  -2   3 -15 3552.19 272.484  13
  -2  -3 -15 2461.35 232.910  13
   2   3 -15 3424.30 258.174  24
   2  -3 -15 2884.81 268.341  26
  -2  -3 -15 1991.62 416.776   8
   2  -3 -15 2391.82 425.832   8
   2   3 -15 3529.74 263.591   5
  -2   3 -15 3705.61 266.849   5
   2   3 -15 3952.54 523.358   8
   2  -3 -15 2748.02 252.337  16
  -2   3 -14 545.684 231.754   1
  -2   3 -14 716.531 125.755   5
  -2  -3 -14 912.522 266.940   1
   2  -3 -14 622.358 245.190   1
   2   3 -14 731.889 246.569   1
   2   3 -14 548.362 117.041   5
   2  -3 -14 656.146 151.416  36
  -2  -3 -14 462.987 129.089  36
  -2  -3 -14 518.410 253.732  29
  -2  -3 -14 337.869 219.284  32
  -2  -3 -14 608.675 112.444  13
  -2   3 -14 679.685 129.980  13
   2   3 -14 649.779 121.698  24
   2  -3 -14 865.317 148.054  26
  -2  -3 -14 422.043 242.463   8
   2  -3 -14 1093.15 291.879   8
   2   3 -14 551.490 254.898   8
   2  -3 -14 662.400 127.792  16
  -2   3 -13 11435.5 853.304   1
  -2  -3 -13 11503.9 866.438   1
   2  -3 -13 11861.1 871.550   1
   2   3 -13 10744.4 832.051   1
  -2  -3 -13 8556.05 798.553  32
  -2  -3 -13 9225.64 622.400  36
   2  -3 -13 9441.57 626.470  36
  -2  -3 -13 9796.73 893.054  29
  -2   3 -13 9244.41 616.800  13
  -2  -3 -13 9470.72 597.725  13
   2   3 -13 9195.18 604.987  24
   2  -3 -13 8915.42 615.429  26
   2  -3 -13 9823.63 848.387   8
   2   3 -13 9445.50 609.415   5
  -2   3 -13 9525.39 611.264   5
  -2  -3 -13 10250.2 845.687   8
   2   3 -13 9541.89 864.852   8
   2  -3 -13 8957.88 606.832  16
  -2  -3 -12 871.803 237.383  32
  -2  -3 -12 1198.95 304.581  29
  -2   3 -12 1125.56 297.833  32
   2   3 -12 1282.87 256.478   1
  -2   3 -12 1203.84 256.214   1
  -2  -3 -12 703.256 236.105   1
   2  -3 -12 797.383 226.591   1
  -2   3 -12 1187.37 148.325  13
   2  -3 -12 1183.46 156.427  36
   2   3 -12 1418.18 158.529  35
   2   3 -12 1065.58 130.419   5
  -2  -3 -12 810.701 244.956   8
  -2   3 -12 1195.23 133.599   5
   2   3 -12 747.859 257.231   8
   2  -3 -12 1058.11 268.270   8
   2   3 -11 12187.9 832.888   1
  -2   3 -11 12115.9 846.668   1
   2  -3 -11 10461.4 825.276   1
  -2  -3 -11 8553.48 795.310   1
  -2   3 -11 9908.61 832.636  32
  -2  -3 -11 8889.91 781.897  32
   2   3 -11 11447.7 658.098  35
  -2   3 -11 9506.81 756.238  29
  -2  -3 -11 8945.60 861.740  29
   2  -3 -11 9545.65 825.347   8
   2   3 -11 10225.9 852.628   8
  -2  -3 -11 8926.45 792.489   8
   2   3 -11 9843.47 636.711   5
  -2   3 -11 10109.4 640.447   5
  -2   3 -10 537.607 188.015   1
  -2  -3 -10 614.075 200.740   1
   2   3 -10 787.745 190.217   1
   2   3 -10 580.616 99.6615   5
   2  -3 -10 862.153 208.709   1
  -2   3 -10 616.455 101.844   5
   2   3 -10 435.803 103.119  35
  -2   3 -10 468.616 199.585  32
  -2   3 -10 411.936 149.997  29
  -2  -3 -10 306.202 166.544  32
  -2  -3 -10 420.537 220.647  29
   2  -3 -10 572.146 213.875   8
  -2  -3  -9 31769.6 2072.46   1
  -2  -3  -9 32713.7 2107.51   4
   2  -3  -9 31516.1 2076.09   4
   2  -3  -9 29940.3 2056.10   1
  -2   3  -9 33514.7 1937.10  34
  -2  -3  -9 31623.4 2041.22  32
  -2   3  -9 34407.6 2089.00  32
  -2   3  -9 34785.1 2048.08  29
   2  -3  -9 29547.0 2068.05   8
  -2  -3  -8 3671.36 403.277   4
   2  -3  -8 3995.16 396.326   4
  -2  -3  -8 3917.19 398.212   1
   2  -3  -8 4389.48 404.557   1
  -2   3  -8 3500.69 381.052  32
  -2  -3  -8 3866.15 369.100  32
  -2   3  -8 3715.52 366.889  29
   2  -3  -8 4325.59 420.183   8
   2   3  -7 11160.4 805.872   2
  -2  -3  -7 11256.1 799.299   4
  -2   3  -7 11386.6 814.882   2
   2  -3  -7 11749.6 783.003   4
   2  -3  -7 11334.3 776.939   1
  -2  -3  -7 11266.7 772.151   1
  -2   3  -7 11697.6 775.349  32
  -2  -3  -7 12524.6 753.663  32
   2   3  -7 9130.03 626.129  34
  -2  -3  -7 11719.5 841.832  29
  -2   3  -7 11594.4 765.452  29
   2  -3  -7 12025.2 795.212   8
  -2  -3  -6 5566.03 490.616   4
   2  -3  -6 6299.86 486.966   4
  -2   3  -6 5731.77 508.317   2
   2   3  -6 5776.47 503.202   2
  -2  -3  -6 5998.21 447.142  32
  -2   3  -6 5579.46 466.477  32
   2   3  -6 6129.13 393.416  34
  -2   3  -6 6093.76 484.283  29
  -2  -3  -6 5564.38 524.289  29
   2  -3  -6 5441.86 482.283   8
  -2  -3  -5 19122.8 1218.43   4
  -2   3  -5 18686.0 1217.99   2
   2  -3  -5 18625.1 1196.29   4
   2   3  -5 17900.8 1209.00   2
  -2  -3  -5 18752.8 1150.25  32
  -2   3  -5 18033.1 1165.80  32
   2   3  -5 18258.9 1120.60  34
  -2  -3  -5 17025.4 1202.85  31
  -2   3  -5 18476.8 1192.64  29
  -2  -3  -5 18721.6 1243.72  29
   2  -3  -5 19191.5 1199.77   8
   2  -3  -4 8824.09 599.458   4
   2   3  -4 6749.15 586.611   2
  -2   3  -4 7160.59 596.889   2
  -2  -3  -4 8638.92 611.847   4
   2   3  -4 8263.78 539.127  34
  -2  -3  -4 9139.72 549.429  32
  -2   3  -4 8003.01 555.452  32
  -2  -3  -4 9029.21 619.407  31
   2   3  -4 7640.40 489.081  29
  -2  -3  -4 9905.24 651.830  29
   2  -3  -4 8722.96 591.116   8
  -2   3  -3 12875.9 880.063   2
   2   3  -3 12779.1 877.178   2
  -2  -3  -3 13071.7 879.742   4
   2  -3  -3 13520.6 871.630   4
  -2   3  -3 12306.7 815.954  32
   2   3  -3 13727.5 830.163  34
  -2  -3  -3 12967.1 811.901  32
  -2  -3  -3 13499.3 902.316  29
  -2  -3  -3 12879.6 876.237  31
   2  -3  -3 13178.6 850.588   8
   2   3  -3 13039.1 827.484   8
  -2  -3  -3 13181.5 795.607   8
  -2  -3  -2 6221.26 465.449   4
   2  -3  -2 5507.77 447.867   4
   2   3  -2 5550.42 455.262   2
  -2   3  -2 5784.66 458.142   2
  -2  -3  -2 6281.40 398.707  32
  -2   3  -2 5751.67 390.371  32
   2   3  -2 6144.81 427.714  34
  -2  -3  -2 6501.03 470.701  31
   2  -3  -2 6087.85 436.510  31
  -2  -3  -2 7029.89 490.886  29
   2  -3  -2 5963.94 427.689   8
   2   3  -2 5438.73 392.657   8
  -2   3  -1 17272.8 1132.73   2
   2   3  -1 18511.7 1132.51   2
   2  -3  -1 17921.8 1127.54   4
  -2  -3  -1 16930.0 1127.04   4
  -2   3  -1 16863.8 1040.75  32
   2   3  -1 18282.7 1104.03  34
  -2  -3  -1 19868.6 1144.66  29
  -2  -3  -1 18836.9 1129.92  31
  -2  -3  -1 18043.1 1067.99  32
   2  -3  -1 17999.1 1096.15  31
   2   3  -1 17373.3 1032.91   8
   2  -3  -1 18017.5 1088.40   8
   2  -3   0 833.363 123.656  31
   2  -3   0 977.336 178.968  33
   2   3   0 1019.71 155.405  34
   2   3   0 997.588 174.040   2
  -2   3   0 1114.71 175.015   2
   2  -3   1 23953.1 1480.64  31
  -2   3   1 27154.6 1529.99  34
   2  -3   1 24457.6 1553.73  33
   2   3   1 24910.0 1530.67   2
   2  -3   1 23853.1 1514.20   3
  -2  -3   1 24070.6 1518.00   3
  -2   3   1 25552.9 1548.75   2
   2  -3   2 5828.48 395.357  31
  -2  -3   2 5671.31 426.198  30
   2  -3   2 5717.39 469.763  30
  -2   3   2 6136.78 443.267  34
   2   3   2 6213.72 445.701  34
  -2  -3   2 5463.73 431.568   3
   2  -3   2 5523.12 432.102   3
  -2  -3   3 13670.5 887.067  30
   2  -3   3 14028.5 931.576  30
   2  -3   3 13064.8 853.335  31
   2   3   3 12764.3 899.442  34
  -2  -3   3 13930.6 937.145  33
  -2   3   3 13773.7 901.217  34
   2  -3   3 14704.8 900.321   3
  -2  -3   3 14676.8 901.634   3
   2  -3   4 7320.69 564.737   3
  -2  -3   4 7142.51 562.584   3
   2  -3   4 7758.06 624.854  33
  -2   3   4 8705.41 580.529  34
   2   3   4 8683.66 592.536  34
  -2  -3   4 8250.35 612.092  33
  -2  -3   4 7950.31 567.223  30
  -2  -3   4 8192.68 584.615  31
   2  -3   4 7831.08 602.256  30
   2  -3   4 7746.72 530.672  31
   2   3   4 8708.23 624.322   9
   2  -3   5 20552.9 1280.09   3
  -2  -3   5 19818.5 1278.16   3
   2  -3   5 19620.7 1340.82  33
  -2  -3   5 19140.6 1313.30  33
  -2   3   5 20635.9 1275.41  34
   2   3   5 20411.2 1294.60  34
   2  -3   5 19963.4 1305.47  30
  -2  -3   5 19117.0 1272.83  30
  -2  -3   5 19942.9 1288.56  31
   2  -3   5 19741.4 1236.73  31
   2   3   5 19416.1 1315.13   9
  -2   3   5 21378.1 1249.51   9
  -2  -3   6 5618.09 460.750   3
   2  -3   6 5402.58 454.150   3
  -2  -3   6 5483.32 495.730  33
  -2   3   6 5592.27 445.156  34
   2   3   6 6005.23 478.500  34
   2  -3   6 5010.32 521.596  33
  -2  -3   6 5620.82 474.492  31
   2  -3   6 5489.19 481.891  30
   2  -3   6 5547.24 423.450  31
  -2  -3   6 5235.51 459.552  30
   2   3   6 6112.36 498.590   9
  -2   3   6 6155.60 416.700   9
   2  -3   7 13486.4 933.709   3
  -2  -3   7 13529.8 933.033   3
  -2   3   7 13229.5 905.646  34
   2  -3   7 13732.7 1013.66  33
  -2  -3   7 12767.4 956.669  33
   2   3   7 13992.3 944.867  34
   2   3   7 13728.4 924.193  30
  -2  -3   7 13204.8 938.744  30
   2  -3   7 12751.9 949.329  30
   2   3   7 13889.5 960.117   9
  -2   3   7 14109.2 868.267   9
   2  -3   8 3028.10 349.394   3
  -2  -3   8 3525.11 372.513   3
  -2   3   8 3872.40 344.483  34
   2  -3   8 3305.56 436.942  33
   2   3   8 4524.77 401.584  34
  -2  -3   8 3723.96 406.761  33
   2  -3   8 3539.02 394.927  30
   2   3   8 3696.99 369.185  30
  -2  -3   8 3539.85 387.046  30
   2   3   8 4489.35 402.015   9
   2  -3   9 39020.3 2181.42   3
  -2  -3   9 37701.3 2181.18   3
   2   3   9 30732.8 2129.06  34
  -2   3   9 30872.4 2085.52  34
  -2  -3   9 38362.8 2214.38  33
   2  -3   9 36535.7 2272.97  33
  -2  -3   9 37460.2 2197.11  30
   2   3   9 33442.2 2139.69  30
   2  -3   9 37554.3 2203.89  30
  -2   3   9 31875.0 2087.28   7
   2   3   9 32746.4 2144.36   9
   2   3   9 29295.4 2168.63   7
   2  -3  10 674.109 191.048   3
  -2  -3  10 538.595 179.426   3
  -2   3  10 309.437 128.494  34
  -2  -3  10 697.534 224.485  33
   2   3  10 407.468 176.480  34
   2  -3  10 360.632 242.933  33
   2  -3  10 533.792 224.079  30
  -2  -3  10 380.667 204.519  30
   2   3  10 369.188 178.043  30
  -2   3  10 785.417 160.795   7
   2   3  10 607.434 221.592   7
   2  -3  11 11186.5 805.175   3
  -2  -3  11 10611.6 797.518   3
   2   3  11 7924.98 728.389  34
   2  -3  11 9059.43 858.665  33
  -2  -3  11 9638.25 805.860  33
   2   3  11 9074.81 790.671   7
   2   3  11 9108.05 764.360  30
   2  -3  11 9741.54 820.580  30
  -2  -3  11 10119.0 811.791  30
  -2  -3  12 1185.62 286.526  30
  -2   3  12 1533.98 322.929  30
   2  -3  12 1194.79 315.885  30
   2   3  12 1239.78 276.931  30
   2  -3  12 792.796 295.201  33
  -2  -3  12 1269.34 288.775  33
   2  -3  12 1514.79 283.034   3
  -2  -3  12 1043.31 257.018   3
   2  -3  12 1365.46 169.071  21
   2   3  12 1072.20 264.709   7
   2  -3  13 7838.30 755.282  30
  -2   3  13 8173.79 778.272  30
  -2  -3  13 8396.03 766.389  30
   2   3  13 7208.09 712.976  30
  -2  -3  13 7336.58 725.291  33
   2  -3  13 7210.37 791.226  33
  -2   3  13 9500.75 769.229   3
   2   3  13 9427.81 777.856   3
   2  -3  13 8410.97 738.927   3
  -2  -3  13 8001.50 725.598   3
   2   3  13 8144.73 542.944  21
   2  -3  13 7888.59 557.089  21
   2   3  13 9749.87 764.650   7
  -2  -3  14 518.074 255.344  30
   2   3  14 661.829 279.099  30
  -2   3  14 909.163 304.219  30
   2  -3  14 462.893 260.048  30
   2  -3  14 664.164 305.698  33
  -2  -3  14 778.116 240.955  33
  -2  -3  14 659.149 246.160   3
  -2   3  14 922.033 263.826   3
   2   3  14 562.053 226.220   3
   2  -3  14 966.333 263.513   3
   2  -3  14 806.191 151.335  21
   2   3  14 659.139 131.146  21
   2   3  14 650.601 226.308   7
  -2   3  15 1961.76 362.724   3
   2  -3  15 3256.39 431.090   3
  -2  -3  15 3232.02 430.177   3
   2   3  15 1959.27 373.128   3
  -2  -3  15 2433.88 391.844  33
   2  -3  15 2176.67 455.615  33
   2   3  15 1701.23 203.272  21
   2  -3  15 2569.15 242.632  21
   2   3  15 1889.07 391.206  30
  -2  -3  15 2245.78 403.214  30
  -2   3  15 1410.23 359.672  30
   2  -3  15 2368.77 430.185  30
  -2   3  16 192.388 234.649  30
  -2  -3  16-39.3370 231.756  30
   2   3  16 68.1563 236.949  30
   2  -3  16-82.1438 250.463  30
  -2  -3  16-102.192 189.655  31
   2  -3  16 177.483 251.896  33
   2  -3  16 102.522 211.858   3
  -2   3  16-31.9917 201.509   3
   2   3  16 134.033 190.255   3
  -2  -3  16 232.812 215.930   3
   2  -3  16 110.627 129.628  21
   2   3  16 97.1938 103.218  21
   2  -3  16 149.268 95.7464  19
   2  -3  17 2883.27 441.018   3
  -2  -3  17 2916.38 451.180   3
   2   3  17 1947.62 374.001   3
  -2   3  17 2407.62 398.473   3
   2  -3  17 2871.37 219.448  19
   2   3  17 2195.70 217.258  21
   2  -3  17 1927.19 435.285  33
   2  -3  17 2044.80 437.572  30
  -2   3  17 1837.84 432.369  30
  -2  -3  17 1985.92 423.218  30
   2   3  17 1936.66 398.882  30
  -2  -3  17 2071.64 392.542  31
   2  -3  18 222.345 101.732  19
   2   3  18 229.355 110.664  21
   2  -3  19 260.619 94.0378  19
   2   3  19 47.0095 94.9841  21
   2   3  20 81.0832 83.7410  21
   2  -3  21 617.248 106.718   6
  -2  -3  21 797.020 109.200   6
  -2  -3  22 210.603 69.9161   6
   2  -3  22 149.137 71.9038   6
   2   3  22 283.163 86.6637  19
   2   3  23 854.052 95.2908  19
  -2  -3  23 969.007 88.9148   6
   2  -3  23 847.862 90.9214   6
  -2  -4 -23 104.970 42.8945  24
  -2  -4 -23 33.2717 46.8973  25
   2  -4 -23 125.227 44.9183  25
  -2   4 -23 133.241 40.9405  16
  -2  -4 -22 1452.31 121.185  24
  -2  -4 -22 1287.86 125.212  25
   2  -4 -22 1173.58 119.774  25
  -2   4 -22 1184.33 117.365  16
   2   4 -22 935.841 103.247  16
  -2  -4 -21 9.49558 102.209  25
   2  -4 -21 131.352 98.1699  25
  -2  -4 -21 117.979 105.407  26
   2   4 -21 101.865 77.5861  16
   2   4 -20 2920.62 217.745   5
  -2   4 -20 3005.47 218.889   5
   2  -4 -20 2649.06 230.591  25
   2   4 -20 2153.24 191.861  24
  -2  -4 -20 2544.48 231.698  25
  -2  -4 -20 2495.40 238.530  26
   2   4 -20 2652.89 216.801  16
  -2  -4 -19 393.841 145.479  26
   2   4 -19 365.202 98.9229  24
  -2  -4 -19 404.505 147.653  25
   2  -4 -19 627.451 148.419  25
   2   4 -19 282.642 110.703  16
  -2   4 -19 519.113 109.705   5
   2   4 -19 410.658 103.571   5
  -2   4 -18 5301.38 355.876   5
   2   4 -18 5315.44 354.642   5
   2  -4 -18 4767.47 370.335  25
   2  -4 -18 4244.38 363.296  26
  -2  -4 -18 4578.71 377.717  26
   2   4 -18 4861.75 340.561  24
   2  -4 -18 4555.46 363.502  36
  -2  -4 -18 4512.92 354.577  36
   2   4 -17 374.223 114.399  24
   2  -4 -17 528.408 150.173  26
   2  -4 -17 407.214 146.885  25
  -2  -4 -17 546.731 148.681  26
  -2  -4 -17 661.071 152.246  36
   2  -4 -17 451.356 141.534  36
  -2   4 -17 306.426 103.601   5
   2   4 -17 532.331 115.789   5
  -2  -4 -16 2557.31 236.546  13
  -2  -4 -16 2755.94 273.297  36
   2  -4 -16 2838.87 277.091  36
  -2  -4 -16 2614.64 274.985  26
   2  -4 -16 2816.77 272.679  26
   2   4 -16 3025.93 252.851  24
   2   4 -16 3894.21 275.508   5
  -2   4 -16 4120.14 280.297   5
   2   4 -16 3951.39 549.333   8
  -2   4 -16 4257.41 523.266   1
   2   4 -16 4072.10 504.945   1
  -2  -4 -15 335.604 96.9915  13
   2  -4 -15 375.547 145.820  36
  -2  -4 -15 354.742 136.721  36
   2  -4 -15 360.441 135.784  26
  -2  -4 -15 221.919 130.612  26
   2   4 -15 450.685 114.806  24
   2   4 -15 271.991 249.432   8
  -2   4 -15 398.650 112.760   5
  -2   4 -15 468.015 242.158   1
   2   4 -15 487.113 238.055   1
   2   4 -15 496.151 113.342   5
   2   4 -14 9873.88 817.565   1
  -2   4 -14 9346.96 814.193   1
  -2  -4 -14 9043.34 592.314  36
   2  -4 -14 8990.05 597.667  36
  -2  -4 -14 8425.49 556.369  13
   2  -4 -14 8578.49 585.415  26
   2   4 -14 8408.11 565.879  24
  -2  -4 -14 8603.30 588.612  26
   2   4 -14 10066.2 874.237   8
   2  -4 -14 8396.02 791.828   8
  -2   4 -14 9113.28 581.031   5
   2   4 -14 8702.54 575.856   5
   2  -4 -14 8267.68 565.163  16
   2   4 -13 1179.34 268.052   1
  -2   4 -13 1631.12 304.077   1
   2  -4 -13 1295.19 171.403  36
  -2  -4 -13 1293.61 177.882  36
   2   4 -13 1004.43 150.158  35
  -2  -4 -13 995.322 258.755  32
  -2  -4 -13 1238.48 133.783  13
  -2  -4 -13 910.618 151.680  26
   2  -4 -13 1141.97 155.739  26
   2   4 -13 1037.78 140.036  24
   2  -4 -13 1123.42 278.983   8
  -2   4 -13 1302.51 150.715   5
   2   4 -13 1177.75 146.143   5
   2   4 -13 1084.49 289.629   8
   2  -4 -13 943.364 132.077  16
  -2  -4 -12 2710.30 406.552  32
  -2  -4 -12 3909.44 314.579  36
   2  -4 -12 3864.78 310.285  36
   2   4 -12 3456.15 299.060  35
  -2  -4 -12 4088.94 280.158  13
   2   4 -12 5343.00 501.760   1
  -2   4 -12 4397.94 471.847   1
   2   4 -12 3346.11 279.717  24
   2  -4 -12 3956.06 299.349  26
  -2  -4 -12 3958.19 303.728  26
   2  -4 -12 4213.91 288.837  16
   2  -4 -12 4687.66 495.136   8
  -2   4 -12 3837.41 292.435   5
   2   4 -12 3510.65 465.730   8
  -2  -4 -12 4539.10 474.739   8
   2   4 -12 4178.43 294.721   5
   2   4 -11 4052.62 414.784   1
  -2   4 -11 3908.33 416.702   1
   2   4 -11 2907.31 243.975  35
  -2  -4 -11 2147.54 337.571  32
   2  -4 -11 2725.43 250.163  36
  -2   4 -11 2727.83 236.243  13
  -2  -4 -11 3082.89 241.084  26
  -2  -4 -11 2523.33 241.569  22
   2   4 -11 3272.26 410.402   8
   2   4 -11 3387.12 239.941   5
   2  -4 -11 2782.75 376.876   8
  -2  -4 -11 2544.45 348.451   8
  -2   4 -11 3286.15 239.161   5
   2   4 -10 20331.0 1179.71  35
  -2  -4 -10 17248.4 1290.27  32
   2  -4 -10 20978.4 1388.81   4
  -2  -4 -10 22412.9 1434.56   4
  -2   4 -10 19010.4 1167.51   5
   2  -4 -10 20166.2 1361.09   8
   2   4 -10 19211.5 1166.39   5
  -2  -4 -10 19594.4 1318.17   8
   2   4 -10 20131.5 1379.58   8
  -2   4 -10 16688.4 1265.53  29
  -2  -4  -9 3708.92 370.624  32
   2   4  -9 3840.56 281.356  35
  -2   4  -9 3154.01 289.240  34
  -2   4  -9 2953.73 385.540  32
  -2  -4  -9 4685.67 469.006   4
   2  -4  -9 4539.85 441.650   4
   2  -4  -9 4289.94 421.585   8
  -2   4  -9 3829.98 273.686   5
  -2  -4  -9 3705.36 375.121   8
   2   4  -9 3940.76 271.839   5
  -2  -4  -9 4297.81 491.650  29
  -2   4  -9 3280.64 358.240  29
  -2   4  -8 2304.41 204.298  34
  -2   4  -8 2527.97 285.615  32
  -2   4  -8 2530.76 337.944   2
   2  -4  -8 1091.04 231.057   4
  -2  -4  -8 916.147 220.036   4
   2   4  -8 2469.97 332.392   2
   2  -4  -8 560.055 195.692   8
  -2  -4  -8 952.896 188.865   8
  -2   4  -8 2544.95 262.762  29
  -2  -4  -8 890.134 190.463  32
  -2  -4  -8 977.025 268.347  29
  -2   4  -7 1807.40 262.898  32
   2   4  -7 2357.65 203.033  34
  -2  -4  -7 2612.23 262.737  32
  -2   4  -7 2119.37 229.125  34
  -2  -4  -7 2717.72 331.230   4
  -2   4  -7 2847.86 344.518   2
   2  -4  -7 2815.01 323.722   4
   2   4  -7 2103.63 309.410   2
   2  -4  -7 2867.46 305.498   8
  -2  -4  -7 2532.04 256.266   8
  -2   4  -7 1659.95 253.948  29
  -2  -4  -7 2499.90 367.948  29
  -2   4  -6 30966.3 1911.49  34
  -2   4  -6 26473.7 1915.60  32
  -2  -4  -6 32979.9 1915.06  32
   2   4  -6 30435.6 1880.15  34
  -2  -4  -6 33818.1 2015.16   4
  -2   4  -6 30257.4 2002.92   2
   2  -4  -6 32988.0 1992.88   4
   2   4  -6 29404.8 1997.33   2
  -2  -4  -6 32763.3 1906.36   8
   2  -4  -6 35052.2 1968.65   8
  -2   4  -6 30386.2 1955.84  29
  -2  -4  -6 31519.5 2039.19  29
  -2   4  -5 3100.39 293.287  32
  -2   4  -5 3114.31 295.163  34
  -2  -4  -5 4174.61 290.243  32
   2   4  -5 3330.64 279.654  34
  -2  -4  -5 3813.37 364.197   4
   2  -4  -5 3501.88 344.760   4
  -2   4  -5 2755.84 340.786   2
   2   4  -5 2957.63 346.565   2
  -2  -4  -5 3536.96 268.005   8
   2  -4  -5 3899.34 325.364   8
  -2  -4  -5 4074.86 410.853  29
  -2  -4  -5 3939.30 375.823  31
   2   4  -5 2609.27 206.886  29
  -2   4  -4 41019.4 2594.68  34
  -2  -4  -4 43394.8 2553.01  32
   2   4  -4 41002.0 2573.66  34
   2  -4  -4 46690.3 2654.41   4
  -2  -4  -4 43169.9 2656.79   4
  -2   4  -4 40084.6 2649.56   2
   2   4  -4 41297.0 2650.02   2
   2   4  -4 43687.0 2576.08   8
  -2  -4  -4 43839.7 2515.98   8
   2  -4  -4 46062.9 2601.35   8
  -2  -4  -4 39813.7 2644.38  31
  -2  -4  -4 46056.1 2698.26  29
  -2  -4  -3 1285.70 131.183  32
  -2   4  -3 1160.24 176.518  34
   2   4  -3 1256.57 170.845  34
   2  -4  -3 1044.14 193.753   4
  -2  -4  -3 1136.97 200.333   4
  -2   4  -3 740.183 198.724   2
   2   4  -3 643.234 185.214   2
   2   4  -3 701.717 120.680   8
   2  -4  -3 1017.40 148.926   8
  -2   4  -2 45827.9 2592.92  34
  -2  -4  -2 42180.2 2511.02  32
   2   4  -2 44858.1 2578.66  34
  -2   4  -2 43293.5 2630.48   2
  -2  -4  -2 39501.7 2608.67   4
   2   4  -2 46377.0 2631.02   2
   2  -4  -2 41422.8 2606.00   4
   2  -4  -2 42220.5 2540.12   8
   2   4  -2 43721.0 2492.90   8
   2  -4  -2 38355.2 2567.50  31
   2   4  -1 6685.81 519.654   2
  -2   4  -1 5881.13 520.643   2
   2  -4  -1 6488.57 517.551   4
  -2  -4  -1 6201.38 515.337   4
   2   4  -1 6992.64 498.211  34
  -2   4  -1 6582.68 496.088  34
  -2  -4  -1 6616.63 424.558  32
   2  -4  -1 6043.21 472.347  31
  -2   4   0 20895.0 1372.41   2
   2  -4   0 19749.3 1349.79   4
   2   4   0 22151.3 1365.56   2
  -2  -4   0 20929.0 1361.26   4
   2   4   0 21749.5 1337.78  34
   2  -4   0 20833.6 1306.72  31
   2   4   1 5882.92 473.470   2
  -2   4   1 4979.59 472.589   2
   2  -4   1 5213.91 492.183  33
  -2   4   1 6258.04 467.275  34
  -2  -4   1 5422.51 450.570  31
   2  -4   1 5889.30 418.856  31
  -2  -4   2 44038.3 2601.83   3
  -2   4   2 41603.8 2628.00   2
   2   4   2 40145.5 2605.37   2
   2  -4   2 44609.5 2600.46   3
  -2   4   2 41756.4 2591.78  34
   2   4   2 41290.4 2592.15  34
   2  -4   2 44072.2 2548.17  31
  -2  -4   2 43311.6 2596.36  31
   2  -4   3 672.230 164.250   3
   2   4   3 1160.03 206.465   2
  -2   4   3 1326.10 228.049   2
  -2  -4   3 820.556 173.006   3
   2   4   3 1394.35 209.401  34
  -2   4   3 1257.24 197.065  34
   2  -4   3 1201.19 151.656  31
  -2  -4   3 1033.55 195.438  30
  -2  -4   3 1006.20 186.581  31
   2  -4   3 886.921 228.010  30
  -2  -4   4 44456.4 2649.32   3
   2  -4   4 43388.3 2641.79   3
   2   4   4 45677.7 2667.61  34
  -2  -4   4 45305.4 2700.64  33
  -2   4   4 45601.5 2654.08  34
   2  -4   4 40985.8 2675.57  30
  -2  -4   4 40088.9 2630.74  30
   2  -4   4 43151.8 2588.49  31
  -2  -4   4 43141.0 2646.14  31
  -2   4   5 5095.22 408.892  34
   2   4   5 4568.93 407.468  34
   2  -4   5 3411.09 416.078  33
  -2  -4   5 4318.76 432.722  33
  -2  -4   5 3969.81 379.744   3
   2  -4   5 3770.18 371.164   3
   2   4   5 4755.20 436.000   9
  -2  -4   5 3936.58 378.089  30
   2  -4   5 4153.96 412.066  30
   2  -4   5 3752.62 328.051  31
  -2  -4   5 3894.80 377.713  31
   2   4   6 30058.0 1861.17  34
  -2   4   6 30264.9 1840.34  34
   2  -4   6 29571.7 1916.04  33
  -2  -4   6 29316.9 1887.69  33
  -2  -4   6 29401.6 1840.82   3
   2  -4   6 29112.5 1836.87   3
  -2   4   6 31779.5 1803.00   9
   2   4   6 30257.7 1882.30   9
   2  -4   6 26870.4 1861.19  30
  -2  -4   6 28455.3 1837.95  30
  -2  -4   6 27104.0 1835.89  31
   2  -4   6 26768.8 1773.79  31
   2   4   7 3215.19 348.796  34
  -2   4   7 2941.26 322.672  34
   2  -4   7 2494.42 382.928  33
  -2  -4   7 2695.46 361.316  33
   2  -4   7 2689.06 326.744   3
  -2  -4   7 3180.07 344.446   3
  -2   4   7 3576.42 296.211   9
   2   4   7 3983.21 385.293   9
   2  -4   7 2621.92 363.182  30
  -2  -4   7 2772.34 342.703  30
   2  -4   7 2623.02 281.988  31
  -2  -4   7 3116.46 344.112  31
  -2  -4   8 768.438 223.969  33
  -2   4   8 351.122 162.561  34
   2  -4   8 1136.20 295.613  33
   2   4   8 315.848 171.117  34
   2  -4   8 1214.45 220.634   3
  -2  -4   8 1336.29 230.886   3
   2   4   8 143.082 163.332   9
  -2  -4   8 1037.50 235.926  30
  -2  -4   8 1185.43 224.970  31
   2   4   8 101.825 127.033  30
   2  -4   8 1056.93 246.878  30
   2  -4   8 1042.75 173.643  31
   2   4   9 3757.45 414.817  34
   2  -4   9 2787.60 449.018  33
  -2  -4   9 3670.56 444.514  33
  -2   4   9 3422.87 373.559  34
   2  -4   9 4188.86 426.892   3
  -2  -4   9 4677.71 446.714   3
   2   4   9 4696.19 440.983   9
  -2  -4   9 3507.59 422.786  30
   2   4   9 4164.26 409.003  30
   2  -4   9 4021.60 365.590  31
  -2  -4   9 3655.24 419.692  31
   2  -4   9 2796.96 417.741  30
   2   4  10 18265.7 1356.33  34
  -2   4  10 18753.7 1318.67  34
  -2  -4  10 19718.0 1406.05  33
   2  -4  10 18707.4 1467.68  33
   2   4  10 23181.4 1398.01   9
   2   4  10 21238.0 1444.26   7
  -2  -4  10 22069.0 1414.16   3
   2  -4  10 21587.9 1401.61   3
   2  -4  10 17368.5 1387.76  30
  -2  -4  10 18610.9 1384.52  30
  -2  -4  10 19821.3 1391.81  31
   2  -4  10 19038.1 1306.80  31
   2   4  10 19676.4 1353.87  30
  -2  -4  11 3144.74 395.738   3
   2  -4  11 3779.79 420.198   3
   2  -4  11 2625.45 456.795  33
   2   4  11 2400.33 352.357  34
  -2  -4  11 2206.14 373.429  33
   2  -4  11 2727.29 243.273  21
   2   4  11 2708.55 393.589   7
   2  -4  11 2814.45 324.240  31
  -2  -4  11 2461.14 377.447  30
  -2  -4  11 2263.58 360.122  31
   2  -4  11 2592.81 393.126  30
   2   4  11 2124.29 326.933  30
  -2   4  11 2295.52 402.029  30
  -2  -4  12 5522.44 547.565   3
   2  -4  12 5825.65 557.191   3
   2   4  12 4851.97 506.658  34
  -2  -4  12 4215.91 515.098  33
   2  -4  12 3563.42 549.825  33
   2   4  12 5313.38 357.179  21
   2  -4  12 4430.34 360.964  21
   2   4  12 5898.00 576.177   7
  -2  -4  12 4198.60 527.309  30
  -2   4  12 4237.90 527.469  30
   2  -4  12 4544.90 459.017  31
  -2  -4  12 4572.52 519.648  31
   2  -4  12 4287.08 540.316  30
   2   4  12 4604.75 501.758  30
  -2  -4  13 741.165 262.242   3
   2  -4  13 1103.67 283.943   3
   2  -4  13 1245.67 376.108  33
  -2  -4  13 982.390 275.704  33
   2   4  13 1015.59 145.612  21
   2   4  13 903.330 264.579   7
   2  -4  13 935.933 311.974  30
  -2   4  13 1008.30 282.100  30
   2   4  13 619.397 246.057  30
  -2  -4  13 613.835 262.451  30
  -2  -4  13 581.661 248.636  31
  -2   4  14 11787.7 889.906   3
   2  -4  14 9761.47 850.589   3
  -2  -4  14 11228.8 881.756   3
   2   4  14 10847.9 880.229   3
  -2  -4  14 7704.95 806.775  33
   2  -4  14 8236.65 891.068  33
   2   4  14 9627.66 619.263  21
   2   4  14 10039.2 837.053   7
   2  -4  14 8968.43 871.147  30
  -2  -4  14 7657.06 797.569  31
  -2   4  14 9007.51 867.063  30
  -2  -4  14 8446.95 847.819  30
   2   4  14 8168.42 805.513  30
  -2  -4  15 33.0572 195.082  33
   2  -4  15 353.284 269.512  33
   2   4  15 272.717 114.759  21
   2  -4  15 412.789 248.445   3
   2   4  15 307.098 237.506   3
  -2   4  15 65.4291 178.803   3
  -2  -4  15 511.119 251.886   3
   2  -4  15 205.887 259.568  30
  -2  -4  15 384.935 253.781  30
   2   4  15-31.8764 230.269  30
  -2  -4  15 65.7096 183.253  31
  -2   4  15 296.835 248.106  30
   2  -4  16 2237.42 447.781  33
   2   4  16 2521.78 219.235  21
   2  -4  16 2784.13 427.882   3
  -2  -4  16 2833.36 435.846   3
   2   4  16 2418.47 407.915   3
  -2   4  16 2191.59 390.005   3
   2  -4  16 2493.41 449.850  30
   2   4  16 1494.57 356.017  30
  -2  -4  16 2315.86 443.445  30
  -2   4  16 1287.84 371.160  30
  -2  -4  16 2073.86 371.102  31
   2   4  17 613.321 126.955  21
   2   4  18 5479.98 387.481  21
   2  -4  19 423.173 105.507   6
  -2  -4  19 487.134 105.884   6
   2   4  19 417.917 102.752  21
  -2  -4  20 2401.47 195.691   6
   2  -4  20 2372.92 197.480   6
   2   4  20 2025.75 179.653  14
   2  -4  21 76.1233 75.4214   6
  -2  -4  21 75.6915 72.1569   6
   2   4  21 57.4961 57.1396  14
   2   4  22 1225.30 120.041  19
   2  -4  22 1046.60 111.451   6
  -2  -4  22 1147.42 107.976   6
  -2  -4  23 47.9301 38.3797   6
   2  -5 -22 139.057 55.9263  25
  -2  -5 -22 27.8192 55.5529  24
  -2   5 -21 725.232 93.7591  16
   2   5 -21 536.246 76.9818  16
  -2  -5 -20 218.566 110.953  26
  -2   5 -20 164.014 80.2749   5
   2   5 -20 137.069 79.6217   5
   2   5 -20 87.4465 74.8904  16
   2  -5 -19 2824.23 235.653  36
  -2   5 -19 2860.68 225.343   5
   2   5 -19 2815.52 224.604   5
   2   5 -19 2484.99 213.615  16
  -2  -5 -19 2674.60 247.643  26
  -2  -5 -18 1005.62 149.053  36
   2  -5 -18 1219.53 171.487  36
   2   5 -18 1058.66 133.620   5
  -2   5 -18 1097.89 140.048   5
   2   5 -18 1005.96 138.788  16
  -2  -5 -18 909.825 167.744  26
  -2  -5 -18 1271.31 173.566  25
   2  -5 -17 5081.08 388.836  36
  -2  -5 -17 5019.02 375.694  36
   2   5 -17 5228.75 374.046   5
  -2   5 -17 5287.99 374.795   5
   2   5 -17 5307.06 371.319  16
   2   5 -17 5270.89 354.604  24
  -2  -5 -17 4632.61 386.728  26
   2  -5 -17 5038.21 391.329  25
   2  -5 -16 2059.92 215.924  36
  -2  -5 -16 1849.81 203.175  36
   2   5 -16 1593.63 181.722   5
  -2   5 -16 1595.66 181.459   5
   2  -5 -16 2075.53 216.875  25
   2   5 -16 1496.84 167.115  24
  -2  -5 -16 1809.02 209.868  26
  -2  -5 -15 3696.18 298.917  36
   2  -5 -15 4442.97 315.761  36
   2   5 -15 2987.26 259.048  24
   2  -5 -15 3646.02 292.689  26
  -2  -5 -15 3751.09 302.852  26
   2  -5 -15 4001.34 307.092  25
  -2   5 -15 3222.23 475.962   1
   2   5 -15 3665.82 489.632   1
  -2   5 -15 2844.09 272.076   5
   2   5 -15 2910.90 271.761   5
  -2  -5 -14 1234.50 128.216  13
  -2  -5 -14 1046.88 174.059  36
   2  -5 -14 1059.25 173.057  36
  -2  -5 -14 1152.43 167.977  26
   2  -5 -14 1000.75 170.233  25
   2  -5 -14 1218.08 161.395  26
   2   5 -14 530.438 121.933  24
  -2   5 -14 1385.76 331.363   1
   2   5 -14 1124.54 296.075   1
  -2   5 -14 900.165 143.162   5
   2   5 -14 981.431 144.669   5
   2   5 -14 1017.14 292.488   8
  -2  -5 -13 8187.33 475.648  13
  -2  -5 -13 7537.94 509.004  36
   2  -5 -13 8122.34 516.561  36
   2   5 -13 6755.86 498.672  35
   2  -5 -13 7564.83 495.867  26
   2  -5 -13 8124.67 510.736  25
  -2  -5 -13 8278.51 509.525  26
   2   5 -13 5886.37 466.502  24
  -2   5 -13 7358.28 701.198   1
   2   5 -13 7839.05 709.192   1
  -2   5 -13 6162.84 481.724   5
   2   5 -13 6161.65 693.322   8
   2   5 -13 6684.16 484.173   5
  -2  -5 -12 2287.97 183.085  13
  -2  -5 -12 2128.22 221.881  36
   2   5 -12 1973.88 204.063  35
   2  -5 -12 2336.82 224.722  36
   2  -5 -12 1928.63 194.867  26
  -2  -5 -12 2170.54 205.862  26
   2  -5 -12 2059.70 212.593  25
   2   5 -12 1832.75 185.264  24
  -2   5 -12 2215.86 203.496   5
   2   5 -12 2216.97 198.287   5
   2   5 -12 1838.51 345.691   8
   2   5 -12 2726.72 377.352   1
  -2   5 -12 2505.37 373.723   1
  -2  -5 -11 8415.56 489.260  13
   2   5 -11 6827.17 509.025  35
  -2  -5 -11 7665.01 518.756  36
   2  -5 -11 7882.67 521.155  36
   2  -5 -11 7875.86 502.320  26
  -2  -5 -11 7850.94 507.406  26
  -2  -5 -11 7180.60 517.408  22
  -2   5 -11 7218.92 502.885   5
   2   5 -11 7079.24 501.238   5
   2   5 -11 7122.59 691.257   8
  -2  -5 -10 1369.07 268.695   4
   2  -5 -10 1590.35 287.825   4
  -2  -5 -10 1468.58 131.639  13
  -2  -5 -10 1166.19 141.816  26
  -2  -5 -10 1061.17 153.873  22
  -2   5 -10 1536.53 149.389   5
   2  -5 -10 1459.41 250.541   8
   2   5 -10 1315.39 143.420   5
   2   5 -10 1239.59 263.911   8
   2   5 -10 1157.56 149.426  35
  -2  -5  -9 15932.0 1307.44  32
   2   5  -9 22369.2 1248.40  35
  -2   5  -9 22383.2 1523.39   2
   2   5  -9 22115.8 1520.85   2
   2  -5  -9 19585.3 1431.26   4
  -2  -5  -9 18835.7 1439.37   4
   2  -5  -9 17641.7 1351.59   8
   2   5  -9 21633.4 1417.15   8
  -2   5  -9 20893.2 1233.60   5
   2   5  -9 21002.8 1233.45   5
  -2   5  -8 4718.95 413.551  34
   2   5  -8 5399.69 368.872  35
  -2  -5  -8 4661.74 425.070  32
  -2  -5  -8 5834.09 554.081   4
  -2   5  -8 5111.17 553.834   2
   2   5  -8 6361.97 587.640   2
   2  -5  -8 5840.46 533.944   4
   2  -5  -8 5908.17 482.885   8
   2   5  -8 5242.49 486.151   8
  -2   5  -8 5242.81 356.811   5
   2   5  -8 5210.76 355.263   5
  -2   5  -8 4911.55 462.166  29
   2   5  -7 6886.41 449.542  35
   2   5  -7 6633.82 487.576  34
  -2  -5  -7 9432.42 540.491  32
  -2   5  -7 6494.61 516.773  34
   2  -5  -7 10045.9 673.523   4
   2   5  -7 6459.06 623.930   2
  -2  -5  -7 9982.38 691.003   4
  -2   5  -7 7177.56 643.244   2
   2   5  -7 6054.26 536.755   8
   2  -5  -7 10750.6 602.774   8
   2   5  -7 5828.80 430.766   5
  -2   5  -7 5728.93 430.804   5
  -2   5  -7 6421.77 551.774  29
  -2  -5  -6 4925.15 401.624  32
  -2   5  -6 5836.61 459.942  34
   2   5  -6 6187.33 436.179  34
  -2  -5  -6 4962.12 509.582   4
   2  -5  -6 5282.92 503.213   4
  -2   5  -6 5401.83 532.449   2
   2   5  -6 5500.44 536.447   2
   2  -5  -6 5705.59 447.062   8
   2   5  -6 5240.67 449.378   8
  -2   5  -6 5361.41 482.404  29
  -2  -5  -5 14542.9 908.065  32
   2   5  -5 13203.5 944.868  34
  -2   5  -5 14714.6 976.829  34
   2  -5  -5 15460.8 950.094   8
   2   5  -5 12838.3 1030.14   2
  -2   5  -5 13912.8 1049.60   2
   2  -5  -5 15166.3 1036.63   4
  -2  -5  -5 14464.7 1041.82   4
  -2   5  -4 4241.46 368.626  34
   2   5  -4 4184.93 348.013  34
  -2  -5  -4 3824.84 275.574  32
   2  -5  -4 3400.33 296.980   8
  -2  -5  -4 3204.90 379.439   4
   2  -5  -4 3283.94 372.741   4
   2   5  -4 3467.38 388.427   2
  -2   5  -4 3011.02 381.523   2
   2  -5  -3 47387.2 2677.66   4
  -2  -5  -3 43526.0 2668.20   4
   2   5  -3 43516.4 2673.16   2
  -2   5  -3 43284.0 2682.16   2
   2   5  -3 43664.7 2603.91  34
  -2   5  -3 42718.7 2613.12  34
  -2  -5  -3 40896.6 2504.88  32
   2  -5  -2 956.273 200.724   4
   2   5  -2 1037.47 228.129   2
  -2  -5  -2 1150.08 210.926   4
  -2   5  -2 1328.82 239.224   2
  -2   5  -2 1460.77 215.624  34
   2   5  -2 1217.66 196.918  34
  -2  -5  -2 1087.52 107.254  32
   2  -5  -2 916.701 183.375  31
  -2  -5  -2 901.644 216.396  31
   2  -5  -1 23541.1 1680.35   4
  -2  -5  -1 22809.2 1680.51   4
   2   5  -1 36465.3 1777.58   2
  -2   5  -1 36053.1 1796.95   2
  -2   5  -1 35072.7 1718.96  34
  -2  -5  -1 23396.9 1543.65  32
   2   5  -1 35055.7 1712.65  34
   2  -5  -1 22285.0 1630.46  31
  -2  -5  -1 25516.1 1685.69  31
  -2  -5   0 17561.1 1203.43   4
   2  -5   0 17407.7 1194.72   4
  -2   5   0 17912.1 1223.41   2
   2   5   0 17788.5 1206.14   2
   2   5   0 17641.5 1171.04  34
   2  -5   0 17724.8 1140.78  31
  -2  -5   0 17208.9 1051.81  32
  -2  -5   0 17719.8 1185.38  31
  -2  -5   1 29731.8 1840.10   4
   2   5   1 21971.8 1782.66   2
  -2   5   1 23623.9 1810.65   2
   2  -5   1 30658.2 1839.68   4
   2  -5   1 31592.5 1767.37  31
  -2  -5   1 33042.2 1826.22  31
  -2   5   2 1823.73 290.765   2
   2   5   2 1750.47 272.073   2
  -2   5   2 1912.75 267.175  34
   2  -5   2 1922.33 216.815  31
  -2  -5   2 2145.46 267.083  31
   2   5   3 46829.8 2882.48   2
  -2   5   3 52194.5 2928.08   2
   2   5   3 46163.7 2852.03  34
  -2   5   3 45033.5 2847.02  34
  -2  -5   3 46731.4 2840.05  31
   2  -5   3 44177.8 2778.41  31
   2  -5   4 2486.66 310.956   3
  -2  -5   4 3088.36 336.579   3
  -2   5   4 2303.37 351.012   2
   2   5   4 2420.03 332.896   2
  -2   5   4 2887.36 334.646  34
   2   5   4 3198.01 354.206  34
   2  -5   4 3261.28 286.798  31
  -2  -5   4 2915.10 329.924  30
  -2  -5   4 3134.50 333.780  31
  -2   5   5 11331.7 806.054  34
   2   5   5 10450.2 804.986  34
   2  -5   5 10212.6 842.446  33
   2  -5   5 10600.6 785.404   3
  -2  -5   5 10065.1 780.126   3
  -2   5   5 11970.0 878.608   2
   2   5   5 12201.7 854.951   2
   2   5   5 12095.5 858.377   9
  -2  -5   5 9463.18 772.018  30
  -2  -5   5 10011.3 769.125  31
   2  -5   5 9287.51 707.506  31
   2  -5   5 9209.28 812.718  30
  -2  -5   6 6409.53 593.485  33
   2  -5   6 5669.53 579.922  33
   2   5   6 6156.97 542.097  34
  -2   5   6 5732.99 524.070  34
   2  -5   6 5463.46 511.396   3
  -2  -5   6 5363.40 505.550   3
  -2   5   6 5514.51 480.594   9
   2   5   6 6230.70 563.937   9
   2  -5   6 4979.67 540.153  30
  -2  -5   6 5734.58 523.358  30
   2  -5   6 5497.75 448.610  31
  -2  -5   6 6213.58 527.109  31
   2   5   7 8759.50 641.199  34
  -2   5   7 8799.53 613.122  34
  -2  -5   7 5558.85 587.895  33
   2  -5   7 5961.07 620.327  33
   2  -5   7 5201.02 537.382   3
  -2  -5   7 4459.22 515.392   3
  -2   5   7 8617.63 541.036   9
   2   5   7 8598.06 639.446   9
   2  -5   7 5999.67 601.259  30
  -2  -5   7 5692.42 555.834  30
  -2  -5   7 5463.77 540.034  31
   2  -5   7 4879.28 464.466  31
  -2  -5   8 5324.61 566.528  33
   2   5   8 6467.54 578.129  34
  -2   5   8 4930.78 508.493  34
   2  -5   8 4935.59 603.445  33
  -2  -5   8 5802.24 544.259   3
   2  -5   8 5807.62 546.165   3
   2   5   8 6824.13 585.424   9
   2  -5   8 6233.10 602.087  30
  -2  -5   8 5173.88 539.633  30
   2   5   8 6113.72 519.194  30
  -2  -5   8 5189.13 527.700  31
   2  -5   8 5183.50 453.407  31
  -2  -5   9 21279.6 1421.54  33
   2   5   9 16253.4 1326.00  34
   2  -5   9 19622.6 1457.38  33
  -2   5   9 16721.3 1298.34  34
   2   5   9 18028.7 1330.67   9
  -2  -5   9 21824.3 1386.84   3
   2  -5   9 20997.9 1373.96   3
   2  -5   9 19395.9 1406.77  30
  -2  -5   9 20776.7 1365.61  31
   2  -5   9 19277.3 1258.11  31
  -2  -5   9 20781.0 1391.12  30
   2   5   9 16566.6 1287.17  30
  -2  -5  10 1925.83 309.776   3
   2  -5  10 1934.58 308.537   3
  -2   5  10 1711.49 287.574  34
  -2  -5  10 1454.45 317.947  33
   2   5  10 1420.34 290.740  34
   2  -5  10 1555.56 381.417  33
   2   5  10 1763.47 177.227  21
  -2  -5  10 1800.40 160.627   6
   2   5  10 1680.26 291.494   9
   2  -5  10 1532.55 152.792   6
   2  -5  10 1222.65 314.445  30
   2   5  10 1115.13 249.697  30
  -2  -5  10 1039.31 290.313  30
   2  -5  10 1170.67 206.771  31
  -2  -5  10 1109.38 264.660  31
   2  -5  11 10998.1 891.183   3
  -2  -5  11 9553.82 862.898   3
  -2  -5  11 8629.22 857.634  33
   2   5  11 10068.1 871.281  34
  -2   5  11 9584.12 811.313  34
   2  -5  11 8123.19 907.987  33
   2   5  11 11945.4 683.709  21
   2  -5  11 10681.1 665.402   6
   2   5  11 12541.5 951.763   7
  -2  -5  11 10573.4 665.415   6
   2  -5  11 9138.87 888.252  30
  -2  -5  11 8402.65 827.715  31
  -2  -5  11 8694.48 862.677  30
   2   5  11 10486.7 840.359  30
  -2   5  11 10803.1 904.283  30
  -2  -5  12 2077.58 356.946   3
   2  -5  12 1703.96 333.043   3
   2  -5  12 1715.05 391.339  33
  -2  -5  12 1493.20 332.335  33
   2   5  12 1530.12 320.249  34
   2   5  12 2256.09 208.809  21
   2  -5  12 2156.90 193.588   6
  -2  -5  12 2053.79 192.777   6
   2   5  12 1968.09 376.212   7
   2  -5  12 1754.11 387.672  30
  -2  -5  12 1352.75 302.847  31
  -2  -5  12 1423.26 332.810  30
  -2   5  12 2246.74 384.035  30
   2   5  12 1653.74 309.781  30
  -2  -5  13 6798.84 665.598   3
   2  -5  13 6164.55 646.026   3
   2  -5  13 4825.19 681.445  33
  -2  -5  13 4642.28 607.037  33
   2   5  13 7472.90 448.546  21
   2   5  13 7116.35 675.861   7
  -2  -5  13 6464.33 429.802   6
   2  -5  13 5790.15 421.341   6
   2   5  13 6588.43 631.164  30
   2  -5  13 5005.99 646.116  30
  -2   5  13 6175.08 660.542  30
  -2  -5  13 4641.50 624.583  30
  -2  -5  13 3972.84 555.080  31
  -2  -5  14 1530.00 337.277   3
   2  -5  14 1177.50 305.866   3
  -2  -5  14 894.869 278.881  33
   2  -5  14 842.598 319.154  33
   2   5  14 1411.17 169.343  21
  -2  -5  14 1169.88 153.972   6
   2  -5  14 1092.32 150.984   6
  -2   5  14 1072.87 330.115  30
   2  -5  14 1210.52 356.997  30
  -2  -5  14 957.039 282.921  31
  -2  -5  14 930.172 309.169  30
   2   5  15 4669.72 539.061   3
  -2   5  15 3989.64 511.087   3
   2  -5  15 2824.88 466.786   3
  -2  -5  15 3409.65 495.309   3
   2  -5  15 2554.43 482.354  33
   2   5  15 3887.59 285.979  21
  -2  -5  15 3003.31 267.897   6
   2  -5  15 3132.98 267.724   6
  -2   5  15 4074.60 518.131  30
  -2  -5  15 2455.84 460.972  30
   2  -5  15 2686.21 485.401  30
  -2  -5  16 1600.85 171.034   6
   2  -5  16 1371.36 165.975   6
   2   5  16 1606.23 176.806  21
  -2  -5  16 1740.12 357.052   3
   2  -5  16 1412.92 335.488   3
   2   5  16 1546.59 341.577   3
   2  -5  16 960.538 360.899  30
   2  -5  17 5655.21 382.775   6
  -2  -5  17 5513.75 379.079   6
   2   5  17 4650.82 366.788  21
   2  -5  18 985.383 135.613   6
  -2  -5  18 868.652 128.928   6
   2   5  18 995.466 131.054  21
  -2  -5  19 3440.25 257.918   6
   2  -5  19 3159.53 257.989   6
   2   5  19 3434.16 245.299  21
  -2  -5  20 136.840 76.3064   6
   2  -5  20 135.637 81.1150   6
   2   5  20 81.8441 73.5687  14
   2  -5  21 486.211 86.9713   6
  -2  -5  21 557.490 87.0072   6
   2   5  21 723.756 78.3427  14
  -2  -5  22 94.7605 48.9826   6
   2  -6 -20 281.785 89.1497  25
   2   6 -20 436.390 78.7959   5
  -2   6 -20 359.041 81.4726   5
  -2   6 -20 279.543 64.2394  16
   2  -6 -19 869.542 128.727  36
  -2   6 -19 1087.25 121.886   5
   2   6 -19 898.252 117.077   5
  -2   6 -19 770.017 108.857  16
   2  -6 -19 1000.06 130.743  25
  -2  -6 -19 885.659 132.728  25
  -2  -6 -18 927.355 134.891  36
   2  -6 -18 1093.36 152.963  36
  -2   6 -18 1248.01 141.412   5
   2   6 -18 1085.81 132.252   5
   2  -6 -18 1214.79 158.266  25
  -2  -6 -18 1127.02 154.376  25
  -2  -6 -17 855.758 139.331  36
   2  -6 -17 790.516 154.236  36
   2   6 -17 902.773 129.118   5
  -2   6 -17 1019.63 135.579   5
   2  -6 -17 725.184 144.252  25
  -2  -6 -17 735.417 147.543  26
  -2  -6 -17 899.566 152.743  25
   2  -6 -16 8279.29 551.565  36
  -2  -6 -16 7741.62 537.289  36
  -2   6 -16 8139.00 535.040   5
   2   6 -16 8344.68 535.105   5
   2  -6 -16 7728.73 540.138  25
  -2  -6 -16 7657.08 542.872  26
   2   6 -15 207.361 102.228   5
  -2   6 -15 234.178 110.873   5
   2  -6 -15 385.222 141.416  36
  -2  -6 -15 463.886 139.355  36
   2  -6 -15 401.935 138.301  25
  -2  -6 -15 444.692 134.630  26
   2  -6 -14 3406.21 291.011  36
  -2  -6 -14 2683.25 271.656  36
  -2   6 -14 3890.49 498.054   1
   2   6 -14 3699.91 489.625   1
  -2   6 -14 3408.87 271.068   5
   2   6 -14 3103.86 262.150   5
  -2  -6 -14 2902.62 272.101  26
   2  -6 -14 3122.00 275.551  25
   2  -6 -13 383.709 133.936  25
  -2  -6 -13 349.700 128.992  26
   2   6 -13 444.755 122.650  35
  -2  -6 -13 290.267 136.158  36
   2  -6 -13 645.578 151.794  36
   2   6 -13 320.008 226.639   1
  -2   6 -13 397.600 118.547   5
  -2   6 -13 726.880 266.360   1
   2   6 -13 495.487 117.211   5
  -2   6 -12 1753.02 344.485   1
   2   6 -12 1790.93 339.828   1
  -2  -6 -12 2034.51 164.880  13
  -2  -6 -12 1528.03 195.675  36
   2  -6 -12 1852.34 214.665  36
   2   6 -12 1476.51 185.450  35
  -2  -6 -12 1707.54 186.488  26
   2  -6 -12 1692.64 190.477  25
  -2  -6 -12 1371.16 189.127  22
   2   6 -12 1605.57 179.736   5
  -2   6 -12 1561.52 176.146   5
  -2  -6 -11 780.662 112.122  13
   2  -6 -11 938.366 163.844  36
   2   6 -11 992.399 149.650  35
   2  -6 -11 753.948 136.650  25
  -2  -6 -11 1136.93 145.149  26
  -2  -6 -11 878.242 146.027  22
  -2  -6 -11 1306.37 311.366   4
   2   6 -11 926.953 132.126   5
  -2   6 -11 1004.95 135.624   5
   2  -6 -11 629.530 239.029   4
   2  -6 -10 3253.05 439.067   4
  -2  -6 -10 4821.79 512.630   4
  -2  -6 -10 3065.93 235.951  13
   2   6 -10 3833.11 279.488  35
   2  -6 -10 2873.50 256.950  25
  -2  -6 -10 3462.10 260.950  26
   2  -6 -10 3093.25 246.915  26
   2  -6 -10 2426.44 240.104  22
  -2  -6 -10 2973.86 267.933  22
  -2   6 -10 3778.35 270.433   5
   2   6 -10 3962.34 272.271   5
   2   6  -9 4305.72 544.492   2
  -2  -6  -9 4866.31 538.504   4
  -2   6  -9 5120.06 580.993   2
   2  -6  -9 5506.08 551.168   4
  -2  -6  -9 4902.68 319.087  13
  -2  -6  -9 4914.53 338.086  26
   2  -6  -9 4337.15 332.898  25
   2  -6  -9 4526.29 341.934  23
   2   6  -9 4491.15 345.443  35
  -2  -6  -9 4492.16 347.781  22
   2  -6  -9 4264.72 325.166  22
   2   6  -9 4878.32 337.160   5
  -2   6  -9 4966.73 340.255   5
  -2  -6  -8 15237.2 1150.76   4
  -2   6  -8 17054.6 1223.13   2
   2  -6  -8 15888.9 1147.88   4
   2   6  -8 15925.8 1191.31   2
   2  -6  -8 13688.2 918.576  23
  -2  -6  -8 15195.1 913.540  26
   2   6  -8 15714.0 930.163  35
  -2  -6  -8 14196.2 924.529  22
  -2   6  -8 14950.0 917.457   5
   2   6  -8 14839.5 914.805   5
   2   6  -7 7642.17 504.645  35
  -2   6  -7 7792.46 601.740  34
   2  -6  -7 7330.55 496.385  23
  -2   6  -7 7296.88 711.415   2
   2   6  -7 7193.73 700.726   2
  -2  -6  -7 7883.75 697.747   4
   2  -6  -7 8855.57 713.489   4
  -2   6  -7 7492.64 491.435   5
   2   6  -7 7339.61 488.445   5
  -2   6  -6 7720.78 644.331  34
   2   6  -6 8045.22 630.583  34
   2   6  -6 8774.78 557.354  35
   2  -6  -6 12998.9 825.814   4
   2   6  -6 8213.97 758.181   2
  -2   6  -6 8291.92 765.800   2
  -2  -6  -6 13029.4 838.369   4
  -2   6  -6 8172.68 543.221   5
   2   6  -6 8085.87 540.199   5
  -2   6  -6 7851.23 671.540  29
   2   6  -5 1018.64 132.901  35
   2   6  -5 726.464 176.398  34
  -2   6  -5 993.287 197.438  34
   2   6  -5 1012.41 248.317   2
  -2  -6  -5 1221.58 249.282   4
   2  -6  -5 1540.18 259.768   4
  -2   6  -5 1146.58 263.643   2
   2   6  -5 983.513 117.090   5
  -2   6  -5 1129.67 125.390   5
  -2  -6  -5 1248.46 269.796  31
   2   6  -4 1067.51 256.011   2
  -2   6  -4 1212.59 273.466   2
  -2  -6  -4 2362.48 319.372   4
   2  -6  -4 2270.53 303.986   4
   2   6  -4 1172.77 141.090  35
   2   6  -4 1045.77 216.373  34
  -2   6  -4 883.395 206.487  34
  -2  -6  -4 1958.38 295.557  31
  -2  -6  -3 377.729 173.332   4
  -2   6  -3 317.958 200.911   2
   2   6  -3 296.361 165.999   2
   2  -6  -3 598.530 197.713   4
  -2   6  -3 197.929 148.363  34
   2   6  -3 487.552 173.285  34
   2   6  -3 291.717 98.0052  35
  -2  -6  -3 206.114 181.225  31
  -2  -6  -2 3458.39 415.051   4
   2  -6  -2 2966.78 396.104   4
  -2   6  -2 6075.67 534.518   2
   2   6  -2 6148.91 513.173   2
  -2   6  -2 5443.70 443.270  34
   2   6  -2 5773.44 453.013  34
  -2  -6  -2 2637.97 374.716  31
  -2  -6  -1 8573.99 713.955   4
   2   6  -1 7884.80 698.898   2
  -2   6  -1 9920.84 769.042   2
   2  -6  -1 8795.25 712.347   4
   2   6  -1 8881.50 678.944  34
  -2   6  -1 7728.55 659.927  34
   2  -6  -1 7491.71 633.850  31
  -2  -6  -1 7880.99 675.397  31
  -2   6   0 48790.1 3181.44   2
   2  -6   0 50084.2 3156.41   4
  -2  -6   0 48898.0 3156.45   4
   2   6   0 48945.2 3158.26   2
   2   6   0 52405.8 3133.11  34
  -2   6   0 51380.1 3128.29  34
   2  -6   0 49918.9 3081.95  31
  -2  -6   0 54335.9 3148.33  31
  -2   6   1 8963.87 749.618   2
  -2  -6   1 7716.44 696.450   4
   2  -6   1 7885.67 691.063   4
   2   6   1 8910.75 718.055   2
   2   6   1 8390.39 681.870  34
   2  -6   1 7992.54 623.126  31
  -2  -6   1 7635.27 660.536  31
  -2   6   2 4599.51 541.017   2
   2  -6   2 8704.39 618.894   4
   2   6   2 4569.98 525.124   2
  -2  -6   2 7769.64 605.079   4
   2   6   2 4723.55 382.935  35
  -2   6   2 4804.14 507.603  34
  -2  -6   2 7134.14 554.831  31
   2  -6   2 8304.23 522.233  31
  -2   6   3-110.845 168.958   2
   2   6   3 150.012 171.565   2
   2   6   3 22.0934 159.386  34
  -2   6   3-43.2365 154.090  34
   2  -6   3 14.3463 102.259  31
  -2  -6   3 99.5815 161.402  31
  -2   6   4 2419.73 357.145   2
   2   6   4 3244.06 378.965   2
   2   6   4 2530.77 324.165  34
  -2   6   4 1730.09 273.922  34
  -2  -6   4 895.974 216.361  31
   2   6   5 2395.46 348.456   2
  -2   6   5 2103.42 334.374   2
   2  -6   5 1228.85 307.533  33
   2   6   5 1445.69 285.320  34
  -2   6   5 1482.92 275.174  34
  -2  -6   5 1626.34 266.027  31
   2  -6   5 1250.88 198.142  31
  -2   6   6 11127.4 844.825  34
   2  -6   6 7563.12 824.283  33
   2   6   6 11019.3 862.740  34
  -2  -6   6 9788.10 812.516   3
   2  -6   6 9763.97 809.568   3
  -2   6   6 13701.8 953.015   2
   2   6   6 12772.6 920.417   2
   2   6   6 11183.0 870.286   9
  -2   6   6 11729.1 802.543   9
  -2  -6   6 8913.19 780.522  31
   2  -6   6 8239.46 704.061  31
   2   6   7 8075.96 732.236  34
   2  -6   7 8459.63 795.930  33
  -2   6   7 8385.58 721.817  34
   2  -6   7 8974.79 731.457   3
  -2   6   7 8881.48 789.220   2
  -2  -6   7 8594.47 727.328   3
   2   6   7 8555.63 767.342   2
   2   6   7 9272.88 752.164   9
   2  -6   7 7355.20 744.362  30
  -2  -6   7 6749.32 682.227  30
  -2  -6   7 7758.94 687.320  31
   2  -6   7 7751.42 615.047  31
   2  -6   8 14636.6 1210.62  33
  -2   6   8 13796.9 1113.83  34
   2   6   8 13366.5 1128.15  34
  -2  -6   8 16029.6 1156.00   3
   2   6   8 13979.1 1165.46   2
  -2   6   8 14420.5 1188.79   2
   2  -6   8 15522.9 1147.42   3
   2   6   8 15200.1 1141.52   9
  -2  -6   8 15420.4 926.670   6
   2  -6   8 16039.7 927.734   6
   2   6   8 14356.5 1074.73  30
  -2  -6   8 14424.3 1109.89  31
  -2  -6   8 13487.6 1122.02  30
   2  -6   8 14565.7 1194.92  30
  -2   6   9 3979.04 479.098  34
   2   6   9 4285.00 521.033  34
   2  -6   9 4711.92 588.454  33
  -2   6   9 4966.99 580.990   2
   2  -6   9 4184.68 506.017   3
   2   6   9 4690.52 549.117   2
  -2  -6   9 4733.10 518.174   3
   2   6   9 4898.61 515.527   9
   2  -6   9 4669.39 330.322   6
  -2  -6   9 4667.50 330.405   6
   2   6   9 3842.27 454.754  30
  -2  -6   9 4382.52 527.124  30
  -2  -6   9 4575.81 503.489  31
   2  -6   9 3905.53 549.069  30
  -2   6  10 4595.52 534.642  34
   2   6  10 4602.18 570.262  34
   2  -6  10 5591.53 667.765  33
  -2  -6  10 5821.29 388.700   6
   2  -6  10 5950.90 388.878   6
   2   6  10 4606.62 535.050   9
   2  -6  10 6131.92 609.446   3
  -2  -6  10 5992.26 617.109   3
   2  -6  10 5169.92 625.139  30
  -2  -6  10 5683.78 613.539  30
  -2  -6  10 5202.73 557.760  31
   2   6  10 3868.37 492.369  30
  -2  -6  11 871.215 271.878   3
   2  -6  11 1027.17 286.124   3
   2  -6  11 862.377 326.548  33
  -2   6  11 704.861 232.771  34
  -2  -6  11 396.022 268.372  33
   2   6  11 598.525 248.744  34
   2   6  11 1115.06 160.714  21
   2   6  11 1309.03 317.293   7
   2  -6  11 961.454 136.328   6
  -2  -6  11 1087.89 140.725   6
  -2  -6  11 740.715 243.979  31
  -2  -6  11 1225.66 323.122  30
   2  -6  11 837.642 315.538  30
  -2   6  11 1057.40 290.070  30
  -2  -6  12 1192.45 312.006   3
   2  -6  12 831.307 277.815   3
  -2  -6  12 585.296 278.325  33
   2  -6  12 534.361 318.012  33
   2   6  12 602.386 252.804  34
   2   6  12 1167.12 158.580  21
   2  -6  12 981.014 140.640   6
  -2  -6  12 1086.92 149.009   6
   2   6  12 1146.11 289.065   7
  -2  -6  12 987.727 303.749  30
   2  -6  12 1044.06 336.255  30
  -2   6  12 988.929 286.531  30
  -2  -6  12 335.910 210.823  31
  -2  -6  13 324.179 241.468   3
   2  -6  13 320.718 235.593   3
   2  -6  13 135.026 256.312  33
   2   6  13 335.903 116.813  21
  -2  -6  13 459.532 119.841   6
   2  -6  13 366.550 110.417   6
  -2   6  13 348.423 233.633  30
  -2  -6  13 314.044 240.240  30
   2  -6  13 388.578 264.057  30
   2  -6  14 4498.47 548.435   3
  -2  -6  14 4234.52 539.156   3
  -2   6  14 2789.29 471.121  30
   2  -6  14 2854.61 514.492  30
  -2  -6  14 2817.16 486.263  30
   2  -6  14 2993.78 545.066  33
   2   6  14 4085.53 309.064  21
   2  -6  14 4063.63 303.944   6
  -2  -6  14 3845.18 301.754   6
   2   6  15 250.252 112.173  21
  -2  -6  15 233.703 106.429   6
   2  -6  15 294.651 107.251   6
   2   6  16 7095.94 502.884  21
  -2  -6  16 8182.62 513.329   6
   2  -6  16 7530.24 510.922   6
   2   6  17 1014.87 136.392  21
   2  -6  17 1217.99 145.119   6
  -2  -6  17 1053.75 141.592   6
   2   6  18 1174.98 127.227  21
  -2  -6  18 1185.49 139.071   6
   2  -6  18 1364.41 147.539   6
  -2  -6  19 1035.14 121.080   6
   2  -6  19 1017.93 123.839   6
   2   6  20 608.835 87.1637  14
  -2  -6  20 452.998 83.8439   6
   2  -6  20 458.309 85.7994   6
   2   6  21 9.14140 40.7102  14
  -2   6  21 58.0824 40.1731  14
  -2  -6  21 63.1315 50.0167   6
   2  -6  21 21.6617 54.2972   6
  -2   7 -20 148.291 57.6391   5
   2  -7 -19 149.572 80.1691  36
   2   7 -19 115.347 68.4852   5
  -2   7 -19 76.6495 71.4762   5
   2   7 -18 946.362 115.634   5
  -2   7 -18 1063.31 122.142   5
  -2  -7 -18 783.527 106.793  36
   2  -7 -18 921.912 132.502  36
   2   7 -17 4664.90 319.295   5
  -2   7 -17 4546.62 321.752   5
  -2  -7 -17 4305.92 312.956  36
   2  -7 -17 4182.94 324.736  36
   2   7 -16 1134.26 141.103   5
  -2   7 -16 1320.18 152.584   5
   2  -7 -16 1050.55 165.856  36
  -2  -7 -16 1127.52 150.655  36
   2   7 -15 9095.18 568.489   5
  -2   7 -15 8827.61 568.783   5
  -2  -7 -15 8002.61 566.521  36
   2  -7 -15 8335.44 577.247  36
  -2   7 -14 339.097 114.645   5
   2   7 -14 436.406 113.860   5
  -2  -7 -14 343.168 136.659  36
   2  -7 -14 456.930 149.740  36
  -2  -7 -13 4380.61 369.104  26
   2  -7 -13 4521.36 383.895  36
  -2  -7 -13 4884.87 384.625  36
   2   7 -13 5288.31 382.665  35
   2   7 -13 5649.28 380.018   5
  -2   7 -13 5201.95 378.156   5
   2   7 -13 6915.80 644.004   1
  -2   7 -13 6211.11 643.797   1
  -2  -7 -12 532.128 126.164  26
  -2  -7 -12 756.063 157.407  36
   2  -7 -12 614.217 156.465  36
   2   7 -12 447.128 125.903  35
  -2  -7 -12 433.779 131.955  22
  -2   7 -12 641.518 259.422   1
   2   7 -12 353.779 249.858   1
  -2   7 -12 444.325 123.907   5
   2   7 -12 569.165 124.393   5
   2  -7 -11 1479.58 340.650   4
  -2  -7 -11 1649.97 364.805   4
   2   7 -11 2101.89 205.486  35
   2  -7 -11 1840.30 216.346  36
  -2  -7 -11 1900.58 195.633  26
  -2  -7 -11 1481.82 193.912  22
  -2   7 -11 1979.13 197.699   5
   2   7 -11 2068.43 195.152   5
  -2  -7 -10 1561.68 354.179   4
   2  -7 -10 2049.71 369.054   4
  -2  -7 -10 2186.50 182.500  13
   2   7 -10 2211.74 221.161  35
  -2  -7 -10 2123.06 208.955  26
  -2  -7 -10 2087.02 218.251  22
  -2   7 -10 2357.37 212.741   5
   2   7 -10 2554.03 213.285   5
   2   7  -9 18068.0 1373.87   2
  -2  -7  -9 17518.5 1310.19   4
  -2   7  -9 18094.6 1381.34   2
   2  -7  -9 18353.3 1316.20   4
  -2  -7  -9 16806.2 1004.86  13
   2   7  -9 17075.3 1042.40  35
   2  -7  -9 16194.3 1029.44  23
  -2  -7  -9 16711.6 1023.82  26
  -2  -7  -9 15479.5 1034.43  22
  -2   7  -9 16203.0 1029.65   5
   2   7  -9 16839.6 1028.93   5
   2  -7  -8 2854.27 405.338   4
  -2   7  -8 3508.68 488.347   2
  -2  -7  -8 3244.41 434.055   4
   2   7  -8 3107.16 477.377   2
  -2  -7  -8 2876.10 211.073  13
   2  -7  -8 2420.00 230.667  23
  -2  -7  -8 2938.42 230.292  26
   2   7  -8 2907.66 246.270  35
  -2  -7  -8 2408.59 235.754  22
   2  -7  -8 2740.54 223.129  22
   2   7  -8 2716.74 229.499   5
  -2   7  -8 2555.80 230.896   5
   2  -7  -7 29962.6 1945.63   4
  -2  -7  -7 29887.3 1951.33   4
  -2   7  -7 29216.9 2004.41   2
   2   7  -7 29427.9 1986.11   2
  -2  -7  -7 26990.4 1660.13  23
  -2  -7  -7 29540.0 1660.63  26
   2  -7  -7 28087.0 1671.30  23
   2   7  -7 27801.1 1676.97  35
   2  -7  -7 27334.1 1657.04  22
  -2  -7  -7 27147.1 1674.49  22
  -2   7  -7 27244.2 1666.74   5
   2   7  -7 27195.4 1662.98   5
  -2   7  -6 4340.00 534.363   2
  -2  -7  -6 3894.77 478.042   4
   2   7  -6 5021.83 546.146   2
   2  -7  -6 3762.30 474.397   4
  -2  -7  -6 4143.98 303.102  23
   2  -7  -6 4185.25 314.012  23
  -2  -7  -6 4950.92 307.595  26
  -2   7  -6 4513.16 442.187  34
   2   7  -6 4153.66 319.263  35
  -2  -7  -6 3935.37 311.715  22
   2  -7  -6 4283.55 300.073  22
  -2  -7  -6 3508.02 309.136   6
   2  -7  -6 4330.28 318.802   6
   2   7  -6 3925.81 301.257   5
  -2   7  -6 4242.30 309.157   5
   2   7  -5 2459.32 400.991   2
  -2  -7  -5 3501.32 423.398   4
   2  -7  -5 3213.99 399.183   4
  -2   7  -5 3399.61 454.607   2
   2   7  -5 2501.98 232.810  35
   2   7  -5 2082.12 300.509  34
  -2   7  -5 1827.83 309.881  34
   2  -7  -5 2960.88 229.091  23
  -2  -7  -5 2831.78 217.105  23
  -2  -7  -5 2875.88 215.147  26
  -2  -7  -5 2742.51 227.925  22
  -2   7  -5 2485.12 217.783   5
  -2  -7  -5 2606.88 227.675   6
   2  -7  -5 2649.32 227.985   6
   2   7  -5 2439.77 213.070   5
   2  -7  -4 285.217 199.565   4
   2   7  -4 374.511 218.137   2
  -2   7  -4 371.135 223.346   2
  -2  -7  -4 116.782 176.475   4
   2   7  -4 492.057 110.670  35
  -2   7  -4 375.268 176.941  34
   2   7  -4 442.004 185.872  34
  -2  -7  -4 461.136 106.495  22
   2  -7  -4 466.470 103.864  23
  -2   7  -4 429.349 101.865   5
   2   7  -4 335.233 97.6971   5
  -2  -7  -4 404.569 108.043   6
   2  -7  -4 313.667 100.093   6
  -2  -7  -4 436.250 227.751  31
  -2  -7  -3 4116.19 484.025   4
   2   7  -3 3556.69 470.824   2
   2  -7  -3 3766.48 463.911   4
  -2   7  -3 4144.54 513.867   2
  -2   7  -3 4010.34 438.718  34
   2   7  -3 4712.82 323.737  35
   2   7  -3 3996.86 439.775  34
  -2  -7  -3 4194.43 307.091  22
   2  -7  -3 4079.39 305.748  23
  -2  -7  -3 3959.67 306.666   6
   2  -7  -3 3982.85 301.666   6
  -2  -7  -3 4091.21 486.870  31
   2   7  -2 1738.16 293.071  34
  -2   7  -2 1709.37 174.552  35
  -2   7  -2 2035.19 311.262  34
   2   7  -2 1831.83 187.135  35
  -2   7  -2 2116.45 366.088   2
   2   7  -2 1924.39 330.597   2
  -2  -7  -2 1786.47 326.163   4
   2  -7  -2 1768.95 312.496   4
  -2  -7  -2 1663.04 313.171  31
  -2   7  -1 28583.6 1914.18  34
   2   7  -1 29224.3 1737.57  35
  -2   7  -1 29317.0 1730.13  35
   2   7  -1 29486.2 1919.62  34
  -2  -7  -1 29709.6 1971.05   4
  -2   7  -1 30549.1 2024.74   2
   2   7  -1 27594.4 1963.54   2
   2  -7  -1 27628.7 1947.21   4
   2  -7  -1 26993.0 1869.22  31
  -2  -7  -1 28970.5 1935.51  31
   2   7   0 9210.76 778.258  34
  -2   7   0 9244.30 609.777  35
   2   7   0 9633.31 617.998  35
  -2   7   0 8700.66 765.908  34
  -2  -7   0 10857.0 845.625   4
  -2   7   0 10732.9 887.375   2
   2   7   0 9955.70 837.008   2
   2  -7   0 10682.3 838.716   4
  -2  -7   0 8649.57 772.212  31
   2  -7   0 8020.33 713.688  31
   2   7   1 30395.3 1996.26  34
   2   7   1 30029.6 1790.57  35
  -2   7   1 29283.6 1782.97  35
   2  -7   1 31139.0 2024.97   4
  -2  -7   1 30566.1 2030.29   4
   2   7   1 31900.8 2049.12   2
  -2   7   1 33220.2 2098.07   2
   2  -7   1 27572.9 1901.13  31
  -2  -7   1 28750.8 1968.37  31
  -2   7   2 1672.53 176.703  35
   2   7   2 1513.88 171.831  35
  -2   7   2 1589.36 336.419   2
   2  -7   2 1793.77 310.618   4
  -2  -7   2 1375.47 285.381   4
   2   7   2 1827.94 336.125   2
   2  -7   2 1535.04 236.450  31
  -2  -7   2 1527.96 274.550  31
  -2   7   3 3786.38 504.499   2
   2   7   3 4206.71 505.483   2
   2  -7   3 3789.89 474.943   4
  -2  -7   3 3659.66 473.856   4
   2   7   3 4233.32 318.002  35
  -2   7   3 3466.86 449.790  34
  -2  -7   3 4614.31 309.149  22
   2  -7   3 3741.49 292.634   6
  -2  -7   3 3899.87 294.928   6
   2  -7   3 4039.15 392.191  31
  -2  -7   3 4157.00 446.211  31
   2   7   4 748.303 237.978  34
   2   7   4 901.093 148.980  35
  -2   7   4 919.380 258.211  34
  -2   7   4 806.885 285.545   2
   2   7   4 959.461 277.511   2
  -2  -7   4 830.320 262.735   4
   2  -7   4 931.657 269.708   4
  -2  -7   4 786.559 118.184   6
   2  -7   4 738.836 116.092   6
  -2  -7   4 1304.35 259.860  31
   2  -7   4 715.417 172.554  31
  -2   7   5 2763.41 404.841  34
   2   7   5 2868.55 409.931  34
  -2   7   5 3821.58 497.679   2
   2   7   5 4376.31 496.553   2
  -2  -7   5 2787.92 234.978   6
   2   7   5 3259.90 447.579   9
   2  -7   5 2967.61 238.971   6
  -2  -7   5 2440.21 355.903  31
  -2   7   6 4242.25 493.226  34
   2   7   6 3757.66 491.209  34
   2   7   6 5302.51 566.371   2
  -2   7   6 4449.79 547.506   2
   2  -7   6 4347.66 308.403   6
   2   7   6 4199.83 509.135   9
  -2  -7   6 4044.77 309.302   6
  -2  -7   6 3625.12 444.290  31
  -2   7   7 27868.7 1960.28  34
   2   7   7 27350.2 1970.56  34
  -2   7   7 31508.3 2071.73   2
   2   7   7 31443.6 2044.06   2
   2  -7   7 28817.0 1708.81   6
  -2  -7   7 28249.1 1708.13   6
   2   7   7 30173.4 1977.84   9
  -2  -7   7 25551.3 1894.29  31
  -2   7   8 1483.92 346.254  34
   2   7   8 2736.97 421.571  34
  -2   7   8 2085.19 421.718   2
   2   7   8 2381.58 421.929   2
   2   7   8 2708.86 398.841   9
  -2  -7   8 2195.76 207.623   6
   2  -7   8 2439.40 211.557   6
  -2  -7   8 1929.00 344.123  31
   2  -7   9 16724.2 1453.21  33
   2   7   9 16975.0 1382.04  34
  -2   7   9 16494.4 1356.44  34
   2   7   9 18383.4 1438.57   2
  -2   7   9 19227.5 1469.47   2
   2  -7   9 18584.4 1396.77   3
  -2  -7   9 18528.5 1398.81   3
   2   7   9 19462.7 1373.75   9
  -2  -7   9 18542.4 1134.16   6
   2  -7   9 19244.3 1135.92   6
  -2  -7   9 17202.8 1334.23  31
   2  -7  10 1946.23 437.368  33
   2   7  10 1849.42 371.953  34
  -2   7  10 2002.90 369.284  34
  -2  -7  10 2228.50 212.730   6
   2  -7  10 2697.98 220.733   6
  -2   7  10 1411.00 382.515   2
   2   7  10 2339.61 446.427   2
  -2  -7  10 2689.90 425.061   3
   2  -7  10 2388.76 409.296   3
  -2  -7  10 1513.77 326.725  31
  -2   7  11 1610.63 390.965   2
   2   7  11 1377.29 357.946   2
   2  -7  11 1736.85 364.806   3
  -2  -7  11 1828.47 361.642   3
   2  -7  11 1619.23 428.019  33
   2   7  11 920.617 309.089  34
  -2   7  11 1152.94 299.164  34
   2   7  11 1619.99 195.092  21
   2   7  11 1212.42 326.868   7
  -2  -7  11 1764.02 181.267   6
   2  -7  11 1801.18 184.090   6
  -2   7  11 1223.36 318.073  30
  -2   7  12 984.242 329.932   2
   2   7  12 407.753 272.603   2
  -2  -7  12 929.626 304.982   3
   2  -7  12 661.388 269.201   3
   2   7  12 540.454 264.134  34
   2  -7  12 882.575 334.405  33
   2   7  12 1061.55 151.702  21
   2  -7  12 746.562 131.706   6
  -2  -7  12 847.009 136.932   6
  -2   7  12 814.821 268.685  30
  -2  -7  13 5626.46 638.908   3
   2  -7  13 5018.81 608.313   3
  -2   7  13 3592.69 539.971  30
   2  -7  13 4339.54 635.961  33
   2   7  13 5288.03 387.761  21
  -2  -7  13 5381.32 385.201   6
   2  -7  13 5514.85 383.292   6
   2   7  14 463.786 121.585  21
  -2  -7  14 404.795 114.372   6
   2  -7  14 375.967 109.843   6
   2   7  15 8135.45 550.869  21
  -2  -7  15 8823.09 561.974   6
   2  -7  15 8356.27 558.207   6
   2   7  16 1238.61 143.590  21
  -2  -7  16 1385.23 156.501   6
   2  -7  16 1299.81 154.726   6
   2   7  17 4656.01 337.155  21
  -2  -7  17 5285.26 355.512   6
   2  -7  17 5443.59 358.311   6
  -2  -7  18 1006.93 119.164   6
   2  -7  18 999.576 121.262   6
  -2  -7  19 87.0378 64.5806   6
   2  -7  19 99.3016 70.8526   6
   2   7  19 77.1176 69.1066  14
  -2  -7  20 118.004 52.3298  22
   2  -7  20 275.497 59.3499   6
  -2  -7  20 186.481 57.0356   6
   2   7  20 157.248 54.0145  14
   2   8 -19 36.9516 44.6931  20
  -2   8 -19 122.164 50.2804   5
  -2   8 -18 646.366 92.3440   5
   2   8 -18 664.947 88.2668   5
   2  -8 -18 705.433 95.6436  36
  -2   8 -17 497.853 95.9518   5
   2   8 -17 418.552 85.6491   5
  -2  -8 -17 236.499 79.7375  36
   2  -8 -17 313.643 99.0075  36
  -2   8 -16 4793.38 318.130   5
   2   8 -16 4700.48 311.835   5
  -2  -8 -16 3779.03 301.897  36
   2  -8 -16 4351.70 320.146  36
   2   8 -15 199.712 88.4315   5
  -2   8 -15 209.049 94.9993   5
  -2  -8 -15 261.741 108.847  36
   2  -8 -15 253.434 125.428  36
  -2   8 -14 5337.11 368.331   5
   2   8 -14 5272.12 361.804   5
   2  -8 -14 4846.34 373.684  36
  -2  -8 -14 4696.29 365.738  36
   2   8 -13 146.596 91.3020   5
  -2   8 -13 259.396 103.948   5
   2   8 -13 320.852 113.157  35
   2  -8 -13 241.872 137.428  36
  -2  -8 -13 248.693 124.129  36
  -2   8 -12 2597.63 241.269   5
   2   8 -12 2952.02 238.414   5
   2  -8 -12 2812.88 265.702  36
  -2  -8 -12 2853.09 259.552  36
   2   8 -12 2380.99 240.266  35
  -2  -8 -11 761.644 145.984  22
   2  -8 -11 496.523 259.198   4
  -2  -8 -11 582.251 268.855   4
  -2   8 -11 714.627 142.026   5
   2   8 -11 701.429 132.382   5
   2  -8 -11 903.733 173.970  36
  -2  -8 -11 712.107 163.328  36
   2   8 -11 711.628 138.721  35
  -2  -8 -10 6221.65 657.573   4
   2   8 -10 5322.58 404.958  35
  -2  -8 -10 5655.52 409.724  22
   2   8 -10 5172.17 393.299   5
  -2   8 -10 5376.59 401.099   5
   2  -8  -9 1015.68 150.616  23
   2   8  -9 1075.41 156.955  35
  -2  -8  -9 904.903 154.603  22
   2   8  -9 919.107 141.726   5
   2  -8  -9 1053.64 305.337   4
  -2  -8  -9 791.584 282.938   4
  -2   8  -9 943.687 150.032   5
  -2   8  -9 1005.89 381.475   2
   2   8  -9 851.237 326.047   2
  -2  -8  -8 17239.3 1219.71   4
   2  -8  -8 16354.9 1193.63   4
  -2   8  -8 14672.5 1247.18   2
   2   8  -8 15443.4 1241.34   2
   2  -8  -8 14212.6 895.337  23
   2   8  -8 13236.0 901.136  35
  -2  -8  -8 13663.4 900.707  22
  -2   8  -8 14274.6 898.028   5
   2   8  -8 14363.9 892.298   5
  -2   8  -7 1300.24 362.505   2
   2   8  -7 1122.74 341.981   2
  -2  -8  -7 663.913 264.499   4
   2  -8  -7 1161.21 304.962   4
  -2  -8  -7 987.922 133.686  26
   2   8  -7 1120.74 156.029  35
   2  -8  -7 925.455 147.916  23
  -2  -8  -7 1092.58 155.191  22
  -2   8  -7 905.438 147.387   5
   2   8  -7 1082.61 146.635   5
   2  -8  -6 13291.4 986.467   4
  -2   8  -6 11201.7 1005.68   2
   2   8  -6 10591.2 963.626   2
  -2  -8  -6 11113.9 939.151   4
  -2  -8  -6 10972.7 668.298  26
   2  -8  -6 10921.1 685.398  23
  -2  -8  -6 10827.0 671.444  23
   2   8  -6 9904.59 688.236  35
  -2  -8  -6 10585.4 689.044  22
   2  -8  -6 9948.41 683.489   6
   2   8  -6 10350.4 675.563   5
  -2   8  -6 10874.4 686.547   5
  -2  -8  -6 9433.12 682.643   6
  -2   8  -5 698.652 308.655   2
   2  -8  -5 565.524 227.654   4
  -2  -8  -5 476.873 242.069   4
   2   8  -5 640.527 263.998   2
   2   8  -5 596.262 130.819  35
  -2   8  -5 762.672 227.031  34
  -2  -8  -5 610.310 108.014  26
  -2  -8  -5 565.805 117.614  22
   2  -8  -5 562.199 109.286  22
   2  -8  -5 714.647 128.447  23
  -2  -8  -5 451.553 105.107  23
  -2  -8  -5 457.709 115.967   6
  -2   8  -5 680.137 127.223   5
   2   8  -5 666.356 119.340   5
   2  -8  -5 469.503 119.557   6
   2  -8  -4 430.860 216.628   4
   2   8  -4 331.757 247.514   2
  -2   8  -4 565.810 289.190   2
  -2  -8  -4 509.871 249.424   4
  -2  -8  -4 167.110 208.704  31
   2   8  -4 301.437 116.909  35
   2   8  -4 229.390 183.447  34
  -2   8  -4 263.369 187.161  34
  -2  -8  -4 497.874 96.5452  26
   2  -8  -4 474.502 100.977  22
  -2  -8  -4 557.914 124.061  22
   2  -8  -4 556.105 119.277  23
  -2  -8  -4 503.145 105.630  23
   2   8  -4 360.799 99.6207   5
  -2  -8  -4 633.229 124.720   6
   2  -8  -4 481.848 120.195   6
  -2   8  -4 329.649 110.587   5
  -2  -8  -3 3112.56 443.933   4
   2  -8  -3 3225.19 430.486   4
   2   8  -3 3254.89 465.078   2
  -2   8  -3 2630.10 448.842   2
  -2  -8  -3 2272.17 396.923  31
   2   8  -3 2782.82 259.090  35
   2   8  -3 2554.98 377.356  34
  -2   8  -3 2463.73 380.205  34
  -2  -8  -3 2930.12 230.114  23
  -2  -8  -3 2933.68 251.533  22
   2  -8  -3 3231.87 236.696  22
   2  -8  -3 3196.14 251.536  23
  -2  -8  -3 2641.35 246.275   6
   2  -8  -3 3022.41 252.994   6
  -2   8  -2 11455.1 982.823   2
   2  -8  -2 11447.5 932.038   4
  -2  -8  -2 13198.2 969.668   4
   2   8  -2 10819.4 933.601   2
   2   8  -2 9871.82 848.070  34
  -2   8  -2 8484.72 821.681  34
  -2   8  -2 9357.87 661.819  35
   2   8  -2 10312.0 677.984  35
   2  -8  -2 10242.7 663.262  23
  -2  -8  -2 10520.8 668.083  22
   2  -8  -2 10460.0 651.794  22
  -2  -8  -2 10191.3 668.042   6
   2  -8  -2 10284.5 664.887   6
  -2  -8  -2 10259.8 880.833  31
  -2   8  -1 2317.15 404.340   2
   2   8  -1 1368.12 323.629   2
  -2  -8  -1 2016.25 359.098   4
   2  -8  -1 2050.70 356.447   4
  -2   8  -1 1758.78 334.513  34
   2   8  -1 1896.13 208.361  35
   2   8  -1 1763.26 330.864  34
  -2   8  -1 1898.30 198.770  35
   2  -8  -1 2092.86 183.254  22
   2  -8  -1 1967.89 193.994  23
  -2  -8  -1 2320.34 203.193  22
  -2  -8  -1 2003.72 198.594   6
   2  -8  -1 2133.82 201.495   6
  -2  -8  -1 1616.53 329.939  31
  -2   8   0 16511.7 1257.51   2
   2  -8   0 16246.3 1190.34   4
  -2  -8   0 18553.7 1238.05   4
   2   8   0 16310.2 1215.31   2
  -2   8   0 12924.5 1104.67  34
   2   8   0 15931.3 1158.52  34
   2   8   0 14202.6 922.514  35
  -2   8   0 13637.7 913.221  35
   2  -8   0 14808.2 900.144  22
   2  -8   0 13687.4 904.776  23
  -2  -8   0 15026.0 915.366  22
   2  -8   0 14922.8 910.789   6
  -2  -8   0 14131.2 910.219   6
  -2  -8   0 14322.6 1126.49  31
   2   8   1 1530.41 339.004   2
  -2   8   1 2182.54 392.077   2
  -2  -8   1 2122.58 344.974   4
   2  -8   1 1784.37 332.436   4
   2   8   1 1609.71 317.177  34
   2   8   1 1842.55 199.287  35
  -2   8   1 1876.98 338.634  34
  -2   8   1 1787.02 189.264  35
   2  -8   1 1351.36 157.256  22
   2  -8   1 1316.99 165.848  23
  -2  -8   1 1450.88 172.230  22
  -2  -8   1 1472.93 168.919   6
   2  -8   1 1626.58 173.043   6
  -2  -8   1 1401.73 298.916  31
  -2   8   2 12296.8 1087.84   2
  -2  -8   2 11638.0 1021.21   4
   2  -8   2 12485.2 1039.27   4
   2   8   2 12598.8 1058.99   2
   2   8   2 13390.1 1038.08  34
   2   8   2 12757.8 803.471  35
  -2   8   2 12103.7 791.747  35
  -2  -8   2 12485.0 786.681  22
   2  -8   2 11882.9 770.701  22
  -2  -8   2 11974.1 779.447   6
   2  -8   2 13098.7 783.807   6
  -2  -8   2 10632.3 953.271  31
  -2  -8   3 3011.86 438.641   4
  -2   8   3 2671.96 473.620   2
   2  -8   3 3386.65 452.846   4
   2   8   3 3739.79 495.839   2
   2   8   3 2944.13 262.837  35
  -2   8   3 2858.96 415.378  34
  -2   8   3 3085.02 266.553  35
   2  -8   3 2773.33 235.707  22
  -2  -8   3 3154.80 255.108  22
  -2  -8   3 2659.68 240.321   6
   2  -8   3 2741.37 239.591   6
  -2  -8   3 2554.63 378.553  31
  -2   8   4 1121.44 321.382   2
   2   8   4 1484.48 343.094   2
   2  -8   4 635.823 254.284   4
  -2  -8   4 1116.15 291.098   4
  -2   8   4 1165.99 168.251  35
   2   8   4 1165.89 314.612  34
   2   8   4 1205.83 166.300  35
  -2   8   4 923.539 296.215  34
  -2  -8   4 770.330 141.596  22
   2  -8   4 824.153 130.223  22
  -2  -8   4 874.325 134.908   6
   2  -8   4 854.415 135.953   6
  -2  -8   4 714.281 231.066  31
   2   8   5 658.232 269.963   2
   2  -8   5 688.778 277.839   4
  -2  -8   5 1102.20 325.560   4
  -2   8   5 879.714 319.866   2
   2   8   5 953.886 290.271  34
  -2   8   5 849.907 277.051  34
   2   8   5 798.932 154.812  35
  -2  -8   5 840.225 137.155  22
   2  -8   5 840.999 131.019  22
  -2  -8   5 738.950 130.861   6
   2   8   5 622.531 265.358   9
   2  -8   5 965.115 136.424   6
  -2  -8   5 918.666 256.134  31
  -2   8   6 12169.5 1041.00  34
   2   8   6 11968.9 811.461  35
   2   8   6 10155.5 1010.17  34
  -2   8   6 13972.9 1133.69   2
   2  -8   6 11657.0 1053.31   4
  -2  -8   6 12215.8 1063.53   4
   2   8   6 15160.1 1137.33   2
   2  -8   6 12791.6 788.084   6
   2   8   6 12888.2 1055.45   9
  -2  -8   6 12805.0 791.474   6
  -2  -8   6 10443.1 958.485  31
  -2   8   7 1191.29 328.381  34
   2   8   7 900.520 165.499  35
   2   8   7 909.339 287.960  34
  -2   8   7 510.789 281.434   2
   2   8   7 1161.74 319.842   2
  -2  -8   7 1003.34 141.480   6
   2   8   7 1113.37 302.873   9
   2  -8   7 1028.29 140.591   6
  -2  -8   7 556.786 208.105  31
   2   8   8 14196.2 1217.69  34
  -2   8   8 14012.0 1195.41  34
   2   8   8 15696.2 1192.93   9
   2  -8   8 15219.7 942.801   6
  -2  -8   8 14716.8 941.136   6
  -2   8   8 16231.6 1299.34   2
   2   8   8 15516.6 1268.73   2
  -2   8   9 1031.31 319.102  34
   2   8   9 1145.15 326.697  34
   2  -8   9 1316.51 164.064   6
  -2  -8   9 1122.09 155.975   6
  -2   8   9 1035.30 358.943   2
   2   8   9 740.556 314.183   2
   2   8  10 5897.62 720.422   2
  -2   8  10 7331.13 795.595   2
  -2   8  10 5313.95 642.064  30
  -2   8  10 5361.93 663.933  34
   2   8  10 5369.76 681.167  34
   2  -8  10 6505.57 455.974   6
  -2  -8  10 6005.92 450.523   6
  -2   8  10 6918.30 443.230  21
   2   8  10 7239.48 472.318  21
   2   8  11 539.746 258.679  34
   2  -8  11 498.674 120.711   6
  -2  -8  11 259.049 115.943   6
   2   8  11 556.586 140.300  21
  -2  -8  12 2834.00 253.052   6
   2  -8  12 2831.55 252.608   6
   2   8  12 3097.01 259.701  21
   2  -8  13 146.254 98.7643   6
  -2  -8  13 328.476 107.120   6
   2   8  13 221.921 113.684  21
   2  -8  14 5650.21 389.036   6
  -2  -8  14 5669.29 388.365   6
   2   8  14 5085.53 378.325  21
  -2  -8  15 208.069 95.8263   6
   2  -8  15 237.939 98.1588   6
   2   8  15 234.299 89.9328  21
   2   8  16 3541.61 258.155  21
   2  -8  16 4154.85 280.418   6
  -2  -8  16 4189.60 279.090   6
  -2  -8  17 258.891 92.2698  22
   2  -8  17 370.444 88.1587   6
  -2  -8  17 435.815 86.6344   6
  -2   8  18 337.380 88.5307  35
  -2  -8  18 525.856 89.2562  22
  -2  -8  18 545.629 82.4486   6
   2  -8  18 677.024 87.0242   6
   2   8  18 641.849 90.7612  14
  -2   8  19 25.8390 50.9745  35
  -2  -8  19 48.3487 49.7637  22
  -2  -8  19 110.758 46.0712   6
   2   8  19 69.3990 47.7023  14
  -2   9 -17 408.038 73.9418   5
   2  -9 -17 445.675 74.7783  36
   2   9 -16 116.631 67.6437   5
  -2   9 -16 140.198 72.8275   5
  -2  -9 -16 121.427 65.9305  36
   2  -9 -16 148.954 81.6274  36
   2   9 -15 518.122 96.3602   5
  -2   9 -15 547.289 103.953   5
   2  -9 -15 453.068 116.578  36
  -2  -9 -15 632.931 99.4680  36
   2   9 -14 53.3532 77.0084   5
  -2   9 -14 95.8391 85.9629   5
   2  -9 -14 21.7317 106.712  36
  -2  -9 -14 65.9420 97.5931  36
   2   9 -13 916.336 122.696   5
  -2   9 -13 998.267 134.339   5
  -2  -9 -13 776.109 138.290  36
   2  -9 -13 796.023 151.778  36
  -2   9 -12 401.392 111.444   5
   2   9 -12 319.277 102.080   5
   2  -9 -12 311.359 132.774  36
   2   9 -12 361.055 107.567  35
  -2  -9 -12 261.523 123.936  36
   2   9 -11 552.140 117.952   5
  -2   9 -11 659.420 132.335   5
  -2  -9 -11 580.027 141.936  36
   2   9 -11 750.787 132.692  35
   2  -9 -11 727.579 157.425  36
  -2  -9 -10 457.014 130.565  22
  -2   9 -10 565.981 126.011   5
   2   9 -10 582.237 117.419   5
   2   9 -10 658.218 131.849  35
  -2  -9  -9 217.378 115.002  22
   2   9  -9 153.588 97.9660   5
  -2   9  -9 256.137 101.826   5
   2   9  -9 230.481 111.397  35
   2   9  -8 128.029 243.251   2
  -2   9  -8 327.799 317.858   2
   2  -9  -8 246.184 225.990   4
  -2  -9  -8 360.363 213.426   4
   2  -9  -8 441.396 125.000  23
  -2  -9  -8 413.492 124.197  22
   2   9  -8 391.285 112.087   5
  -2   9  -8 414.462 119.755   5
   2   9  -8 407.010 122.922  35
  -2   9  -7 838.572 338.907   2
   2  -9  -7 354.197 230.661   4
  -2  -9  -7 472.238 259.440   4
   2   9  -7 678.405 329.898   2
   2   9  -7 766.313 147.496  35
  -2  -9  -7 508.837 126.976  22
   2  -9  -7 610.895 134.178  23
  -2   9  -7 1249.84 155.349   5
   2   9  -7 1063.66 139.173   5
   2  -9  -6 2708.57 422.335   4
  -2   9  -6 2167.78 450.450   2
   2   9  -6 1969.80 432.703   2
  -2  -9  -6 1976.38 392.680   4
   2  -9  -6 2211.29 208.391  23
   2   9  -6 1617.64 204.981  35
  -2  -9  -6 1964.42 203.370  22
  -2   9  -6 2015.97 207.431   5
   2   9  -6 2019.35 197.443   5
   2   9  -5 3098.49 502.603   2
  -2   9  -5 2914.96 510.129   2
  -2  -9  -5 3636.21 488.480   4
   2  -9  -5 2999.19 449.061   4
   2  -9  -5 2946.80 254.758  23
  -2  -9  -5 2639.39 228.520  23
  -2  -9  -5 3120.13 256.281  22
  -2   9  -5 3091.69 250.971   5
   2   9  -5 3043.41 244.576   5
   2  -9  -5 2569.69 248.424   6
  -2  -9  -5 2165.79 240.144   6
   2   9  -5 3004.11 261.802  35
   2   9  -4-40.9531 213.835   2
  -2  -9  -4-74.1147 189.047   4
   2  -9  -4 143.819 219.229   4
  -2   9  -4 271.377 306.260   2
  -2   9  -4-29.3925 193.578  34
   2   9  -4 105.150 118.446  35
  -2  -9  -4 38.1227 82.2638  23
  -2  -9  -4 87.5464 111.668  22
   2  -9  -4 102.912 108.298  23
   2   9  -4 26.3820 88.4350   5
  -2   9  -4-36.4170 106.353   5
   2  -9  -4-14.9257 106.084   6
  -2  -9  -4 84.3120 111.593   6
   2   9  -3 2036.12 422.861   2
  -2   9  -3 2747.60 491.282   2
  -2  -9  -3 3162.40 463.403   4
   2  -9  -3 4251.99 516.912   4
   2   9  -3 2337.72 242.021  35
  -2   9  -3 1984.37 373.207  34
   2   9  -3 1806.16 358.037  34
  -2  -9  -3 2685.19 217.138  23
   2  -9  -3 2919.38 242.940  23
  -2  -9  -3 2767.24 242.490  22
  -2  -9  -3 2848.31 246.319   6
  -2   9  -3 2363.47 231.586   5
   2   9  -3 2427.18 224.625   5
   2  -9  -3 2960.25 248.341   6
  -2  -9  -2 3472.53 487.438   4
   2  -9  -2 4009.40 503.378   4
   2   9  -2 3580.25 519.864   2
  -2   9  -2 2644.37 506.755   2
  -2   9  -2 2854.66 261.632  35
   2   9  -2 2434.53 403.516  34
   2   9  -2 3129.36 280.679  35
  -2   9  -2 2359.28 409.410  34
  -2  -9  -2 3502.78 271.632  22
   2  -9  -2 2947.61 257.268  23
  -2  -9  -2 3008.34 265.399   6
   2  -9  -2 3139.75 264.656   6
  -2  -9  -2 2232.34 407.686  31
   2  -9  -1 5586.72 601.251   4
   2   9  -1 3901.20 547.780   2
  -2  -9  -1 4200.61 551.419   4
  -2   9  -1 4138.88 600.004   2
  -2   9  -1 4194.09 517.756  34
  -2   9  -1 4044.56 327.540  35
   2   9  -1 3592.10 484.705  34
   2   9  -1 4095.74 339.551  35
   2  -9  -1 4192.75 321.724  23
  -2  -9  -1 4219.82 325.745  22
   2  -9  -1 4189.50 307.000  22
  -2  -9  -1 4190.48 328.200   6
   2  -9  -1 4182.91 323.941   6
  -2  -9  -1 3328.89 485.678  31
  -2   9   0 226.467 258.495   2
  -2  -9   0 227.760 225.214   4
   2   9   0 491.608 271.135   2
   2  -9   0 477.967 218.237   4
  -2   9   0 474.627 133.651  35
  -2   9   0 528.115 250.651  34
   2   9   0 507.749 256.978  34
   2   9   0 501.985 141.538  35
   2  -9   0 623.736 126.503  23
  -2  -9   0 397.945 123.782  22
   2  -9   0 490.081 105.945  22
  -2  -9   0 473.029 127.388   6
   2  -9   0 430.954 117.607   6
  -2  -9   0 460.941 209.069  31
  -2   9   1 4519.97 609.037   2
  -2  -9   1 3924.37 537.677   4
   2   9   1 4141.23 556.275   2
   2  -9   1 3590.21 508.477   4
   2   9   1 3564.83 494.790  34
  -2   9   1 2665.14 466.144  34
  -2   9   1 3736.01 315.519  35
   2   9   1 3703.49 319.545  35
   2  -9   1 3875.59 291.797  22
  -2  -9   1 4435.80 317.947  22
   2  -9   1 3689.93 298.825  23
  -2  -9   1 3991.52 310.164   6
   2  -9   1 3914.29 302.208   6
  -2  -9   1 2775.40 440.328  31
  -2  -9   2 3183.84 465.843   4
   2  -9   2 3069.03 463.137   4
  -2   9   2 2245.30 461.111   2
   2   9   2 2797.09 470.038   2
  -2   9   2 2294.24 241.270  35
   2   9   2 2819.90 259.155  35
   2   9   2 2214.22 396.529  34
   2  -9   2 2690.48 220.126  22
  -2  -9   2 2439.17 231.920  22
   2  -9   2 2225.00 217.633  23
   2  -9   2 2436.30 228.791   6
  -2  -9   2 2488.31 228.050   6
  -2  -9   2 1839.28 351.452  31
  -2   9   3 3762.93 568.952   2
   2   9   3 2860.03 489.694   2
   2  -9   3 2996.07 453.368   4
  -2  -9   3 3016.12 463.468   4
   2   9   3 2198.57 405.788  34
  -2   9   3 2430.93 242.083  35
   2   9   3 2714.37 259.547  35
   2  -9   3 2236.85 209.651  22
  -2  -9   3 2045.51 222.465  22
   2  -9   3 2170.98 215.275  23
  -2  -9   3 2291.62 224.138   6
   2  -9   3 2698.72 228.725   6
  -2  -9   3 1685.67 339.125  31
  -2   9   4-137.110 287.796   2
   2  -9   4-77.1123 210.265   4
  -2  -9   4-156.433 213.276   4
   2   9   4-210.975 248.544   2
  -2   9   4 120.871 128.230  35
  -2   9   4 36.4936 218.767  34
   2   9   4 18.5567 124.805  35
   2  -9   4-25.5101 93.3860  22
  -2  -9   4-7.36784 107.572  22
   2  -9   4-14.1739 93.6861   6
   2   9   4 40.3825 233.582   9
  -2  -9   4 14.3183 100.182   6
  -2  -9   4-123.116 193.819  31
   2   9   5 3294.67 299.094  35
  -2   9   5 2525.89 274.626  35
  -2   9   5 2488.78 451.653  34
   2   9   5 3259.83 489.329  34
  -2  -9   5 3589.18 282.963  22
   2  -9   5 3288.96 263.256  22
   2  -9   5 3450.27 273.082   6
   2   9   5 2257.32 447.086   9
  -2  -9   5 3304.16 271.575   6
  -2   9   5 3179.79 534.928   2
   2  -9   5 3222.12 481.654   4
  -2  -9   5 3095.59 481.753   4
   2   9   5 2917.39 502.310   2
  -2   9   6 2246.57 242.663  35
   2   9   6 2276.98 248.165  35
  -2   9   6 2687.87 455.047  34
   2   9   6 1436.46 365.303  34
   2  -9   6 2286.20 215.019  22
  -2  -9   6 2292.91 225.732  22
   2   9   6 2122.47 397.699   9
   2  -9   6 2355.67 218.903   6
  -2  -9   6 2505.13 225.441   6
  -2   9   6 2926.27 490.472   2
  -2  -9   6 1445.07 372.612   4
   2   9   6 2197.19 435.439   2
   2  -9   6 2350.90 429.269   4
   2   9   7 284.241 253.685  34
  -2   9   7 414.915 146.931  35
   2   9   7 442.199 150.060  35
  -2   9   7 153.128 223.720  34
   2  -9   7 734.685 130.036  22
  -2  -9   7 677.431 144.090  22
   2  -9   7 685.520 129.969   6
  -2  -9   7 621.409 130.133   6
  -2   9   7 624.154 315.491   2
   2   9   7 295.178 254.789   2
   2  -9   7 486.767 261.348   4
  -2  -9   7 530.999 282.098   4
  -2   9   8 413.785 140.973  35
   2   9   8 622.828 160.112  35
  -2   9   8 572.833 269.736  34
   2   9   8 286.287 237.557  34
   2  -9   8 383.450 120.690  22
  -2  -9   8 297.700 116.354   6
   2  -9   8 391.141 120.209   6
   2  -9   8 81.6517 228.266   4
  -2  -9   8 288.233 230.207   4
  -2   9   9 34.7874 131.090  35
   2   9   9 27.3188 120.506  35
   2  -9   9 64.3929 99.9615   6
  -2  -9   9 230.094 108.432   6
   2  -9   9 119.041 109.281  22
   2   9  10 438.971 144.448  35
   2  -9  10 608.971 126.609   6
  -2  -9  10 641.978 129.456   6
  -2   9  10 683.679 107.879  21
   2  -9  10 338.669 118.567  22
   2   9  10 738.243 143.658  21
   2   9  11 557.630 145.812  35
  -2  -9  11 787.052 137.547   6
   2  -9  11 920.691 139.021   6
   2   9  11 797.893 142.175  21
   2  -9  11 841.374 141.586  22
   2   9  12 177.885 127.853  35
  -2  -9  12 146.484 101.195   6
   2  -9  12 284.101 105.371   6
   2  -9  12 364.945 115.693  22
   2   9  12 229.318 107.628  21
  -2   9  13 602.614 137.054  35
   2  -9  13 955.267 129.098   6
  -2  -9  13 976.896 131.511   6
   2  -9  13 594.091 130.590  22
   2   9  13 1011.02 129.308  21
  -2   9  14 43.6224 97.1962  35
   2  -9  14 36.1784 83.8591   6
  -2  -9  14 149.273 91.2225   6
   2   9  14 49.7185 75.3222  21
  -2  -9  14 76.7557 96.3824  22
  -2   9  15 492.423 116.403  35
  -2  -9  15 564.722 107.403  22
   2   9  15 612.056 86.4780  21
  -2  -9  15 800.028 105.091   6
   2  -9  15 795.367 107.901   6
  -2   9  16 118.570 81.1612  35
   2   9  16 117.227 83.1106  35
  -2  -9  16 73.2590 76.3504  22
   2  -9  16 156.281 73.5949   6
  -2  -9  16 169.279 72.7148   6
   2   9  16 186.038 75.6681  14
  -2   9  17 211.023 65.0555  35
  -2  -9  17 316.432 65.1804   6
   2  -9  17 270.282 62.2526   6
  -2  -9  17 253.012 69.6478  22
  -2  -9  18 121.444 37.4845   6
  -2  -9  18 56.4378 38.5051  22
   2 -10 -16 735.802 69.8176  36
  -2 -10 -15 67.7952 45.3418  36
   2 -10 -15 86.1466 68.6893  36
  -2  10 -15 89.0072 61.3276   5
  -2 -10 -14 60.8822 70.1838  36
   2 -10 -14 144.016 85.8134  36
  -2  10 -14 64.1990 69.1692   5
   2  10 -14 129.120 65.2011   5
  -2 -10 -13 209.008 89.6819  36
   2 -10 -13 167.015 95.6896  36
   2  10 -13-4.05516 72.2339   5
  -2  10 -13 148.628 86.4998   5
   2 -10 -12 1855.06 182.132  36
  -2 -10 -12 1519.84 165.804  36
   2  10 -12 1715.18 158.879   5
  -2  10 -12 1847.23 171.344   5
  -2 -10 -11 183.688 109.932  36
   2 -10 -11 210.509 123.251  36
  -2  10 -11 257.255 101.958   5
   2  10 -11 200.914 85.9341   5
  -2 -10 -10 23.8864 112.919  36
   2 -10 -10 228.116 130.518  36
   2  10 -10 136.611 91.8210  35
   2  10 -10 229.222 94.3381   5
  -2  10 -10 111.639 102.507   5
   2  10  -9 36.7033 95.0919  35
   2  10  -9-23.6858 85.9466   5
  -2  10  -9 39.3996 97.7997   5
   2  10  -8 3852.34 297.157   5
  -2  10  -8 4235.85 310.215   5
   2  10  -8 3596.62 298.799  35
   2  10  -7 28.1745 99.5674  35
   2 -10  -7 77.8847 94.3999  23
   2  10  -7 82.5690 98.0491   5
  -2  10  -7 91.4664 104.569   5
   2  10  -6 1167.90 160.331  35
  -2 -10  -6 1064.59 153.242  22
  -2  10  -6 1037.29 153.947   5
   2  10  -6 1137.36 145.991   5
   2 -10  -6 1083.79 149.499  23
   2  10  -5 555.255 133.923  35
   2 -10  -5 771.722 131.355  23
  -2 -10  -5 716.341 134.704  22
  -2  10  -5 484.443 126.526   5
   2  10  -5 627.525 122.109   5
   2  10  -4 3247.07 267.504  35
   2 -10  -4 3083.84 249.069  23
  -2 -10  -4 3050.93 255.320  22
  -2 -10  -4 2519.20 249.780   6
   2  10  -4 3036.62 246.550   5
  -2  10  -4 3035.54 258.254   5
   2 -10  -4 2382.25 244.777   6
   2  10  -3 296.748 130.674  35
  -2 -10  -3 260.804 114.676  22
   2 -10  -3 210.832 110.393  23
   2  10  -3 112.857 99.6413   5
   2 -10  -3 36.5577 100.833   6
  -2  10  -3 183.199 109.283   5
  -2 -10  -3 165.523 112.179   6
  -2 -10  -3 219.473 207.859   4
   2 -10  -3 247.872 216.125   4
   2  10  -2 1018.34 161.937  35
  -2  10  -2 684.417 274.213  34
   2 -10  -2 849.298 134.574  23
  -2 -10  -2 716.731 143.678  22
  -2  10  -2 553.694 131.234   5
  -2 -10  -2 384.166 121.552   6
   2  10  -2 669.870 123.596   5
   2 -10  -2 674.174 135.846   6
   2 -10  -2 751.390 281.459   4
  -2 -10  -2 701.507 296.030   4
  -2  10  -1 993.430 149.837  35
  -2  10  -1 570.937 272.965  34
   2  10  -1 994.163 167.171  35
   2  10  -1 642.350 256.022  34
  -2 -10  -1 1019.15 153.286  22
   2 -10  -1 1106.08 148.180  23
  -2  10  -1 1012.08 153.437   5
   2  10  -1 1015.09 144.495   5
  -2 -10  -1 1013.04 154.770   6
   2 -10  -1 1046.15 152.941   6
   2 -10  -1 1017.61 305.364   4
  -2  10  -1 647.030 349.761   2
  -2 -10  -1 1122.68 324.984   4
   2  10  -1 840.334 325.646   2
   2  10   0 3754.63 526.634  34
   2  10   0 4640.30 344.431  35
  -2  10   0 4461.30 328.799  35
  -2  10   0 3401.70 502.019  34
   2 -10   0 4062.96 309.309  23
  -2 -10   0 3886.28 315.198  22
  -2 -10   0 3673.78 313.256   6
   2 -10   0 3848.40 316.218   6
   2  10   0 3503.74 548.059   2
  -2 -10   0 4255.93 559.643   4
   2 -10   0 3962.92 533.822   4
  -2  10   0 3981.13 609.678   2
   2  10   1 940.386 299.919  34
  -2  10   1 769.307 276.880  34
  -2  10   1 816.399 148.978  35
   2  10   1 816.099 167.872  35
   2 -10   1 800.122 133.835  23
  -2 -10   1 1030.57 147.298  22
  -2 -10   1 775.071 142.277   6
   2 -10   1 942.559 145.303   6
  -2  10   1 1389.04 405.539   2
   2  10   1 932.661 327.240   2
  -2 -10   1 491.929 267.613   4
   2 -10   1 814.378 301.182   4
  -2  10   2 884.617 153.693  35
   2  10   2 667.142 284.474  34
  -2  10   2 1106.11 311.895  34
   2  10   2 1068.91 174.779  35
  -2 -10   2 890.450 146.592  22
   2 -10   2 1091.91 141.513  23
   2 -10   2 764.095 141.000   6
  -2 -10   2 883.761 140.519   6
  -2 -10   2 380.189 259.044   4
   2 -10   2 821.931 292.651   4
  -2  10   3 277.671 127.782  35
   2  10   3 226.669 214.540  34
   2  10   3 278.953 133.065  35
  -2 -10   3 121.898 114.767  22
   2 -10   3 54.8574 93.0373  23
   2 -10   3 14.3287 99.5261   6
  -2 -10   3 65.0212 106.305   6
   2 -10   3 150.808 201.390   4
  -2 -10   3 267.385 232.994   4
   2  10   4 2869.96 283.513  35
  -2  10   4 3076.67 275.258  35
   2 -10   4 2981.70 258.001   6
  -2 -10   4 2751.50 254.419   6
  -2 -10   4 3201.57 267.732  22
   2 -10   4 3124.07 249.937  23
   2  10   5 717.805 155.305  35
  -2  10   5 608.918 146.163  35
  -2 -10   5 579.551 129.458   6
   2 -10   5 430.486 121.906   6
  -2 -10   5 516.625 127.120  22
   2 -10   5 506.820 114.506  23
   2  10   6 861.349 174.766  35
  -2  10   6 767.926 153.195  35
  -2 -10   6 792.994 138.598   6
   2 -10   6 961.001 144.787   6
   2 -10   6 1099.52 138.164  23
  -2 -10   6 1000.47 154.692  22
  -2  10   7 168.173 124.183  35
   2  10   7 60.6135 129.697  35
  -2 -10   7-48.1825 109.190   6
   2 -10   7 41.2513 96.5280   6
   2 -10   7 49.5178 91.2805  23
  -2 -10   7 35.4585 111.941  22
   2  10   8 3378.56 303.258  35
  -2  10   8 2984.01 286.351  35
   2 -10   8 3917.29 288.653   6
  -2 -10   8 3526.41 282.281   6
   2 -10   8 3239.53 261.035  23
  -2 -10   8 3790.54 293.730  22
  -2  10   9 119.877 114.701  35
   2  10   9-7.96127 117.277  35
  -2 -10   9 83.8380 93.3773   6
   2 -10   9 70.5225 102.477   6
   2 -10   9-28.5380 81.3966  23
   2  10   9 96.1301 111.250  21
  -2 -10   9 67.1100 112.844  22
  -2  10   9 87.3109 78.8111  21
   2  10  10 215.428 120.300  35
  -2  10  10 226.308 118.354  35
  -2 -10  10 280.222 102.262   6
   2 -10  10 241.798 103.264   6
   2 -10  10 374.497 87.5491  23
   2  10  10 237.103 105.387  21
   2  10  11 40.7259 106.617  35
  -2  10  11 241.939 111.154  35
  -2 -10  11 101.069 88.9714   6
   2 -10  11 100.334 90.9074   6
   2  10  11 228.186 96.9482  21
  -2  10  12 1283.78 162.077  35
   2  10  12 1143.39 162.749  35
   2 -10  12 1758.66 160.155   6
  -2 -10  12 1819.86 160.144   6
   2  10  12 1541.14 148.360  21
   2  10  13 15.6961 86.0398  35
  -2  10  13 107.697 91.9192  35
   2  10  13 45.9560 66.7418  21
   2 -10  13 78.6738 78.2022   6
  -2 -10  13 17.3951 74.2649   6
  -2  10  14 97.7369 75.0547  35
   2  10  14 73.6085 78.5697  35
   2  10  14 42.4891 47.1210  21
   2 -10  14 62.1487 52.0488  11
   2 -10  14 110.616 74.4483   6
  -2 -10  14 94.1137 65.2262   6
   2 -10  15 157.117 60.0327   6
  -2 -10  15 126.071 60.7063   6
  -2  10  15 75.8007 62.1020  35
  -2 -10  16 934.771 80.4506   6
  -2  11 -13 741.357 83.1785   5
   2 -11 -13 690.820 82.4527  36
   2 -11 -12 71.8364 74.6273  36
  -2 -11 -12 57.2931 63.1419  36
  -2  11 -12 110.312 69.8597   5
   2 -11 -11 324.344 95.8799  36
  -2 -11 -11 389.955 91.1907  36
  -2  11 -11 326.144 82.9447   5
   2  11 -11 340.355 78.6185   5
   2 -11 -10 177.479 100.688  36
  -2 -11 -10 166.126 94.5071  36
  -2  11 -10 195.703 88.1980   5
   2  11 -10 172.140 79.4192   5
  -2  11  -9 3424.53 256.085   5
   2  11  -9 3366.37 248.817   5
  -2 -11  -9 3464.10 259.879  36
   2 -11  -9 3082.77 259.293  36
   2  11  -8 575.878 103.914   5
  -2  11  -8 442.123 106.691   5
   2  11  -7 6207.19 404.443   5
  -2  11  -7 6670.73 415.721   5
   2  11  -6 474.517 103.439   5
  -2  11  -6 560.541 114.711   5
   2  11  -6 277.228 102.157  35
   2  11  -5 2454.40 222.844  35
  -2  11  -5 2653.72 227.415   5
   2  11  -5 2808.28 221.045   5
   2 -11  -5 2401.55 209.159  23
   2  11  -4 90.0039 99.1012  35
   2 -11  -4 113.971 84.7912  23
   2  11  -4 127.256 93.9617   5
  -2  11  -4 101.757 100.814   5
   2  11  -3 3830.42 301.412  35
  -2 -11  -3 3635.20 291.810   6
   2 -11  -3 3293.36 287.336   6
   2  11  -3 3879.72 290.338   5
  -2  11  -3 3943.51 299.764   5
   2 -11  -3 4131.36 284.709  23
   2  11  -2 431.319 117.208  35
   2 -11  -2 275.069 95.1085  23
  -2 -11  -2 386.146 115.372  22
  -2  11  -2 389.983 110.432   5
   2  11  -2 315.334 97.4073   5
   2 -11  -2 191.268 102.660   6
  -2 -11  -2 402.888 111.351   6
   2  11  -1 7033.59 509.878  35
  -2 -11  -1 7295.62 500.795  22
  -2  11  -1 7627.26 506.285   5
   2  11  -1 8016.94 503.764   5
  -2 -11  -1 7695.43 506.355   6
   2 -11  -1 7182.98 501.897   6
   2 -11  -1 7427.12 489.705  23
   2  11   0 519.557 129.805  35
  -2 -11   0 554.319 125.468  22
   2 -11   0 549.544 106.423  23
  -2 -11   0 575.480 118.994   6
  -2  11   0 653.454 122.634   5
   2  11   0 657.406 118.954   5
   2 -11   0 575.133 118.574   6
  -2  11   1 7366.59 502.265  35
   2  11   1 7735.85 520.316  35
  -2 -11   1 7276.36 503.080  22
  -2 -11   1 7624.06 507.708   6
   2 -11   1 7421.59 504.642   6
   2  11   1 7938.46 505.296   5
  -2  11   1 7581.62 507.042   5
   2 -11   1 7199.67 488.255  23
  -2 -11   2 271.947 111.291  22
   2 -11   2 325.447 92.9958  23
   2 -11   2 340.142 112.528   6
  -2 -11   2 283.597 105.945   6
   2  11   2 420.522 130.088  35
  -2  11   2 377.900 110.716  35
  -2 -11   3 2720.89 227.762  22
   2 -11   3 2634.05 209.480  23
  -2 -11   3 2308.16 219.255   6
   2 -11   3 2355.87 221.923   6
   2  11   3 2603.19 243.611  35
  -2  11   3 2574.69 227.081  35
   2 -11   4 41.5379 80.1830  23
  -2 -11   4 122.060 105.099  22
   2 -11   4 99.9417 98.4111   6
  -2 -11   4 93.6497 94.6089   6
  -2  11   4 57.8562 101.023  35
   2  11   4 7.47354 106.935  35
   2 -11   5 2193.23 190.054  23
  -2 -11   5 2636.43 222.001  22
  -2 -11   5 2378.75 212.515   6
   2 -11   5 2436.12 213.285   6
  -2  11   5 2114.19 213.211  35
   2  11   5 2647.99 235.384  35
  -2 -11   6 224.272 105.523  22
   2 -11   6 237.624 78.3886  23
  -2 -11   6 314.303 101.828   6
   2 -11   6 391.364 107.035   6
  -2  11   6 204.611 108.806  35
   2  11   6 163.422 111.978  35
  -2 -11   7 4719.66 339.510  22
   2 -11   7 4299.29 307.254  23
  -2 -11   7 5012.82 339.257   6
   2 -11   7 4786.20 335.536   6
  -2  11   7 4413.70 337.094  35
   2  11   7 4893.23 354.253  35
   2  11   8 332.250 102.866  21
  -2 -11   8 335.514 101.775  22
  -2  11   8 288.016 78.1172  21
  -2 -11   8 399.056 103.021   6
   2 -11   8 392.009 103.472   6
  -2  11   8 497.367 112.104  35
   2  11   8 312.927 110.182  35
  -2 -11   9 3487.29 274.053  22
   2  11   9 4195.99 274.287  21
  -2 -11   9 4013.63 275.272   6
   2 -11   9 3770.69 271.857   6
   2  11   9 3258.69 279.115  35
  -2  11   9 3197.39 271.568  35
  -2 -11  10 236.572 90.8308  22
   2  11  10 363.658 87.0417  21
  -2 -11  10 276.350 87.3596   6
   2 -11  10 208.697 83.7467   6
  -2  11  10 222.987 86.7911  35
   2  11  10 147.432 93.1805  35
   2  11  11 346.446 68.6680  21
  -2 -11  11 309.759 86.6536  22
   2 -11  11 314.030 80.4013   6
  -2 -11  11 290.251 77.8000   6
   2  11  11 320.205 91.0871  35
  -2  11  11 325.886 83.4137  35
   2  11  12 67.8044 43.4320  21
  -2 -11  12 86.0519 69.2156  22
   2 -11  12 107.813 65.8677   6
  -2 -11  12 174.132 63.3142   6
  -2  11  12 141.718 62.3827  35
   2  11  12 132.597 67.7716  35
  -2 -11  13 1038.74 97.3968  22
   2 -11  13 1110.47 96.6192   6
  -2 -11  13 1220.47 99.5790   6
   2  11  13 873.334 97.9372  35
   2 -12 -11 53.0328 37.6904  36
   2 -12 -10 1534.32 120.355  36
  -2 -12 -10 1348.26 105.193  36
  -2  12  -9 246.170 65.7384   5
  -2 -12  -9 230.008 65.4033  36
   2 -12  -9 147.102 70.4448  36
  -2  12  -8 5717.78 361.435   5
  -2 -12  -8 5309.39 356.470  36
   2 -12  -8 5572.89 362.975  36
   2  12  -7 147.958 70.9013   5
  -2  12  -7 96.4221 72.4058   5
   2 -12  -7 107.150 86.9316  36
  -2 -12  -7 106.653 84.3072  36
   2  12  -6 2276.24 188.507   5
  -2  12  -6 2609.06 198.295   5
  -2  12  -5 230.487 84.5518   5
   2  12  -5 109.783 76.8577   5
   2  12  -4 601.040 98.5490   5
  -2  12  -4 685.460 105.922   5
   2  12  -4 470.741 87.4332  35
   2  12  -3 224.057 82.6142   5
  -2  12  -3 194.953 87.8921   5
   2  12  -3 129.889 74.5874  35
  -2  12  -2 1437.30 143.120   5
   2  12  -2 1445.64 137.883   5
   2  12  -1 722.550 114.519  35
   2 -12  -1 642.020 88.4575  23
   2  12  -1 933.494 113.632   5
  -2  12  -1 875.461 117.888   5
   2  12   0 1330.58 147.885  35
  -2  12   0 1697.17 155.377   5
   2 -12   0 1534.86 151.228   6
  -2 -12   0 1414.32 147.666   6
   2  12   0 1752.55 151.318   5
   2 -12   0 1355.44 126.882  23
   2  12   1 783.821 122.465  35
   2 -12   1 888.374 118.993   6
  -2 -12   1 954.716 117.348   6
  -2  12   1 966.489 120.160   5
   2  12   1 923.803 115.809   5
   2 -12   1 764.891 93.7756  23
   2  12   2 1927.91 177.135  35
  -2 -12   2 1812.66 168.971   6
   2  12   2 2234.20 173.165   5
   2 -12   2 1822.99 170.382   6
  -2  12   2 2382.60 180.556   5
   2 -12   2 1559.93 142.438  23
  -2 -12   3 33.1520 78.2093   6
   2  12   3 136.262 80.9053   5
  -2  12   3 80.5480 79.5768   5
   2 -12   3 109.301 83.6537   6
   2  12   3 126.883 86.9639  35
  -2  12   4 582.425 101.605   5
   2  12   4 712.051 102.960   5
   2 -12   4 635.927 105.479   6
  -2 -12   4 726.037 107.924   6
   2  12   4 839.999 118.074  35
  -2 -12   5 53.0008 76.4918   6
   2  12   5 93.0461 73.5392   5
  -2  12   5 121.358 71.5196   5
   2 -12   5 97.3110 78.7880   6
   2  12   5 66.9176 82.5825  35
   2  12   6 1606.31 169.367  35
  -2 -12   6 2167.39 171.292   6
   2 -12   6 2185.57 174.770   6
  -2  12   6 1893.16 149.842  21
   2  12   6 2287.78 170.509  21
   2  12   7 29.2085 69.2629  35
  -2 -12   7 91.6901 70.9626   6
   2 -12   7 68.7226 69.7607   6
   2  12   7 13.4310 64.6915  21
   2 -12   8 6539.56 393.054   6
  -2 -12   8 6347.93 392.428   6
   2  12   8 6468.94 386.136  21
   2  12   9 214.366 67.0612  35
   2 -12   9 198.983 64.5737   6
  -2 -12   9 191.668 60.7557   6
   2  12   9 255.267 52.1697  21
  -2 -12  10 1452.60 114.413   6
  -2 -13  -5 249.432 52.5928  36
  -2  13  -3 332.864 62.0994   5
  -2  13  -2 540.301 75.8245   5
  -2  13  -1 327.876 64.9015   5
  -2  13   0 502.078 73.5221   5
  -2  13   1 678.364 80.4914   5
  -2  13   2 492.034 71.2948   5
  -2  13   3 293.237 57.9978   5
   2  13   3 348.941 62.1056  21
   2  13   4 110.024 47.1172  21
   2  13   5 270.751 44.7096  21
   3   0 -24 17.5492 40.9665  16
   3   0 -23 28.0233 67.9340  24
  -3   0 -22 13.0533 69.2160  25
   3   0 -22 16.4719 62.5602  25
  -3   0 -22 30.6687 68.8787  24
   3   0 -22 11.7093 84.3647  24
  -3   0 -22-4.79932 89.0800  16
  -3   0 -21 15.3861 91.8789  13
   3   0 -21 53.3297 81.5606  25
   3   0 -21 34.2733 97.6492  24
  -3   0 -21 13.8329 87.7088  25
  -3   0 -21-81.2196 87.2240  24
  -3   0 -20 6.02818 97.9570  13
   3   0 -20 178.153 114.456  24
   3   0 -20 20.7983 98.0772  25
  -3   0 -20-10.4141 94.0235  24
  -3   0 -19-26.5434 97.4947  13
  -3   0 -19-35.2600 145.250  26
   3   0 -19 325.633 129.742  24
   3   0 -19 30.1221 104.376  25
  -3   0 -18 97.4943 103.453  13
  -3   0 -18-207.165 240.037   1
  -3   0 -18 88.3420 260.192   8
   3   0 -18-6.75748 120.849  24
  -3   0 -18 146.811 141.551  26
   3   0 -18 58.9336 118.011  25
   3   0 -17 155.515 119.750  25
   3   0 -17-75.3538 120.361  24
  -3   0 -17 64.1066 143.112  26
  -3   0 -17 34.9335 106.389  13
   3   0 -17 97.5883 214.242   1
  -3   0 -17 68.2157 214.794   1
  -3   0 -16 17.6076 139.296  26
   3   0 -16-46.8967 114.338  25
  -3   0 -16 57.3946 97.0918   5
   3   0 -16 92.1514 89.7059   5
   3   0 -16 250.192 203.001   1
  -3   0 -16 228.211 192.041   1
   3   0 -16 5.38632 84.1751  13
  -3   0 -16-53.5732 110.078  13
   3   0 -15 44.9725 105.835  25
   3   0 -15-8.33403 128.548  26
  -3   0 -15 106.849 134.777  26
  -3   0 -15-43.9569 95.8447  13
   3   0 -15-67.3347 82.5533  13
  -3   0 -15 121.409 194.092   1
   3   0 -15 46.3407 85.7869   5
   3   0 -15-87.8469 195.575   1
  -3   0 -15 53.8081 84.9689   5
  -3   0 -15 33.8741 180.838  29
  -3   0 -14-32.2282 199.746  29
   3   0 -14-9.67253 78.2045  13
  -3   0 -14 80.5690 95.8819  13
  -3   0 -14 142.520 110.145  26
   3   0 -14 24.0451 90.5245  25
   3   0 -14-7.68943 113.235  26
  -3   0 -14 33.0007 82.3739   5
  -3   0 -14-83.0895 182.398   1
   3   0 -14-53.7111 163.741   1
   3   0 -14-16.0704 82.1978   5
   3   0 -14-37.4602 224.558   8
   3   0 -13 127.849 112.406  36
  -3   0 -13-59.6563 175.711  29
  -3   0 -13 134.867 88.3568  13
   3   0 -13 27.9433 104.933  26
  -3   0 -13-33.6307 105.910  26
   3   0 -13 33.8402 213.103   8
   3   0 -13 24.2676 147.977   1
   3   0 -13 14.6629 81.6416   5
  -3   0 -13-24.9258 154.502   1
  -3   0 -13 39.9734 78.1001   5
  -3   0 -12 81.7595 191.886  29
   3   0 -12 60.1137 183.276   8
  -3   0 -12 22.1836 139.714   1
   3   0 -12 129.960 163.549   1
   3   0 -12 48.5032 75.6073   5
  -3   0 -12 22.4661 75.5677   5
  -3   0 -11 24.4547 170.024  29
   3   0 -11-26.6220 162.338   8
  -3   0 -11 97.7669 137.688   1
   3   0 -11 152.977 137.976   1
   3   0 -11 11.8366 74.0662   5
  -3   0 -11 60.1855 77.1510   5
  -3   0 -10 19.5664 175.609  32
  -3   0 -10 173.885 172.797  29
   3   0 -10 23.3519 162.344   8
  -3   0 -10 17.1102 136.029   1
   3   0 -10-16.7383 119.318   1
  -3   0  -9 19.2786 153.256  29
  -3   0  -9-16.8538 145.322  32
   3   0  -9-40.8684 154.274   8
  -3   0  -9-44.5450 118.037   1
   3   0  -9 72.5691 115.378   1
  -3   0  -8 42.9617 150.523  32
  -3   0  -8 390.339 195.521  29
   3   0  -8 53.5837 164.078   8
   3   0  -8 24.9385 116.305   1
  -3   0  -8 217.238 142.390   1
  -3   0  -7 148.930 163.290  29
  -3   0  -7-24.1003 143.233  32
   3   0  -7 171.613 152.404   8
   3   0  -7-42.2940 107.892   1
  -3   0  -7 54.2839 123.263   1
  -3   0  -6 20.2368 117.608  32
  -3   0  -6 65.0767 145.616  29
   3   0  -6-54.4404 142.939   8
  -3   0  -6 45.3682 98.4640   1
   3   0  -6 52.8589 95.0978   1
  -3   0  -5 91.3908 112.345  32
   3   0  -5 129.596 147.374   8
  -3   0  -5 155.352 100.082   1
   3   0  -5 107.480 92.9334   1
  -3   0  -4 48.1636 95.4036  32
   3   0  -4 40.6238 128.438   8
   3   0  -4 28.0793 87.3481   1
  -3   0  -4 87.0991 87.0130   1
  -3   0  -3 125.749 105.647  32
  -3   0  -3 84.7162 115.619  29
   3   0  -3 163.436 132.440   8
   3   0  -3 62.0912 76.8739   1
  -3   0  -3 85.5266 77.5275   1
  -3   0  -2 75.3714 56.5088  31
  -3   0  -2 21.6579 106.326  29
  -3   0  -2 19.5604 75.2540  32
   3   0  -2 65.0920 112.440   8
  -3   0  -2 16.6939 55.4360   1
   3   0  -2 13.5759 52.5582   1
  -3   0  -1-36.3615 82.6273  29
  -3   0  -1 12.1404 46.5899  31
   3   0  -1 77.1755 92.2858   8
   3   0  -1 64.7737 59.0018   9
   3   0  -1 10.5080 30.5110   1
  -3   0  -1 14.1628 33.6874   1
  -3   0   0 36.0611 46.9327  31
   3   0   0 96.5886 66.1425   9
   3   0   0 45.9251 80.5912   8
   3   0   1 75.4411 61.4781  30
   3   0   1 49.5513 84.6069   9
   3   0   1 21.2676 88.2331   7
  -3   0   1 44.3746 27.2375   3
   3   0   1 57.7257 33.0706   3
   3   0   2 64.1595 72.7697  30
  -3   0   2-10.7879 52.2632   3
   3   0   2 10.5027 54.3718   3
   3   0   3 111.490 85.1668  30
   3   0   3 190.415 114.983   9
   3   0   3 113.622 78.2427   3
  -3   0   3 158.385 81.2762   3
   3   0   4 24.3618 98.2517  30
   3   0   4 29.1395 139.310   7
   3   0   4 55.1451 82.1344   3
  -3   0   4-28.2035 84.4818   3
   3   0   5 82.6288 108.177  30
  -3   0   5 118.315 127.043  30
   3   0   5 78.6338 137.644   7
   3   0   5 77.3200 95.3251   3
  -3   0   5 92.8950 97.8776   3
   3   0   6 8.60420 100.006   3
  -3   0   6 26.0469 95.6872   3
  -3   0   6 24.0911 31.2153  34
   3   0   6 89.7122 143.381   7
   3   0   6 27.5055 112.738  30
  -3   0   6 10.8488 126.667  30
   3   0   7 14.4952 133.057   7
   3   0   7 10.3150 107.714   3
  -3   0   7 10.3232 109.017   3
   3   0   7-33.0215 117.524  30
  -3   0   7-25.5741 132.766  30
   3   0   8 81.4365 145.191   7
   3   0   8 133.524 116.421   3
  -3   0   8 84.2992 117.816   3
  -3   0   8 150.351 153.532  30
   3   0   8 130.439 146.790  30
   3   0   9 18.2125 143.354   7
  -3   0   9 13.8785 111.404   3
   3   0   9-28.2275 113.293   3
   3   0   9-45.8787 149.380  30
  -3   0   9 69.9125 163.939  30
   3   0  10 142.379 158.493   7
   3   0  10-32.6331 119.106   3
  -3   0  10 79.5199 130.098   3
  -3   0  10-20.1741 171.030  30
   3   0  10-35.5238 153.155  30
   3   0  11 113.456 157.807   7
  -3   0  11 36.1561 119.140   3
   3   0  11 205.754 136.611   3
  -3   0  11 23.1284 182.105  30
   3   0  11-20.6792 169.217  30
   3   0  12-25.2401 173.206   7
  -3   0  12-20.4142 126.537   3
   3   0  12-42.5811 144.172   3
   3   0  12-95.4205 182.058  30
  -3   0  12 26.3070 187.517  30
   3   0  13 43.5109 95.8755  21
  -3   0  13-45.7894 150.774   3
   3   0  13 96.2049 175.561   3
  -3   0  13-29.6326 192.339  30
   3   0  13-107.612 228.071  30
   3   0  14-20.6009 104.814  21
  -3   0  14 76.1711 174.231   3
   3   0  14-53.6895 155.277   3
   3   0  14-151.313 235.811  30
  -3   0  14 164.748 220.071  30
   3   0  15 44.8719 117.003  21
  -3   0  15 305.491 166.590   3
   3   0  15 118.097 180.112   3
   3   0  15 33.4227 226.389  30
  -3   0  15 36.0154 223.299  30
   3   0  16 88.1553 120.731  21
  -3   0  16 119.176 175.529   3
   3   0  16 159.084 180.626   3
   3   0  16-36.0769 234.193  30
  -3   0  16-192.647 281.265  30
   3   0  17 115.940 126.802  21
  -3   0  17-124.537 199.133   3
   3   0  17 233.548 203.463   3
   3   0  17 37.5570 209.075  30
  -3   0  17 120.340 264.200  30
   3   0  18-49.2113 129.776  21
   3   0  18-33.8662 241.395   3
  -3   0  18 63.0489 198.518   3
  -3   0  18 40.8366 244.804  30
   3   0  18-114.470 247.673  30
   3   0  19 138.847 129.046  21
   3   0  20 33.6157 110.008  21
   3   0  21-23.0627 94.1083  19
   3   0  21 26.5082 91.2360  21
   3   0  22-51.7879 83.9047  19
  -3   0  23 17.4530 52.1719  19
   3   0  23 47.5706 66.1858  19
  -3   0  24-6.09194 31.7186   6
   3  -1 -24 429.426 54.5719  24
   3   1 -24 605.828 60.6204  16
   3  -1 -23 308.399 55.4443  25
  -3  -1 -23 378.454 64.6380  25
   3  -1 -23 409.718 77.4264  24
  -3  -1 -23 283.104 58.9903  24
   3   1 -23 382.267 73.7274  24
   3   1 -23 253.064 73.0737  16
   3   1 -22 1792.45 156.313  24
  -3  -1 -22 1606.28 149.714  24
   3  -1 -22 1652.33 158.240  24
  -3  -1 -22 1752.42 156.645  25
   3  -1 -22 1706.17 148.799  25
   3  -1 -22 1821.54 159.158  16
   3   1 -22 1821.94 163.877  16
   3  -1 -21 625.733 118.327  24
   3  -1 -21 372.968 102.802  25
  -3   1 -21 339.112 85.4736  24
  -3  -1 -21 451.725 116.874  25
  -3  -1 -21 474.768 107.335  24
   3   1 -21 216.383 100.734  24
   3   1 -21 263.292 107.475  16
   3  -1 -21 374.841 108.313  16
   3   1 -20 837.666 141.909  24
  -3   1 -20 760.428 122.353  25
   3  -1 -20 709.779 135.679  24
  -3  -1 -20 825.761 175.388  26
  -3   1 -20 861.338 124.396  24
   3  -1 -20 730.306 134.395  25
   3   1 -20 849.599 142.981  16
   3  -1 -20 909.515 140.352  16
  -3   1 -20 824.372 134.240  13
  -3  -1 -20 821.944 130.638  13
   3  -1 -19 158.908 125.410  24
   3   1 -19 218.947 119.242  24
  -3   1 -19 156.948 102.941  24
  -3  -1 -19 209.902 147.049  26
   3  -1 -19 195.609 115.459  25
   3   1 -19 202.999 98.8763  25
   3   1 -19 227.128 125.721  16
   3  -1 -19 122.979 114.070  16
  -3  -1 -19 132.862 106.150  13
  -3   1 -19 205.364 110.913  13
  -3   1 -18 1372.70 207.013  26
  -3  -1 -18 1428.48 206.671  26
   3   1 -18 1305.96 178.522  24
  -3   1 -18 1460.81 167.261  24
   3   1 -18 1383.33 163.022  25
   3  -1 -18 1342.92 178.211  25
   3  -1 -18 1256.82 179.807  16
   3   1 -18 1402.32 181.324  16
  -3   1 -18 1604.80 172.488   5
   3   1 -18 1515.25 165.055   5
   3  -1 -18 1213.06 372.782   8
   3   1 -18 1618.37 400.614   8
  -3  -1 -18 1114.24 336.689   8
  -3   1 -18 1439.81 179.307  13
  -3  -1 -18 1239.91 165.914  13
  -3  -1 -17 589.214 124.669  13
  -3   1 -17 603.204 136.711  13
   3  -1 -17 549.408 144.110  16
  -3   1 -17 540.573 163.839  26
   3  -1 -17 657.764 145.891  25
   3   1 -17 513.006 122.348  25
  -3  -1 -17 561.986 155.431  26
   3   1 -17 577.086 139.995  24
   3  -1 -17 746.801 163.951  26
   3   1 -17 794.473 327.664   8
  -3  -1 -17 552.797 301.286   8
   3  -1 -17 748.011 303.830   8
  -3  -1 -17 981.431 291.345   1
   3   1 -17 574.839 120.816   5
  -3   1 -17 690.356 284.385   1
   3  -1 -17 587.076 245.898   1
   3   1 -17 424.270 229.397   1
  -3   1 -17 544.610 123.330   5
  -3   1 -16 8064.21 753.332   1
  -3  -1 -16 8926.57 766.176   1
   3  -1 -16 7423.14 716.728   1
   3   1 -16 8717.55 751.688   1
  -3   1 -16 7231.06 768.028  32
  -3  -1 -16 5165.79 697.980  32
  -3  -1 -16 7501.44 509.027  13
   3   1 -16 7960.95 519.484  24
   3   1 -16 7774.09 510.318  25
  -3   1 -16 7105.97 538.797  26
   3  -1 -16 7346.12 536.528  26
  -3  -1 -16 6802.21 532.504  26
   3  -1 -16 6981.50 517.287  25
   3   1 -16 7996.03 511.598   5
  -3   1 -16 8130.12 515.890   5
   3   1 -16 7894.74 824.000   8
   3  -1 -16 7574.87 808.996   8
   3  -1 -16 7734.62 528.233  16
   3  -1 -15 1223.14 172.188  36
  -3  -1 -15 699.760 289.519  32
  -3  -1 -15 1780.02 357.522  29
  -3   1 -15 842.281 291.296  32
   3   1 -15 993.747 134.505  13
   3  -1 -15 1156.96 129.592  13
  -3  -1 -15 1053.62 142.530  13
  -3  -1 -15 1155.63 171.472  26
   3   1 -15 1027.01 152.305  24
   3  -1 -15 1051.11 160.698  25
   3   1 -15 824.627 137.666  25
  -3   1 -15 800.763 173.148  26
   3  -1 -15 1137.79 174.690  26
  -3   1 -15 708.188 251.674   1
   3   1 -15 968.122 269.715   1
   3  -1 -15 1073.54 271.934   1
  -3  -1 -15 1255.03 304.678   1
  -3   1 -15 984.427 138.314   5
   3   1 -15 936.177 132.326   5
   3  -1 -15 1501.07 354.674   8
   3   1 -15 768.027 307.470   8
  -3  -1 -14 5985.77 434.521  36
  -3  -1 -14 5095.05 614.043  32
  -3   1 -14 5864.06 641.110  32
   3  -1 -14 6391.78 448.595  36
  -3   1 -14 5733.59 611.648  29
  -3  -1 -14 5592.13 649.509  29
   3   1 -14 6571.33 429.307  13
  -3  -1 -14 6334.49 429.473  13
   3  -1 -14 6074.76 416.171  13
  -3   1 -14 6567.02 461.781  26
  -3  -1 -14 5829.01 448.731  26
   3  -1 -14 6012.51 452.969  26
   3   1 -14 6445.35 433.127  25
   3  -1 -14 5754.42 437.809  25
  -3   1 -14 7942.38 664.935   1
   3   1 -14 7520.29 642.284   1
   3  -1 -14 7019.08 635.867   1
  -3  -1 -14 6775.00 629.602   1
  -3   1 -14 6749.53 436.748   5
   3  -1 -14 6606.63 711.618   8
   3   1 -14 7173.50 722.038   8
   3   1 -14 7191.10 437.676   5
   3  -1 -13 2144.20 202.883  36
  -3   1 -13 2010.09 358.924  32
  -3  -1 -13 1492.79 326.788  29
  -3  -1 -13 2114.37 346.503  32
  -3   1 -13 1883.36 329.904  29
  -3  -1 -13 1961.55 178.611  13
   3  -1 -13 2204.32 206.510  26
  -3   1 -13 1736.40 198.913  26
  -3  -1 -13 2173.74 207.851  26
   3   1 -13 1823.48 173.953   5
  -3   1 -13 1893.75 178.105   5
  -3  -1 -13 2123.75 182.679   5
   3  -1 -13 2059.19 177.911   5
   3  -1 -13 1764.10 354.255   8
   3   1 -13 1971.53 359.246   8
  -3  -1 -13 2390.51 335.732   1
  -3   1 -13 2010.68 314.540   1
   3  -1 -13 2036.87 315.925   1
   3   1 -13 1353.43 274.006   1
  -3   1 -12 664.715 229.345  32
  -3   1 -12 785.922 238.212  29
  -3  -1 -12 860.883 236.243  32
  -3  -1 -12 1091.79 268.181  29
   3  -1 -12 517.479 226.190   8
   3   1 -12 506.942 231.472   8
   3  -1 -12 666.646 107.477   5
  -3   1 -12 940.786 113.978   5
  -3  -1 -12 797.585 112.085   5
   3  -1 -12 790.844 211.685   1
  -3   1 -12 890.927 217.440   1
  -3  -1 -12 623.990 202.085   1
   3   1 -12 708.890 198.821   1
   3   1 -12 599.130 102.399   5
  -3   1 -11 1722.06 289.515  29
  -3   1 -11 2053.41 309.295  32
  -3  -1 -11 1467.58 276.061  32
  -3  -1 -11 2358.80 359.204  29
  -3   1 -11 1755.44 159.475   5
  -3  -1 -11 1562.86 155.936   5
   3   1 -11 1919.73 161.641   5
   3   1 -11 2494.45 352.529   8
   3  -1 -11 1689.31 155.369   5
   3  -1 -11 2172.08 291.259   1
  -3  -1 -11 1958.17 285.877   1
  -3   1 -11 1974.70 279.131   1
   3   1 -11 1968.21 268.965   1
  -3  -1 -10 17400.3 1192.60   1
   3  -1 -10 17213.2 1185.30   1
  -3   1 -10 17525.8 1183.72   1
   3   1 -10 17950.9 1181.75   1
  -3   1 -10 17707.4 1224.29  32
  -3  -1 -10 16892.0 1205.12  32
  -3  -1 -10 16615.8 1235.50  29
  -3   1 -10 17498.1 1220.42  29
   3   1 -10 17291.9 1242.49   8
   3  -1  -9 5148.90 436.631   1
  -3  -1  -9 5098.95 437.644   1
  -3   1  -9 4528.78 410.450   1
   3   1  -9 4761.62 413.482   1
  -3   1  -9 4280.44 430.934  32
  -3  -1  -9 4183.88 429.319  32
  -3   1  -9 4458.82 446.002  29
  -3  -1  -9 4549.12 471.676  29
   3   1  -9 4333.45 460.692   8
  -3   1  -8 43579.0 2728.52   1
   3   1  -8 47391.9 2735.58   1
   3  -1  -8 45917.4 2742.75   1
  -3  -1  -8 45621.7 2746.27   1
  -3   1  -8 44219.8 2753.07  32
  -3  -1  -8 44227.6 2745.18  32
  -3   1  -8 46819.7 2780.11  29
  -3  -1  -8 44855.9 2791.97  29
   3   1  -8 43018.4 2780.90   8
  -3  -1  -7 6922.61 475.747   1
  -3   1  -7 4825.42 430.728   1
   3  -1  -7 6162.35 458.857   1
   3   1  -7 4918.38 430.168   1
  -3   1  -7 6030.69 473.118  32
  -3  -1  -7 6380.71 474.071  32
  -3   1  -7 5509.87 479.438  29
   3   1  -7 5175.03 485.619   8
  -3  -1  -6 25767.9 1631.06   1
  -3   1  -6 27581.4 1627.88   1
   3  -1  -6 26505.8 1631.55   1
   3   1  -6 28376.5 1626.17   1
  -3   1  -6 25278.8 1640.16  32
  -3   1  -6 25930.6 1666.13  29
   3   1  -6 25013.6 1665.69   8
   3  -1  -5 14464.1 874.521   1
  -3  -1  -5 14134.7 873.614   1
  -3   1  -5 13582.0 877.167  32
  -3   1  -5 13111.0 905.603  29
  -3  -1  -5 12991.1 915.969  29
   3   1  -5 12320.2 899.907   8
   3  -1  -4 16456.8 1102.63   4
   3  -1  -4 17164.7 1102.60   1
  -3  -1  -4 17112.7 1100.69   1
  -3  -1  -4 16108.9 1110.04   4
  -3   1  -4 22173.2 1127.29  32
  -3   1  -4 20660.4 1162.08  29
  -3  -1  -4 16866.8 1115.61  31
  -3  -1  -4 17330.9 1148.57  29
   3   1  -4 19955.0 1152.93   8
   3   1  -3 1005.22 141.064   2
   3  -1  -3 914.217 133.326   1
   3  -1  -3 1097.68 131.802   4
  -3  -1  -3 1273.81 136.789   1
  -3   1  -3 1000.68 136.660   2
  -3  -1  -3 969.899 138.027   4
  -3   1  -3 1325.64 139.551  32
  -3  -1  -3 1021.14 180.269  29
  -3  -1  -3 1000.46 142.635  31
   3   1  -3 1292.25 175.732   8
  -3  -1  -2 44457.5 2710.48   4
  -3  -1  -2 42210.8 2699.72   1
   3  -1  -2 44622.0 2705.14   1
   3  -1  -2 44925.9 2704.52   4
  -3   1  -2 46248.3 2711.48   2
   3   1  -2 46820.3 2710.84   2
   3   1  -2 48917.1 2717.03  34
  -3   1  -2 51826.6 2718.06  32
  -3  -1  -2 46365.0 2745.29  29
  -3  -1  -2 47184.5 2723.94  31
   3   1  -2 49295.4 2739.26   8
   3  -1  -1 5431.00 361.890   4
  -3  -1  -1 5349.41 368.210   4
  -3   1  -1 5522.58 366.431   2
   3   1  -1 5574.88 365.010   2
   3   1  -1 5527.46 387.312  34
   3  -1  -1 5990.06 365.438  33
  -3   1  -1 5544.06 372.612  32
  -3  -1  -1 6083.68 400.624  29
  -3  -1  -1 6193.66 388.457  31
   3   1  -1 5490.58 385.060   8
   3  -1   0 85728.4 5330.68   4
  -3  -1   0 86717.7 5334.75   4
  -3   1   0 87521.0 5332.39   2
   3   1   0 92087.7 5331.98   2
   3  -1   0 103670. 5354.21  33
  -3  -1   0 100568. 5357.16  29
  -3  -1   0 102747. 5362.21  31
   3   1   0 91993.5 5345.95   8
  -3  -1   1 5901.95 382.168   3
   3  -1   1 5811.43 381.616   3
   3   1   1 5913.86 421.450  34
  -3  -1   1 6219.42 367.687  30
  -3  -1   1 6474.70 417.694  31
  -3  -1   1 5935.32 386.535  29
   3  -1   1 5926.25 421.004  30
   3  -1   1 6103.64 413.983   7
   3  -1   2 38360.6 2188.57   3
  -3  -1   2 39660.9 2191.80   3
   3   1   2 33077.0 2221.56  34
  -3  -1   2 41034.0 2189.25  30
  -3  -1   2 38489.1 2172.29  29
   3   1   2 34949.4 2172.74  30
   3  -1   2 38446.8 2220.33  30
   3   1   2 31738.7 2226.96   9
   3  -1   3 2271.59 195.902   3
  -3  -1   3 2548.63 202.052   3
   3   1   3 2259.92 229.196  34
  -3  -1   3 2652.91 205.662  33
  -3  -1   3 2749.06 210.269  30
   3   1   3 2399.44 188.102  30
   3  -1   3 2442.95 233.951  30
   3   1   3 2005.93 237.242   9
  -3  -1   4 23209.1 1278.16   3
   3  -1   4 22837.1 1275.67   3
   3   1   4 19811.1 1302.70  34
  -3  -1   4 24192.7 1284.97  33
   3   1   4 21139.7 1264.07  30
   3  -1   4 22643.8 1301.98  30
  -3  -1   4 24022.7 1289.91  30
   3   1   4 18865.6 1305.20   9
  -3   1   4 19264.1 1216.18   7
   3  -1   4 22451.5 1324.46   7
   3  -1   5 16050.5 982.258   3
  -3  -1   5 14406.7 974.375   3
  -3  -1   5 13998.4 978.108  33
   3   1   5 15639.7 1010.67  34
  -3   1   5 16114.5 958.575  34
   3  -1   5 15326.2 999.999  30
  -3  -1   5 15646.8 993.689  30
   3   1   5 16029.0 979.289  30
   3  -1   5 16098.8 1028.08   7
  -3   1   5 15915.8 923.661   7
   3   1   5 15209.7 1038.37   7
   3   1   5 16378.0 1029.90   9
   3  -1   6 29945.0 1744.22   3
  -3  -1   6 30196.7 1746.76   3
   3   1   6 25929.2 1754.50  34
  -3   1   6 26324.5 1693.24  34
   3   1   6 28155.3 1738.29  30
  -3  -1   6 29377.5 1760.41  30
   3  -1   6 29190.5 1763.63  30
   3   1   6 27403.0 1799.38   7
   3   1   6 29376.9 1780.88   9
   3  -1   6 29317.9 1797.64   7
  -3   1   6 29452.6 1680.12   7
   3  -1   7 3477.71 353.013   3
  -3  -1   7 3597.48 359.236   3
   3   1   7 5199.90 402.493  34
  -3   1   7 5397.60 324.616  34
  -3  -1   7 4404.05 395.084  30
   3  -1   7 3906.27 386.872  30
   3   1   7 5669.16 400.819  30
   3   1   7 4604.09 429.335   7
   3  -1   7 3911.79 404.273   7
   3  -1   8 43440.6 2574.97   3
  -3  -1   8 42996.2 2576.14   3
   3   1   8 39857.7 2570.55  34
  -3   1   8 40328.3 2484.38  34
   3   1   8 41113.2 2628.78   7
   3  -1   8 41661.5 2623.15   7
   3  -1   8 45562.5 2603.06  30
   3   1   8 43364.8 2579.29  30
  -3  -1   8 43862.3 2604.36  30
  -3   1   8 47245.2 2641.39  30
   3   1   9 4648.10 426.969   3
  -3   1   9 4942.60 429.350   3
   3  -1   9 4917.50 421.218   3
  -3  -1   9 4769.73 424.460   3
   3   1   9 4815.10 468.160   7
  -3   1   9 4956.65 475.757  30
  -3  -1   9 4559.82 445.952  30
   3  -1   9 4204.73 428.812  30
   3   1   9 4824.01 430.771  30
   3   1  10 18568.8 1273.35   3
  -3   1  10 19110.8 1269.91   3
   3  -1  10 18737.3 1261.69   3
  -3  -1  10 19730.1 1272.39   3
   3   1  10 17348.5 1295.62   7
   3  -1  10 19123.6 1290.72  30
  -3  -1  10 19270.2 1304.08  30
   3   1  10 19547.5 1278.16  30
  -3   1  10 18080.2 1308.96  30
  -3   1  11 2648.35 320.333   3
   3   1  11 2440.91 324.053   3
   3  -1  11 2948.76 322.580   3
  -3  -1  11 2456.74 312.065   3
   3   1  11 2341.86 340.037   7
   3  -1  11 2995.42 357.352  30
   3   1  11 1664.30 297.666  30
  -3   1  11 2652.29 375.128  30
  -3  -1  11 2162.21 331.967  30
  -3  -1  12 1365.31 246.666   3
  -3   1  12 1417.69 253.807   3
   3   1  12 1145.01 240.700   3
   3  -1  12 1585.89 262.208   3
   3   1  12 1316.22 283.817   7
  -3  -1  12 1353.41 277.902  30
   3  -1  12 2020.56 311.343  30
   3   1  12 1655.28 285.446  30
  -3   1  12 1202.08 292.119  30
  -3  -1  13 1807.55 326.793  30
   3   1  13 1597.60 310.468  30
  -3   1  13 1799.46 347.349  30
   3  -1  13 1743.51 309.929  30
  -3  -1  13 1552.52 287.915  33
  -3   1  13 2181.24 306.677   3
   3   1  13 1247.90 271.443   3
   3  -1  13 1406.90 271.541   3
  -3  -1  13 1904.92 296.072   3
   3   1  13 1663.20 174.029  21
   3  -1  13 1525.12 177.359  21
   3   1  13 1708.30 310.374   7
   3   1  14 8249.13 722.750   3
  -3   1  14 8273.95 709.389   3
   3  -1  14 9818.31 757.048   3
  -3  -1  14 8849.11 725.695   3
   3  -1  14 8209.16 756.913  30
   3   1  14 6337.98 693.993  30
  -3  -1  14 7975.32 758.188  30
  -3   1  14 6896.92 735.468  30
   3   1  14 7621.83 534.092  21
   3  -1  14 8177.98 546.577  21
   3   1  15 1343.99 293.725   3
   3  -1  15 895.836 272.197   3
  -3  -1  15 823.288 251.800   3
  -3   1  15 1424.85 291.133   3
  -3   1  15 1350.86 348.930  30
   3  -1  15 976.144 315.214  30
  -3  -1  15 750.464 283.620  30
   3   1  15 1324.51 316.506  30
   3  -1  15 1127.21 172.116  21
   3   1  15 1405.82 169.948  21
   3  -1  16 8179.45 752.041   3
  -3  -1  16 9141.33 765.179   3
   3   1  16 7486.61 731.509   3
  -3   1  16 8241.26 732.044   3
  -3   1  16 7209.26 774.696  30
  -3  -1  16 7173.28 772.900  30
   3   1  16 7435.54 761.266  30
   3  -1  16 5822.50 721.705  30
   3  -1  16 7722.76 547.168  21
   3   1  16 8142.21 538.704  21
  -3  -1  17 633.409 249.046   3
  -3   1  17 587.077 235.676   3
   3  -1  17 405.634 243.257   3
   3   1  17 496.894 255.014   3
   3  -1  17 748.155 159.108  21
   3   1  17 571.300 144.975  21
  -3   1  17 566.132 297.074  30
  -3  -1  17 599.859 287.005  30
   3   1  17 508.009 257.655  30
   3  -1  17 470.043 284.559  30
   3   1  18 1168.37 318.257   3
  -3  -1  18 1406.16 327.498   3
  -3   1  18 1462.34 326.759   3
   3  -1  18 1302.64 347.912   3
   3   1  18 1530.98 188.803  21
   3  -1  18 1574.36 198.901  21
   3  -1  18 683.607 322.193  33
   3   1  18 1317.27 327.433  30
  -3  -1  18 1046.46 338.239  30
   3  -1  18 1353.83 354.759  30
  -3   1  18 1131.84 342.594  30
   3  -1  19 202.808 128.001  21
   3   1  19 148.091 118.146  21
   3  -1  20 895.878 139.392  19
   3  -1  20 870.094 149.013  21
   3   1  20 945.228 143.953  21
   3   1  21 565.017 121.328  19
   3  -1  21 427.519 111.267  19
   3   1  21 501.043 113.703  21
   3   1  22 1440.40 145.053  19
  -3  -1  22 1059.67 111.678  19
   3  -1  22 1292.59 134.684  19
   3  -1  23 167.542 57.6431  19
   3   1  23 305.385 76.7343  19
   3   1  24 363.603 52.1449  19
  -3  -1  24 341.281 44.1482   6
  -3   2 -24 514.348 57.5574  16
  -3   2 -23 2705.65 179.350  16
   3   2 -23 2333.32 167.604  16
   3  -2 -23 2586.72 168.659  24
  -3  -2 -23 2122.33 156.776  24
   3   2 -23 2020.86 151.506  24
  -3  -2 -23 2161.68 163.744  25
   3  -2 -23 1945.61 155.849  25
   3   2 -22 439.688 93.3675  16
   3  -2 -22 570.451 98.0578  25
  -3  -2 -22 543.399 105.207  25
   3  -2 -22 596.451 98.7561  24
  -3  -2 -22 437.108 93.5928  24
   3   2 -22 487.072 86.4828  24
   3   2 -21 193.992 100.099  16
   3  -2 -21 196.990 102.900  24
  -3  -2 -21 246.447 134.117  26
  -3  -2 -21 132.529 109.296  25
   3   2 -21 270.332 93.5639  24
   3  -2 -21 335.409 104.645  25
   3  -2 -20 1388.10 156.636  16
   3   2 -20 1234.69 157.711  16
   3   2 -20 1111.69 150.515  24
   3  -2 -20 1365.53 167.268  24
  -3  -2 -20 1304.21 197.891  26
   3  -2 -20 1321.09 163.450  25
  -3  -2 -19-34.0050 141.026  26
   3   2 -19 47.5588 104.459  24
   3  -2 -19 6.76745 118.904  25
   3  -2 -19 24.7282 120.016  24
   3  -2 -19 73.4074 106.655  16
   3   2 -19-63.0402 108.074  16
   3   2 -19 114.044 80.5030   5
  -3   2 -19 119.829 94.2292   5
  -3  -2 -19 35.4116 98.5849  13
  -3  -2 -18 944.798 138.982  13
   3  -2 -18 974.041 154.269  16
   3   2 -18 964.044 152.328  16
   3   2 -18 680.616 141.363  24
   3  -2 -18 644.796 159.295  26
  -3  -2 -18 960.228 180.508  26
   3  -2 -18 784.272 154.103  25
   3   2 -18 1011.75 135.708   5
  -3   2 -18 871.349 133.286   5
  -3   2 -17 6681.90 718.003   1
  -3  -2 -17 8018.78 759.951   1
   3   2 -17 7123.03 729.382   1
   3  -2 -17 8218.67 750.649   1
   3  -2 -17 7578.43 523.092  36
  -3  -2 -17 7731.91 504.009  13
   3   2 -17 7152.93 505.135  24
   3  -2 -17 6443.26 520.539  26
  -3  -2 -17 7801.09 539.836  26
   3  -2 -17 7933.62 521.740  25
   3  -2 -17 7920.91 811.757   8
   3   2 -17 7056.77 804.107   8
  -3  -2 -17 6496.30 772.299   8
   3   2 -17 7005.72 497.117   5
  -3   2 -17 7408.47 505.847   5
   3  -2 -17 7865.57 519.372  16
  -3   2 -16 3136.20 467.004   1
   3   2 -16 3181.96 444.452   1
  -3  -2 -16 3758.49 472.526   1
   3  -2 -16 3417.77 449.453   1
   3  -2 -16 3516.46 285.996  36
  -3  -2 -16 3299.71 502.020  29
  -3  -2 -16 2807.72 469.197  32
  -3  -2 -16 3176.50 252.393  13
   3  -2 -16 3298.08 286.627  26
  -3   2 -16 2312.83 273.329  26
  -3  -2 -16 3049.79 284.865  26
   3   2 -16 3304.59 266.161  24
   3  -2 -16 3122.94 278.224  25
   3   2 -16 2949.02 251.239   5
  -3   2 -16 2621.47 248.859   5
   3  -2 -16 2666.17 493.280   8
   3   2 -16 2823.52 498.536   8
  -3  -2 -16 3209.30 485.453   8
   3  -2 -16 3162.03 272.455  16
  -3   2 -15 14960.5 1087.48   1
   3  -2 -15 14809.9 1074.35   1
  -3  -2 -15 14159.5 1069.67   1
   3   2 -15 14492.5 1066.80   1
  -3   2 -15 11048.9 1061.72  32
  -3  -2 -15 11859.3 1054.63  32
  -3  -2 -15 12340.7 819.658  36
   3  -2 -15 12829.8 831.500  36
  -3  -2 -15 12152.2 1103.44  29
  -3  -2 -15 13300.2 811.779  13
  -3   2 -15 12970.0 825.204  13
   3   2 -15 13276.1 820.139  24
   3  -2 -15 12595.0 832.542  26
  -3   2 -15 10931.5 829.412  26
   3  -2 -15 12713.2 826.167  25
  -3  -2 -15 12566.5 837.009  26
  -3   2 -15 13282.9 819.343   5
   3   2 -15 13432.1 815.899   5
   3  -2 -15 13134.7 1129.52   8
   3   2 -15 13752.9 1137.61   8
  -3  -2 -15 14480.6 1126.59   8
   3  -2 -15 13517.0 829.710  16
  -3   2 -14 8650.79 748.528   1
   3   2 -14 9340.63 749.779   1
  -3  -2 -14 9714.31 778.193   1
   3  -2 -14 8521.36 735.591   1
  -3   2 -14 7419.89 763.017  32
  -3  -2 -14 8084.16 751.640  32
  -3  -2 -14 7904.15 537.533  36
   3  -2 -14 8449.75 546.887  36
  -3  -2 -14 8189.87 801.745  29
  -3  -2 -14 7773.68 522.002  13
  -3   2 -14 8188.37 540.557  13
   3  -2 -14 8104.67 548.969  26
  -3  -2 -14 8370.91 551.074  26
   3  -2 -14 8076.97 543.157  25
   3   2 -14 7703.50 530.670  24
  -3   2 -14 7466.73 548.905  26
   3  -2 -14 9120.04 821.859   8
   3   2 -14 8471.00 809.636   8
   3   2 -14 7827.89 523.934   5
  -3   2 -14 7741.82 526.850   5
   3  -2 -14 7570.10 535.633  16
  -3  -2 -13 5357.47 575.648  32
  -3   2 -13 4984.71 587.622  32
   3  -2 -13 5338.71 405.065  36
  -3   2 -13 5086.33 533.720  29
  -3  -2 -13 4692.85 597.091  29
  -3   2 -13 5624.92 399.405  13
  -3  -2 -13 5988.63 386.438  13
   3   2 -13 5621.78 393.449  24
   3  -2 -13 5751.27 406.799  26
  -3   2 -13 4834.17 403.155  26
  -3  -2 -13 5259.79 402.637  26
   3  -2 -13 7417.81 678.073   8
   3   2 -13 6152.62 640.326   8
   3   2 -13 6061.08 391.287   5
  -3   2 -13 5906.98 394.121   5
   3   2 -13 6512.59 574.077   1
  -3   2 -13 6368.76 588.980   1
   3  -2 -13 6918.97 604.536   1
  -3  -2 -13 6868.47 602.847   1
  -3   2 -12 1771.52 288.364  29
  -3   2 -12 1819.23 335.615  32
  -3  -2 -12 2075.23 327.937  32
  -3  -2 -12 2158.49 369.804  29
   3   2 -12 1585.15 163.913   5
  -3   2 -12 1551.27 163.882   5
   3  -2 -12 2419.84 374.118   8
   3   2 -12 1768.63 341.321   8
  -3  -2 -12 2327.02 335.375   1
   3  -2 -12 2457.83 327.307   1
  -3   2 -12 2186.32 314.739   1
   3   2 -12 2076.85 300.726   1
   3  -2 -11 4303.67 439.855   1
  -3  -2 -11 4612.44 456.042   1
  -3   2 -11 4743.38 454.333   1
   3   2 -11 4335.08 426.798   1
  -3   2 -11 4536.70 480.744  32
  -3  -2 -11 4305.12 455.721  32
   3   2 -11 4925.09 322.042  35
  -3  -2 -11 4511.62 517.517  29
  -3   2 -11 4303.46 450.892  29
   3  -2 -11 4595.51 506.639   8
   3   2 -11 3872.30 290.221   5
  -3   2 -11 3627.30 291.937   5
   3   2 -11 4361.03 486.420   8
  -3   2 -10 14168.7 943.870   1
  -3  -2 -10 13304.0 950.078   1
   3  -2 -10 14071.0 951.108   1
   3   2 -10 14131.8 935.242   1
  -3  -2 -10 11940.6 930.917  32
  -3   2 -10 12225.7 949.761  32
  -3   2 -10 11878.4 930.991  29
  -3  -2 -10 11823.4 988.367  29
   3  -2 -10 11975.0 973.541   8
   3   2 -10 11977.6 966.751   8
  -3  -2  -9 63695.7 3668.52   1
   3  -2  -9 62370.3 3658.26   1
  -3   2  -9 63048.5 3650.73   1
   3   2  -9 63960.6 3642.04   1
  -3  -2  -9 58816.7 3650.16  32
  -3   2  -9 56352.0 3657.16  32
  -3   2  -9 56131.2 3651.87  29
   3  -2  -9 60823.1 3704.59   8
   3   2  -9 57196.6 3682.73   8
  -3   2  -8 16127.3 1036.32   1
   3   2  -8 16359.3 1028.29   1
   3  -2  -8 15176.9 1038.99   1
  -3  -2  -8 15337.0 1040.45   1
  -3   2  -8 14605.5 1042.56  32
  -3  -2  -8 14911.1 1031.47  32
  -3   2  -8 15189.4 1052.81  29
   3  -2  -8 14587.9 1075.01   8
   3   2  -8 14459.9 1061.43   8
  -3  -2  -7 98284.9 5718.51   4
  -3  -2  -7 99160.2 5686.70   1
   3  -2  -7 97303.6 5695.66   4
   3  -2  -7 99957.3 5686.55   1
  -3  -2  -7 94811.3 5670.93  32
  -3   2  -7 93794.6 5686.86  32
  -3   2  -7 95329.2 5705.22  29
   3   2  -7 92714.8 5706.55   8
   3  -2  -7 95772.1 5724.80   8
   3  -2  -6 10428.6 702.128   4
   3  -2  -6 10186.8 694.642   1
  -3  -2  -6 10323.9 718.913   4
  -3  -2  -6 10358.3 694.808   1
  -3   2  -6 9031.45 685.554  32
  -3  -2  -6 10532.5 689.444  32
  -3   2  -6 9774.39 721.958  29
  -3  -2  -6 9832.26 745.081  29
   3  -2  -6 9822.19 733.035   8
   3   2  -6 8280.41 696.201   8
   3  -2  -5 14985.1 956.161   1
   3  -2  -5 15275.8 960.399   4
  -3  -2  -5 15826.9 981.904   4
   3   2  -5 15248.7 977.065   2
  -3   2  -5 14570.0 975.447   2
  -3  -2  -5 15164.2 955.017   1
  -3   2  -5 14943.8 951.526  32
   3   2  -5 13812.9 884.944  34
  -3  -2  -5 14502.9 939.976  32
  -3   2  -5 15565.3 994.628  29
  -3  -2  -5 13334.9 966.235  31
  -3  -2  -5 15073.3 1005.54  29
   3   2  -5 14506.7 975.296   8
   3  -2  -5 15020.9 991.783   8
  -3  -2  -4 23363.7 1419.07   4
   3  -2  -4 23627.0 1405.05   4
  -3   2  -4 20341.1 1406.02   2
  -3  -2  -4 22929.4 1397.78   1
   3  -2  -4 23829.0 1405.02   1
   3   2  -4 21004.7 1405.68   2
   3   2  -4 22271.9 1358.06  34
  -3  -2  -4 23222.0 1388.89  32
  -3   2  -4 22987.9 1390.09  32
  -3  -2  -4 22466.7 1420.07  31
  -3  -2  -4 23704.4 1449.48  29
  -3   2  -4 23509.3 1443.65  29
   3   2  -4 21111.7 1407.53   8
   3  -2  -4 24355.0 1442.31   8
   3  -2  -3 37164.0 2306.55   4
  -3  -2  -3 38035.1 2325.40   4
  -3   2  -3 35901.9 2315.57   2
   3   2  -3 36581.5 2312.84   2
   3   2  -3 41726.9 2290.94  34
  -3   2  -3 40561.5 2296.97  32
  -3  -2  -3 40262.9 2299.82  32
  -3  -2  -3 39710.5 2348.49  29
  -3  -2  -3 39305.9 2332.51  31
   3  -2  -3 37299.9 2332.46   8
   3   2  -3 37742.0 2312.06   8
   3   2  -2 76995.3 4709.10   2
   3  -2  -2 76706.3 4703.39   4
  -3  -2  -2 76932.9 4716.87   4
  -3   2  -2 75648.8 4711.34   2
   3   2  -2 87986.6 4705.78  34
  -3   2  -2 85543.9 4686.84  32
  -3  -2  -2 85192.0 4730.96  31
  -3  -2  -2 80745.9 4735.60  29
  -3  -2  -2 84432.5 4700.63  32
   3  -2  -2 76741.0 4724.15   8
   3   2  -2 77677.7 4698.10   8
  -3  -2  -1 195124. 11776.3   4
   3   2  -1 197059. 11767.6   2
  -3   2  -1 187349. 11767.2   2
   3  -2  -1 198057. 11766.1   4
   3   2  -1 220371. 11776.5  34
  -3   2  -1 209401. 11739.0  32
  -3  -2  -1 218924. 11788.9  29
  -3  -2  -1 227096. 11794.1  31
   3  -2  -1 205401. 11783.5   8
   3   2  -1 191690. 11742.2   8
   3   2   0 19217.8 1245.12   2
  -3   2   0 19014.5 1250.73   2
   3  -2   0 23256.4 1275.34  33
   3   2   0 22034.5 1266.28  34
  -3  -2   0 22888.1 1275.84  31
  -3  -2   0 20956.2 1251.04  29
  -3   2   0 20652.4 1214.92  32
   3   2   0 19262.7 1212.14   8
   3  -2   0 20714.9 1259.13   8
  -3  -2   1 241279. 13786.2  30
  -3  -2   1 275936. 13847.4  31
  -3  -2   1 237021. 13798.6  29
   3  -2   1 236093. 13770.8  31
   3  -2   1 260170. 13853.3  33
   3   2   1 233660. 13818.6   2
  -3  -2   1 230664. 13810.8   3
   3  -2   1 225861. 13808.2   3
  -3   2   1 240039. 13831.3   2
   3  -2   2 82238.5 4889.98  31
  -3  -2   2 90896.6 4970.32  31
  -3  -2   2 86967.7 4919.32  30
   3   2   2 88110.1 4970.11  34
   3  -2   2 88994.3 4984.62  33
   3  -2   2 83939.8 4936.33   3
  -3  -2   2 82246.7 4938.81   3
   3  -2   3 31791.1 1895.09   3
  -3  -2   3 32510.0 1898.45   3
  -3  -2   3 33490.8 1918.56  33
   3   2   3 31310.6 1922.48  34
   3  -2   3 30861.7 1848.40  31
   3   2   3 31904.3 1867.65  30
  -3  -2   3 32647.9 1885.78  30
  -3  -2   3 32300.4 1926.31  31
   3   2   3 28194.5 1939.07   9
   3  -2   4 21345.4 1353.78   3
  -3  -2   4 20736.8 1354.78   3
  -3  -2   4 21738.7 1376.40  33
   3   2   4 23782.6 1397.90  34
  -3   2   4 23517.3 1366.14  34
  -3  -2   4 21252.0 1353.59  30
   3   2   4 23641.3 1343.32  30
   3   2   4 21873.6 1412.89   9
  -3   2   4 21963.6 1302.22   9
   3  -2   5 20202.3 1215.18   3
  -3  -2   5 20885.8 1219.66   3
   3   2   5 18967.0 1238.34  34
  -3  -2   5 19389.6 1232.69  33
  -3   2   5 18333.2 1199.11  34
  -3  -2   5 19762.2 1216.58  30
   3   2   5 18590.4 1193.26  30
   3   2   5 18925.9 1261.73   9
  -3  -2   6 8398.24 646.762   3
   3  -2   6 8644.38 648.512   3
  -3  -2   6 9358.30 677.871  33
   3   2   6 10039.1 689.138  34
  -3   2   6 9977.66 637.833  34
  -3  -2   6 9106.01 664.769  30
   3   2   6 10177.5 652.465  30
  -3   2   6 9649.11 609.171   7
   3   2   6 9430.86 699.690   9
  -3  -2   7 101150. 5688.48   3
   3  -2   7 102281. 5686.88   3
   3   2   7 96864.6 5703.30  34
  -3   2   7 91795.6 5638.53  34
  -3  -2   7 94401.0 5693.53  33
  -3  -2   7 94378.9 5691.89  30
   3   2   7 94629.5 5666.73  30
  -3   2   7 96529.6 5615.48   7
   3   2   7 100117. 5726.13   9
  -3  -2   8 15768.6 1049.73   3
   3  -2   8 17963.5 1063.39   3
   3   2   8 15187.7 1057.42  34
  -3  -2   8 14344.8 1051.73  33
  -3   2   8 14534.5 986.026  34
   3   2   8 16343.7 1041.20  30
  -3  -2   8 15722.8 1063.24  30
  -3   2   8 15357.8 967.025   7
   3   2   8 15125.1 1107.41   7
   3   2   8 16222.0 1083.97   9
   3  -2   9 70945.3 4038.60   3
  -3  -2   9 70120.9 4040.83   3
   3   2   9 63802.8 4031.37  34
  -3   2   9 64338.1 3949.70  34
  -3  -2   9 63579.5 4036.37  33
   3   2   9 69810.6 4029.31  30
  -3   2   9 69036.7 4097.37  30
  -3  -2   9 65799.3 4048.38  30
   3   2   9 70371.5 4112.25   7
  -3  -2  10 12822.5 889.344   3
   3  -2  10 12507.8 878.679   3
   3   2  10 10595.9 854.594  34
  -3  -2  10 10619.6 866.200  33
  -3   2  10 12352.8 927.454  30
   3   2  10 12195.0 879.940  30
  -3  -2  10 11041.8 890.983  30
   3   2  10 13807.3 958.213   7
   3   2  11 4185.19 437.553   3
   3  -2  11 3590.23 406.613   3
  -3  -2  11 3830.44 417.512   3
  -3  -2  11 3645.55 422.096  33
  -3  -2  11 4405.39 463.134  30
  -3   2  11 5129.65 504.617  30
   3   2  11 3703.41 417.501  30
   3   2  11 4188.44 462.825   7
   3   2  12 3035.27 382.203   3
  -3   2  12 3866.45 405.719   3
   3  -2  12 2956.51 371.523   3
  -3  -2  12 3251.68 380.006   3
  -3  -2  12 2390.03 351.765  33
   3   2  12 3606.97 429.081   7
  -3   2  12 3104.98 433.246  30
   3   2  12 3682.97 415.198  30
  -3  -2  12 2314.55 367.921  30
  -3  -2  13 5613.25 622.690  30
   3  -2  13 5132.68 613.188  30
  -3   2  13 5549.36 636.406  30
   3   2  13 6559.38 617.799  30
  -3  -2  13 4886.37 563.201  33
   3   2  13 7718.63 647.504   3
  -3   2  13 8065.39 643.325   3
  -3  -2  13 6161.98 591.250   3
   3  -2  13 6888.08 611.914   3
   3  -2  13 6059.27 447.247  21
   3   2  13 6540.77 439.925  21
   3   2  13 7302.09 657.772   7
  -3  -2  14 7274.68 753.719  30
  -3   2  14 7881.07 786.466  30
   3   2  14 7861.15 742.231  30
   3  -2  14 8291.93 778.756  30
  -3  -2  14 6868.51 693.152  33
   3   2  14 8615.35 744.778   3
   3  -2  14 9123.27 754.809   3
  -3   2  14 7970.38 717.948   3
  -3  -2  14 9619.59 756.716   3
   3   2  14 8113.66 546.394  21
   3  -2  14 7837.16 555.312  21
   3   2  14 8694.31 761.778   7
   3   2  15 14912.0 1060.07   3
  -3   2  15 13648.5 1017.42   3
   3  -2  15 13550.3 1037.98   3
  -3  -2  15 14192.7 1039.07   3
   3   2  15 14745.9 1064.43   7
   3   2  15 12143.9 793.705  21
   3  -2  15 12148.8 807.062  21
  -3  -2  15 11594.0 1053.28  30
   3  -2  15 11245.5 1037.07  30
  -3   2  15 10090.5 1015.36  30
   3   2  15 10183.2 983.613  30
  -3   2  16 3444.91 430.202   3
   3  -2  16 2863.69 430.702   3
   3   2  16 2618.65 408.483   3
  -3  -2  16 2823.52 420.531   3
   3  -2  16 2341.67 483.099  33
   3   2  16 2991.44 257.273  21
   3  -2  16 2572.42 264.450  21
   3   2  16 2396.19 433.725  30
   3  -2  16 2466.00 435.398  30
  -3   2  16 2745.08 479.794  30
  -3  -2  16 2156.44 429.250  30
  -3   2  17 8190.47 729.521   3
   3   2  17 7240.04 731.528   3
   3  -2  17 7363.62 739.658   3
  -3  -2  17 7402.17 721.467   3
   3   2  17 8246.94 517.882  21
   3  -2  17 7108.37 522.068  21
   3  -2  17 5676.60 783.264  33
   3  -2  17 7233.68 779.844  30
  -3  -2  17 5337.14 699.446  30
  -3   2  17 7197.58 780.652  30
   3   2  17 6406.57 720.450  30
   3  -2  18 1256.35 159.336  19
   3  -2  18 970.667 173.506  21
   3   2  18 1218.44 172.501  21
   3  -2  19 177.208 105.175  19
   3   2  19 41.5287 113.949  21
   3   2  20 1117.35 153.766  21
   3  -2  20 1335.01 151.954  19
   3  -2  21 401.106 96.9365  19
   3   2  21 337.083 94.9186  21
  -3  -2  22 282.107 74.6893   6
   3  -2  22 332.767 79.6115   6
   3   2  22 457.978 98.5924  19
   3  -2  22 312.458 74.4926  19
   3   2  23 2446.05 180.202  19
  -3  -2  23 2242.67 166.358   6
  -3   3 -23 1259.11 109.409  16
   3   3 -23 1072.80 96.3908  16
   3  -3 -23 1228.11 103.332  24
   3  -3 -23 1231.71 101.178  25
  -3  -3 -23 1054.04 104.404  25
  -3  -3 -23 1112.80 96.4286  24
   3   3 -22 1111.90 113.540  16
  -3   3 -22 1143.68 124.928  16
   3   3 -22 943.038 98.5787  24
  -3  -3 -22 980.672 116.422  24
   3  -3 -22 1056.32 119.793  24
  -3  -3 -22 1152.23 128.861  25
   3  -3 -22 1214.63 122.266  25
   3   3 -21 1108.24 135.796  16
   3  -3 -21 1383.27 149.629  25
  -3  -3 -21 1378.94 157.330  25
  -3  -3 -21 1257.71 174.121  26
   3   3 -21 1296.41 133.428  24
   3   3 -20 692.432 124.378  16
   3   3 -20 703.935 108.680   5
  -3   3 -20 775.949 115.793   5
   3  -3 -20 414.761 126.012  25
  -3  -3 -20 370.152 147.080  26
   3   3 -20 709.698 118.282  24
  -3  -3 -19 1111.10 188.664  26
   3  -3 -19 1353.44 178.927  25
   3   3 -19 959.076 145.920  24
   3   3 -19 1161.61 144.579   5
  -3   3 -19 1176.66 144.620   5
   3   3 -19 1130.93 155.366  16
  -3  -3 -18 1579.08 167.582  13
   3  -3 -18 1554.54 189.287  36
   3  -3 -18 1738.98 199.663  25
   3   3 -18 1546.08 172.606  24
   3  -3 -18 1525.03 193.761  26
  -3  -3 -18 1607.12 202.191  26
   3   3 -18 1271.34 154.751   5
  -3   3 -18 1173.42 156.955   5
   3   3 -18 1194.85 169.646  16
  -3   3 -17 5054.84 584.526   1
   3   3 -17 5183.09 585.354   1
  -3  -3 -17 4735.89 350.381  13
  -3  -3 -17 4366.36 358.264  36
   3  -3 -17 5042.77 377.535  36
   3   3 -17 4932.12 360.588  24
   3  -3 -17 4987.06 380.587  25
  -3  -3 -17 4603.75 385.861  26
   3  -3 -17 4256.78 373.681  26
   3   3 -17 4468.23 618.630   8
   3  -3 -17 5721.76 641.009   8
  -3   3 -17 5017.44 360.203   5
   3   3 -17 5242.98 359.764   5
   3  -3 -17 4972.28 362.667  16
   3   3 -16 12389.5 999.965   1
  -3   3 -16 12480.9 1022.92   1
  -3  -3 -16 12095.0 761.160  36
   3  -3 -16 12337.9 771.036  36
  -3   3 -16 10157.2 755.161  13
  -3  -3 -16 11985.2 745.248  13
  -3  -3 -16 11776.3 774.596  26
   3   3 -16 11547.5 750.084  24
   3  -3 -16 11850.4 769.753  25
   3  -3 -16 11416.2 767.821  26
   3   3 -16 12007.8 751.557   5
   3   3 -16 11067.3 1048.57   8
   3  -3 -16 13833.9 1076.14   8
  -3   3 -16 11926.4 756.219   5
   3  -3 -16 11692.6 755.072  16
   3   3 -15 11141.0 851.030   1
  -3   3 -15 9795.38 836.247   1
  -3  -3 -15 6958.47 774.999  32
  -3  -3 -15 8880.00 593.800  36
   3  -3 -15 9822.55 607.931  36
  -3  -3 -15 8869.45 893.249  29
  -3   3 -15 7855.51 588.936  13
  -3  -3 -15 8624.06 573.462  13
  -3  -3 -15 8592.94 606.288  26
   3   3 -15 8998.46 584.612  24
   3  -3 -15 9264.43 602.885  26
   3  -3 -15 9074.08 604.394  25
   3  -3 -15 8027.99 826.247   8
   3   3 -15 8471.05 862.256   8
  -3  -3 -15 8943.01 838.595   8
   3   3 -15 8908.03 582.927   5
  -3   3 -15 8840.01 586.830   5
   3  -3 -15 8786.50 586.999  16
  -3   3 -14 12668.4 1011.65   1
   3   3 -14 15829.6 1049.64   1
  -3  -3 -14 12064.8 1004.81   1
   3  -3 -14 13964.0 1035.03   1
  -3  -3 -14 10743.0 982.577  32
  -3  -3 -14 12733.1 790.492  36
   3  -3 -14 12710.3 793.921  36
  -3  -3 -14 12221.5 1093.01  29
  -3  -3 -14 12219.6 766.610  13
  -3   3 -14 11265.5 782.619  13
   3  -3 -14 12171.7 790.875  25
   3   3 -14 11894.2 775.084  24
   3  -3 -14 11534.7 785.671  26
   3  -3 -14 13246.1 1061.66   8
   3   3 -14 12943.1 778.512   5
  -3   3 -14 12405.4 780.004   5
  -3  -3 -14 12282.5 1019.28   8
   3   3 -14 13946.0 1087.81   8
   3  -3 -14 11968.8 778.729  16
  -3   3 -13 2298.59 351.356   1
   3   3 -13 2487.84 346.036   1
  -3  -3 -13 2938.33 390.654   1
   3  -3 -13 2802.65 374.784   1
  -3  -3 -13 2905.18 230.741  36
   3  -3 -13 3045.94 236.238  36
  -3  -3 -13 2161.80 354.400  32
  -3   3 -13 1823.01 371.660  32
  -3  -3 -13 2348.70 446.301  29
  -3   3 -13 2008.92 209.762  13
  -3  -3 -13 2308.20 194.487  13
   3  -3 -13 2709.25 221.589  26
   3   3 -13 1987.89 202.188  24
   3  -3 -13 2575.46 409.361   8
  -3   3 -13 2076.09 201.049   5
   3   3 -13 1765.77 192.570   5
   3   3 -13 1864.39 364.215   8
  -3  -3 -13 2304.98 379.348   8
   3  -3 -13 2374.98 207.189  16
  -3  -3 -12 2142.77 328.423   1
  -3   3 -12 2310.43 335.405   1
   3   3 -12 2851.92 340.236   1
   3  -3 -12 2261.89 337.692   1
   3   3 -12 1958.67 194.111  35
   3  -3 -12 2131.55 198.769  36
  -3  -3 -12 1226.21 288.122  32
  -3   3 -12 1458.94 316.974  32
  -3  -3 -12 1879.49 383.957  29
  -3   3 -12 2010.96 188.421  13
  -3  -3 -12 1778.07 164.650  13
   3  -3 -12 1647.98 179.246  26
   3   3 -12 1877.88 175.316  24
  -3   3 -12 1917.24 182.569   5
   3   3 -12 2132.09 181.397   5
   3   3 -12 1748.36 353.464   8
   3  -3 -12 2146.71 349.605   8
   3  -3 -12 1653.51 175.888  16
  -3   3 -11 9049.50 774.478  32
   3   3 -11 9242.20 594.191  35
  -3  -3 -11 8486.35 733.793  32
  -3   3 -11 10510.3 769.209   1
   3   3 -11 10112.7 753.139   1
  -3  -3 -11 10130.0 778.181   1
   3  -3 -11 10234.2 772.747   1
  -3   3 -11 8881.52 574.766   5
   3   3 -11 8320.55 570.970   5
   3   3 -11 8329.97 769.991   8
   3  -3 -11 9717.65 792.273   8
  -3   3 -11 8413.22 716.544  29
  -3  -3 -11 9594.38 842.040  29
  -3   3 -10 9635.92 827.269  32
  -3  -3 -10 12282.4 843.748  32
   3   3 -10 10555.2 679.274  35
  -3  -3 -10 13272.3 876.057   1
  -3   3 -10 12302.3 843.786   1
   3   3 -10 11858.1 830.441   1
   3  -3 -10 13491.8 871.360   1
   3  -3 -10 12993.7 893.271   8
  -3   3 -10 9789.91 661.102   5
   3   3 -10 10020.7 659.726   5
   3   3 -10 10676.7 862.046   8
  -3   3 -10 10032.6 808.534  29
  -3  -3  -9 13561.3 984.189  32
  -3   3  -9 14233.2 1025.99  32
  -3  -3  -9 14721.0 1019.80   1
   3  -3  -9 15788.5 1030.08   1
   3  -3  -9 15816.6 1064.35   8
   3   3  -9 15395.0 1054.76   8
  -3   3  -8 58980.5 3788.58  32
  -3  -3  -8 64232.7 3776.30  32
   3  -3  -8 64903.4 3812.21   4
  -3  -3  -8 64410.7 3845.43   4
  -3  -3  -8 61834.6 3796.47   1
   3  -3  -8 67779.2 3810.67   1
   3  -3  -8 63810.2 3826.87   8
   3   3  -8 60892.8 3811.00   8
  -3   3  -8 59937.8 3795.08  29
  -3  -3  -8 62148.5 3870.74  29
  -3   3  -7 11369.4 793.283  32
  -3  -3  -7 11600.8 772.714  32
  -3  -3  -7 10629.7 783.011   1
  -3   3  -7 10764.0 825.815   2
   3   3  -7 9903.75 806.369   2
  -3  -3  -7 10799.6 820.482   4
   3  -3  -7 10663.1 787.950   4
   3  -3  -7 11209.4 817.397   8
   3   3  -7 10094.9 793.201   8
  -3   3  -7 11712.8 813.405  29
  -3  -3  -7 11997.1 874.858  29
   3   3  -6 26398.0 1523.22  34
  -3   3  -6 27000.9 1607.88  32
  -3  -3  -6 23135.1 1570.73  32
   3   3  -6 26740.8 1650.86   2
  -3   3  -6 27189.8 1658.90   2
  -3  -3  -6 24632.9 1635.79   4
   3  -3  -6 23579.8 1605.23   4
   3  -3  -6 24902.1 1629.46   8
   3   3  -6 26716.1 1627.69   8
  -3   3  -6 27120.9 1643.66  29
  -3  -3  -6 22439.0 1650.97  29
   3   3  -5 10500.1 655.133  34
  -3   3  -5 9748.52 689.304  32
  -3  -3  -5 10586.0 683.932  32
  -3  -3  -5 10425.6 739.725   4
   3  -3  -5 10545.8 718.080   4
  -3   3  -5 9640.90 734.708   2
   3   3  -5 9090.63 719.630   2
   3  -3  -5 10266.4 732.167   8
   3   3  -5 9519.35 703.847   8
  -3  -3  -5 10260.8 740.278  31
  -3  -3  -5 9696.52 753.884  29
  -3   3  -5 10207.6 737.091  29
   3   3  -4 3841.22 309.319  34
  -3   3  -4 3692.61 316.060  32
  -3  -3  -4 5346.60 340.254  32
  -3  -3  -4 4880.20 391.102   4
   3  -3  -4 4659.85 367.391   4
  -3   3  -4 2991.38 345.814   2
   3   3  -4 3164.43 344.159   2
   3   3  -4 2941.88 319.866   8
   3  -3  -4 5082.89 382.438   8
  -3  -3  -4 5085.45 422.785  29
  -3  -3  -4 4801.92 393.874  31
  -3  -3  -3 69933.5 3922.48  32
  -3   3  -3 68562.3 3916.39  32
   3   3  -3 69141.6 3932.98  34
   3  -3  -3 65705.0 3959.68   4
   3   3  -3 63930.4 3964.89   2
  -3  -3  -3 69199.9 3983.28   4
  -3   3  -3 62796.8 3969.41   2
   3  -3  -3 67011.4 3960.83   8
   3   3  -3 61809.7 3922.38   8
  -3  -3  -3 70074.8 3991.25  31
  -3  -3  -3 67841.2 4001.30  29
   3   3  -2 63278.8 3737.52  34
  -3   3  -2 60052.1 3697.46  32
  -3   3  -2 54721.1 3755.99   2
  -3  -3  -2 70544.6 3786.53   4
   3  -3  -2 66458.0 3766.94   4
   3   3  -2 55350.1 3751.08   2
   3  -3  -2 69825.0 3760.83   8
   3   3  -2 55146.0 3699.46   8
  -3  -3  -2 73603.8 3728.42  32
  -3  -3  -2 73185.4 3789.04  31
  -3  -3  -2 74407.6 3804.77  29
   3   3  -1 5627.10 400.393  34
  -3   3  -1 5429.95 334.386  32
  -3  -3  -1 5048.59 413.441   4
   3   3  -1 4807.11 403.759   2
  -3   3  -1 4675.96 411.020   2
   3  -3  -1 5016.74 402.257   4
   3  -3  -1 5241.65 390.858   8
   3   3  -1 4712.24 324.622   8
  -3  -3  -1 5797.19 429.265  31
  -3  -3  -1 6000.06 435.273  29
   3  -3   0 47227.0 2976.80   4
   3   3   0 51199.5 2984.62   2
  -3   3   0 49954.8 2993.92   2
  -3  -3   0 45921.6 2979.44   4
   3  -3   0 54018.4 3012.57  33
  -3   3   0 49216.8 2895.64  32
   3   3   0 53030.6 2984.60  34
   3  -3   0 48349.6 2935.16  31
  -3  -3   0 55502.2 3003.79  31
  -3  -3   0 53015.8 2981.80  29
  -3   3   1 1676.84 235.623   2
   3   3   1 1993.56 223.025   2
   3  -3   1 2193.34 257.865  33
  -3   3   1 2045.31 134.723  32
   3  -3   1 2035.04 173.861  31
  -3  -3   1 2203.47 241.258  31
  -3   3   2 75684.9 4039.81   2
   3   3   2 73819.2 4014.91   2
  -3  -3   2 64201.1 3986.05   3
   3  -3   2 62474.8 3979.10   3
   3   3   2 81580.2 4030.62  34
   3  -3   2 69536.3 4035.82  33
  -3  -3   2 66098.9 3963.85  30
   3  -3   2 66362.3 4029.89  30
   3  -3   2 65287.5 3931.69  31
  -3  -3   2 63250.1 4001.71  31
  -3  -3   3 71321.7 4220.05   3
   3  -3   3 69541.5 4213.25   3
   3   3   3 72262.1 4246.50  34
   3  -3   3 73188.2 4273.71  33
  -3   3   3 75104.8 4237.72  34
   3  -3   3 72986.2 4264.34  30
  -3  -3   3 71229.5 4198.53  30
   3  -3   3 70178.0 4159.27  31
  -3  -3   4 4085.66 377.971  33
   3   3   4 5593.49 404.792  34
  -3   3   4 5714.04 382.190  34
  -3  -3   4 3820.10 347.756   3
   3  -3   4 3388.30 339.536   3
   3   3   4 4589.40 413.620   9
   3  -3   4 3745.62 381.873  30
  -3  -3   4 3780.42 337.648  30
   3  -3   4 4081.56 297.293  31
  -3  -3   5 10747.7 756.864  33
   3   3   5 9976.81 746.253  34
  -3   3   5 10929.3 722.288  34
  -3  -3   5 9999.83 716.148   3
   3  -3   5 10534.9 718.673   3
   3   3   5 10383.9 772.815   9
  -3   3   5 10253.3 659.831   9
   3  -3   5 10331.1 760.472  30
  -3  -3   5 10181.5 712.624  30
   3  -3   5 9829.32 660.293  31
   3   3   5 10807.4 695.165  30
   3   3   6 19069.1 1388.44  34
  -3  -3   6 23271.7 1422.25  33
  -3   3   6 19804.0 1359.24  34
   3  -3   6 20626.0 1461.67  33
   3  -3   6 24776.1 1396.99   3
  -3  -3   6 26102.6 1411.87   3
  -3   3   6 20684.2 1298.25   9
   3   3   6 20622.4 1420.76   9
   3  -3   6 24864.7 1443.36  30
  -3  -3   6 22869.7 1393.03  30
   3   3   6 19613.6 1346.35  30
   3  -3   6 21489.8 1325.58  31
   3  -3   7 9802.72 799.473  33
  -3   3   7 9676.37 681.166  34
  -3  -3   7 9165.97 727.716  33
   3   3   7 10128.1 729.789  34
  -3  -3   7 9662.12 705.476   3
   3  -3   7 9830.25 704.272   3
   3   3   7 9148.43 737.099   9
   3  -3   7 8891.78 645.258  31
  -3  -3   7 9831.56 717.185  30
   3  -3   7 9976.63 742.689  30
   3   3   7 9780.45 683.133  30
   3   3   8 68945.5 4079.19  34
  -3  -3   8 63636.4 4068.42  33
  -3   3   8 66713.6 4016.31  34
   3  -3   8 62515.4 4150.66  33
   3  -3   8 69254.0 4060.32   3
  -3  -3   8 67831.3 4062.69   3
  -3   3   8 70456.9 3989.70   7
   3   3   8 72502.2 4106.51   9
   3  -3   8 62201.4 4078.87  30
  -3  -3   8 64433.8 4060.86  30
   3   3   8 70279.9 4038.74  30
   3   3   9 15452.6 1089.77  34
  -3   3   9 14724.4 1014.46  34
  -3  -3   9 14220.5 1075.93  33
   3  -3   9 13273.9 1143.74  33
   3  -3   9 16920.1 1090.99   3
  -3  -3   9 16166.7 1085.02   3
   3   3   9 15591.0 1141.47   7
   3   3   9 16968.1 1120.19   9
  -3  -3   9 15252.1 1089.04  30
   3  -3   9 13912.6 1089.34  30
   3   3   9 15872.7 1056.66  30
   3  -3  10 9803.95 936.349  33
  -3  -3  10 9555.02 846.309  33
   3   3  10 12322.9 887.190  34
  -3   3  10 12122.4 800.766  34
   3  -3  10 9878.70 839.293   3
  -3  -3  10 11568.7 868.778   3
   3   3  10 12872.1 950.798   7
   3   3  10 13248.5 870.102  30
  -3  -3  10 10875.6 873.338  30
   3   3  11 8771.77 760.391  34
   3  -3  11 8926.11 868.880  33
  -3  -3  11 9064.50 773.335  33
   3   3  11 9483.99 825.500   7
   3  -3  11 10148.3 786.840   3
  -3  -3  11 10213.6 792.438   3
  -3  -3  11 9831.22 804.395  30
   3   3  11 10249.7 779.143  30
   3  -3  12 3519.10 383.719   3
  -3  -3  12 2730.73 352.920   3
  -3  -3  12 1796.70 315.186  33
   3  -3  12 2120.90 408.780  33
   3   3  12 1375.18 283.988  34
   3   3  12 2170.22 205.223  21
   3  -3  12 2496.28 228.957  21
   3   3  12 2327.19 366.126   7
  -3  -3  12 2166.51 350.641  30
   3   3  12 1869.85 320.620  30
   3   3  13 2420.18 347.282   3
  -3   3  13 2289.89 336.328   3
  -3  -3  13 1707.42 307.505   3
   3  -3  13 1455.42 306.723   3
  -3  -3  13 1239.49 286.279  33
   3  -3  13 1062.20 348.799  33
   3  -3  13 1390.23 196.915  21
   3   3  13 1992.18 193.071  21
   3   3  13 2344.05 373.690   7
  -3  -3  13 1893.74 363.037  30
   3   3  13 1971.73 338.327  30
   3   3  14 11247.9 931.516   3
  -3   3  14 13100.2 957.919   3
   3  -3  14 11694.6 935.559   3
  -3  -3  14 13131.8 963.811   3
   3  -3  14 9415.71 995.083  33
   3  -3  14 11242.9 699.454  19
   3  -3  14 10690.5 730.698  21
   3   3  14 10974.9 715.964  21
   3   3  14 11690.3 952.332   7
  -3  -3  14 9681.59 927.854  30
   3   3  14 9225.32 877.903  30
   3   3  15 8267.70 763.458   3
  -3   3  15 7806.27 738.869   3
   3  -3  15 8142.49 765.155   3
  -3  -3  15 8774.54 776.605   3
   3  -3  15 8750.66 885.807  33
   3  -3  15 7957.35 533.984  19
   3  -3  15 8188.08 571.161  21
   3   3  15 8207.43 554.174  21
   3   3  15 7875.06 750.241   7
  -3  -3  15 7286.71 777.173  30
   3   3  15 8700.25 777.585  30
  -3  -3  15 7346.90 764.108  31
  -3  -3  16 9618.69 945.287  30
  -3  -3  16 8108.21 891.472  31
   3   3  16 9600.89 912.415  30
   3  -3  16 10562.1 723.669  21
   3   3  16 11010.7 709.814  21
   3  -3  16 10701.7 692.116  19
   3   3  16 12542.5 975.205   3
  -3   3  16 14704.5 998.990   3
   3  -3  16 12123.8 975.393   3
  -3  -3  16 12867.0 983.443   3
   3  -3  16 8867.67 989.786  33
  -3  -3  17 3342.62 513.210  31
  -3  -3  17 4820.53 614.667  30
   3   3  17 5035.77 573.990   3
  -3   3  17 4944.74 567.525   3
   3  -3  17 5080.84 599.868   3
  -3  -3  17 4837.34 573.903   3
   3  -3  17 5246.38 357.673  19
   3   3  17 4786.75 367.314  21
   3  -3  17 4397.86 636.212  33
   3   3  18 1635.32 185.316  21
   3  -3  18 1255.32 157.008  19
   3   3  19 1461.97 152.306  14
   3  -3  19 1308.75 153.417  19
   3   3  19 1618.24 175.797  21
   3   3  20 480.421 107.732  21
   3   3  21 1205.89 134.789  21
   3  -3  21 1630.89 147.566   6
  -3  -3  21 1492.61 138.224   6
  -3  -3  22 930.082 101.357   6
   3   3  23 895.006 95.0284  19
  -3  -3  23 890.134 82.8413   6
  -3  -4 -23 490.810 61.1020  25
   3  -4 -23 585.806 59.8774  25
  -3  -4 -22 950.936 100.216  24
  -3  -4 -22 904.046 111.370  25
   3  -4 -22 888.076 102.468  25
   3   4 -22 826.387 87.4723  16
  -3   4 -22 985.408 104.004  16
  -3  -4 -21 864.651 133.277  25
   3  -4 -21 894.432 125.687  25
   3   4 -21 908.766 106.694  16
   3  -4 -20 474.311 113.297  24
   3  -4 -20 658.887 129.253  25
   3   4 -20 628.098 99.8389  24
  -3  -4 -20 591.476 138.315  25
   3   4 -20 694.416 111.375  16
   3   4 -20 671.592 104.263   5
  -3   4 -20 614.527 106.226   5
   3   4 -19 793.086 119.868  24
   3  -4 -19 488.979 144.343  25
   3   4 -19 723.673 125.658  16
  -3   4 -19 933.374 125.911   5
   3   4 -19 782.226 118.727   5
   3  -4 -18 1851.74 204.131  36
   3   4 -18 1832.99 179.378   5
  -3   4 -18 1903.38 186.884   5
   3   4 -18 1753.16 189.906  16
   3   4 -18 1713.33 178.222  24
   3  -4 -18 1811.97 208.624  25
  -3  -4 -17 4955.42 377.527  36
   3  -4 -17 5723.80 398.785  36
   3   4 -17 4869.50 367.753  24
   3  -4 -17 5528.75 402.715  25
   3   4 -17 5338.19 375.196   5
  -3   4 -17 5471.27 381.146   5
   3   4 -17 4712.94 376.314  16
  -3  -4 -16 4372.08 317.765  13
  -3  -4 -16 4049.95 333.473  36
   3  -4 -16 4174.90 344.718  36
   3   4 -16 4615.74 327.510  24
   3  -4 -16 4113.07 336.312  26
   3   4 -16 3702.96 549.235   8
   3   4 -16 4407.74 327.333   5
  -3   4 -16 4194.44 327.840   5
  -3   4 -16 4325.67 556.213   1
   3   4 -16 4930.16 557.653   1
  -3  -4 -15 5315.75 337.015  13
  -3  -4 -15 5157.84 362.279  36
   3  -4 -15 4815.77 367.289  36
   3   4 -15 4016.47 331.039  24
   3  -4 -15 4838.75 356.661  26
  -3   4 -15 4180.94 338.270   5
   3   4 -15 3717.55 552.311   8
   3   4 -15 4243.91 334.294   5
   3   4 -15 3868.42 513.846   1
  -3   4 -15 4532.83 547.442   1
  -3   4 -14 4042.14 494.996   1
   3   4 -14 3357.67 448.661   1
   3  -4 -14 4091.39 309.588  36
  -3  -4 -14 4220.66 305.820  36
  -3  -4 -14 3534.61 264.156  13
   3   4 -14 3746.88 277.706  24
   3  -4 -14 3278.12 283.203  26
   3  -4 -14 3130.83 464.990   8
   3   4 -14 3177.84 273.351   5
  -3   4 -14 2939.14 271.579   5
   3   4 -14 3623.61 511.478   8
   3  -4 -14 3078.57 263.668  16
   3   4 -13 3112.36 419.280   1
  -3   4 -13 3069.04 425.989   1
  -3  -4 -13 2732.57 400.491  32
  -3  -4 -13 3545.89 280.215  36
   3  -4 -13 3644.96 281.521  36
   3   4 -13 3635.97 283.207  35
  -3  -4 -13 2926.53 492.985  29
  -3   4 -13 2665.55 260.303  13
  -3  -4 -13 2838.82 238.809  13
  -3  -4 -13 3686.36 278.605  26
   3   4 -13 3614.94 259.770  24
   3  -4 -13 2989.78 261.912  26
   3  -4 -13 3175.64 275.770  25
  -3   4 -13 3200.94 256.487   5
   3   4 -13 3035.55 251.157   5
   3  -4 -13 2413.28 406.050   8
   3   4 -13 2719.65 450.959   8
   3  -4 -13 3000.49 247.737  16
  -3   4 -12 686.289 231.110   1
   3   4 -12 703.401 221.486   1
  -3   4 -12 729.046 119.105   5
   3   4 -12 596.178 110.445   5
   3   4 -12 551.592 118.519  35
  -3  -4 -12 541.038 135.120  36
   3  -4 -12 560.637 141.838  36
  -3  -4 -12 579.036 219.638  32
  -3   4 -12 579.381 120.969  13
  -3  -4 -12 643.912 98.6659  13
  -3  -4 -12 635.587 123.971  26
   3  -4 -12 619.877 120.625  26
   3   4 -12 445.883 104.462  24
   3  -4 -12 575.054 130.313  25
   3  -4 -12 525.705 104.989  16
   3  -4 -12 450.823 217.614   8
   3   4 -12 529.818 232.543   8
   3   4 -11 6381.00 558.439   1
  -3   4 -11 6450.28 574.524   1
   3  -4 -11 5949.13 397.340  36
  -3   4 -11 5491.04 557.108  32
   3   4 -11 6460.06 403.223  35
  -3  -4 -11 4948.12 513.416  32
  -3   4 -11 4883.24 378.643  13
  -3  -4 -11 5315.28 363.644  13
  -3  -4 -11 5691.44 386.419  26
  -3  -4 -11 4966.36 393.488  22
   3   4 -11 5383.27 376.524   5
  -3   4 -11 5360.81 379.543   5
  -3  -4 -11 5071.52 515.151   8
   3  -4 -11 5080.35 542.344   8
   3   4 -11 5692.79 577.361   8
  -3   4 -10 7639.91 709.457  32
   3   4 -10 9083.21 570.019  35
  -3  -4 -10 8500.87 690.738  32
  -3   4 -10 8566.23 552.237   5
   3   4 -10 8274.50 548.227   5
   3   4 -10 8224.89 732.668   8
  -3  -4 -10 9693.95 705.740   8
   3  -4 -10 9993.28 752.964   8
  -3   4 -10 8230.70 688.440  29
  -3  -4 -10 7918.86 801.123  29
  -3   4  -9 4887.91 485.821  32
  -3  -4  -9 6405.34 497.810  32
  -3   4  -9 4129.31 383.784  34
   3   4  -9 5077.01 358.884  35
  -3  -4  -9 7722.29 597.479   4
   3  -4  -9 7496.68 563.281   4
  -3   4  -9 4763.20 344.225   5
   3   4  -9 4679.66 341.719   5
   3  -4  -9 6366.63 532.425   8
   3   4  -9 4946.25 493.001   8
  -3  -4  -9 6278.22 481.340   8
  -3   4  -9 4045.31 456.103  29
  -3  -4  -9 6156.67 600.673  29
  -3   4  -8 13814.2 994.312  32
  -3   4  -8 14214.4 934.419  34
  -3  -4  -8 13272.3 963.588  32
  -3   4  -8 14414.3 1068.60   2
   3  -4  -8 14060.5 1016.33   4
  -3  -4  -8 14054.3 1047.83   4
   3   4  -8 15607.1 1083.17   2
   3  -4  -8 13775.7 1010.60   8
   3   4  -8 16350.7 1040.13   8
  -3  -4  -8 13184.3 949.002   8
  -3   4  -8 14406.6 1013.82  29
  -3  -4  -8 13013.1 1072.92  29
   3   4  -7 11397.5 667.428  34
  -3   4  -7 10844.5 757.758  32
  -3  -4  -7 8931.53 710.567  32
   3  -4  -7 9205.35 759.618   4
  -3  -4  -7 9378.84 794.872   4
  -3   4  -7 10819.9 826.159   2
   3   4  -7 10745.1 816.790   2
   3  -4  -7 10202.4 767.527   8
   3   4  -7 11774.9 784.495   8
  -3  -4  -7 9194.95 699.469   8
  -3   4  -7 11177.5 792.325  29
  -3  -4  -7 8923.08 827.265  29
  -3   4  -6 4314.88 391.695  32
   3   4  -6 4715.45 350.724  34
  -3  -4  -6 5155.46 387.309  32
   3  -4  -6 4441.99 415.858   4
  -3  -4  -6 4579.46 446.039   4
  -3   4  -6 4216.61 443.922   2
   3   4  -6 4454.56 448.584   2
   3   4  -6 4217.22 402.053   8
   3  -4  -6 4471.52 415.037   8
  -3  -4  -6 4694.86 357.847   8
  -3  -4  -6 3934.83 442.459  31
  -3   4  -6 4151.08 423.468  29
  -3  -4  -6 4997.06 499.230  29
   3   4  -5 16432.6 930.871  34
  -3   4  -5 14653.3 935.744  32
  -3  -4  -5 13328.4 912.279  32
   3  -4  -5 13558.3 973.270   4
  -3  -4  -5 12760.1 986.619   4
  -3   4  -5 16642.9 1037.93   2
   3   4  -5 16016.8 1024.93   2
   3   4  -5 16522.8 961.131   8
   3  -4  -5 13588.9 959.232   8
  -3  -4  -5 12589.4 878.718   8
  -3  -4  -5 13343.3 999.951  31
  -3  -4  -5 13691.8 1029.58  29
  -3   4  -4 7096.78 525.291  32
  -3  -4  -4 8671.63 537.380  32
   3   4  -4 8097.21 550.562  34
  -3  -4  -4 7696.28 610.352   4
   3  -4  -4 7452.49 590.978   4
  -3   4  -4 7808.08 616.290   2
   3   4  -4 7924.46 609.177   2
   3  -4  -4 8298.96 582.775   8
  -3  -4  -4 7022.77 467.107   8
   3   4  -4 7853.12 542.889   8
  -3  -4  -4 8872.14 663.245  29
  -3  -4  -4 8327.79 627.025  31
  -3   4  -3 14745.9 922.557  32
   3   4  -3 16118.0 975.654  34
  -3  -4  -3 13665.9 927.262  32
  -3   4  -3 15714.8 1031.57   2
  -3  -4  -3 14585.8 1017.93   4
   3  -4  -3 13849.0 995.701   4
   3   4  -3 15901.3 1027.98   2
   3   4  -3 16435.4 931.011   8
   3  -4  -3 14040.0 966.951   8
  -3  -4  -3 13706.3 1016.38  31
  -3  -4  -3 14779.5 1042.39  29
  -3   4  -2 13861.5 903.898  32
   3   4  -2 16052.2 991.976  34
  -3  -4  -2 16127.2 941.128  32
   3   4  -2 16198.1 1028.64   2
   3  -4  -2 14978.3 1010.66   4
  -3  -4  -2 15280.8 1027.09   4
  -3   4  -2 15880.5 1038.36   2
   3  -4  -2 15320.1 972.306   8
   3   4  -2 14543.8 888.820   8
  -3  -4  -2 16329.0 1049.06  29
  -3  -4  -2 16023.8 1036.31  31
  -3   4  -1 10917.2 890.680   2
  -3  -4  -1 13098.4 903.222   4
   3  -4  -1 12614.2 891.143   4
   3   4  -1 11492.4 879.251   2
   3   4  -1 11813.7 860.729  34
   3  -4  -1 13546.8 849.735  31
  -3  -4  -1 14715.7 916.723  31
  -3  -4  -1 14607.4 826.963  32
  -3   4   0 15682.9 1100.50   2
   3   4   0 16987.5 1086.78   2
  -3  -4   0 15280.9 1081.89   4
   3  -4   0 15753.4 1079.21   4
   3   4   0 17501.9 1073.47  34
   3  -4   0 16152.3 1022.84  31
   3   4   1 12335.4 813.166   2
  -3   4   1 12384.9 837.713   2
   3  -4   1 11326.0 832.675  33
  -3   4   1 12828.2 811.637  34
   3  -4   1 10003.9 726.171  31
   3   4   2 14144.2 1023.42   2
  -3   4   2 15954.9 1064.41   2
  -3   4   2 15930.5 1030.92  34
   3  -4   2 15432.0 1065.53  33
   3  -4   2 15252.1 956.482  31
  -3   4   3 19997.1 1387.01   2
   3   4   3 20308.0 1364.34   2
   3  -4   3 23248.9 1358.96   3
  -3  -4   3 23761.6 1367.14   3
   3   4   3 19117.9 1349.42  34
   3  -4   3 20741.1 1398.57  33
  -3   4   3 19313.5 1342.95  34
   3  -4   3 21417.5 1280.37  31
  -3  -4   3 20183.2 1323.70  30
  -3  -4   4 10595.8 791.687   3
   3  -4   4 11233.2 793.376   3
  -3   4   4 12353.3 815.350  34
   3   4   4 11339.1 819.341  34
  -3  -4   4 11129.5 779.317  30
   3  -4   4 11129.7 726.169  31
  -3  -4   4 11690.3 819.423  31
   3  -4   4 11094.6 841.418  30
  -3  -4   5 16834.7 1108.07  33
  -3   4   5 13837.6 1039.65  34
   3   4   5 12942.1 1053.16  34
  -3  -4   5 16888.5 1065.42   3
   3  -4   5 17934.8 1071.02   3
   3   4   5 12052.9 1066.76   9
  -3  -4   5 16172.8 1047.03  30
   3  -4   5 17901.3 1127.91  30
  -3  -4   5 17061.7 1081.95  31
   3  -4   5 15466.2 977.634  31
  -3   4   6 4601.82 417.724  34
   3   4   6 4152.52 427.663  34
  -3  -4   6 4922.04 461.683  33
  -3  -4   6 4633.72 414.293   3
   3  -4   6 4852.21 416.185   3
   3   4   6 4344.73 456.652   9
  -3   4   6 4388.72 349.275   9
   3  -4   6 4769.47 476.097  30
  -3  -4   6 3971.24 398.328  30
   3  -4   6 4159.94 339.672  31
  -3  -4   6 4565.89 437.160  31
  -3  -4   7 12303.2 852.790  33
   3   4   7 9324.38 800.778  34
  -3   4   7 9473.33 767.835  34
   3  -4   7 11568.5 907.136  33
  -3  -4   7 11797.6 815.002   3
   3  -4   7 10840.6 796.197   3
   3   4   7 9491.88 815.493   9
   3  -4   7 10937.3 843.231  30
  -3  -4   7 11011.5 801.098  30
   3  -4   7 11127.9 720.713  31
  -3  -4   7 12033.9 831.603  31
   3   4   7 9617.58 745.568  30
  -3  -4   8 13950.4 1024.71  33
   3  -4   8 13496.9 1085.72  33
  -3   4   8 12537.9 951.850  34
   3   4   8 13557.7 1009.69  34
  -3  -4   8 14634.8 1002.44   3
   3  -4   8 16204.3 1017.01   3
   3   4   8 13304.3 1012.91   9
   3  -4   8 13786.2 1032.26  30
  -3  -4   8 14450.6 1006.21  30
   3   4   8 12955.5 942.833  30
[truncated: 1,495,535 more chars]
