# Supplementary material for: catena-Poly[[(benzyl­diphenyl­phosphine-κP)silver(I)]-μ-nitrato-κ2 O:O′-[(benzyl­diphenyl­phosphine-κP)silver(I)]-μ-nitrato-κ4 O,O′:O′,O′′]
Source: IUCrdata. 2022 Aug 12;7(Pt 8):x220772. doi: 10.1107/S2414314622007726 (PMC9635421; doi:10.1107/S2414314622007726)
Supplement: Supplementary file 2 [file x-07-x220772-Isup2.hkl]

data_I                                                                          
_shelx_title ' kp07_lt2_auto_a.res in Pna2(1)'                                  
_shelx_refln_list_code          4                                               
_shelx_F_calc_maximum      467.44                                               
_exptl_crystal_F_000      1792.00                                               
_reflns_d_resolution_high  0.7841                                               
                                                                                
loop_                                                                           
 _space_group_symop_operation_xyz                                               
 'x, y, z'                                                                      
 '-x, -y, z+1/2'                                                                
 'x+1/2, -y+1/2, z'                                                             
 '-x+1/2, y+1/2, z+1/2'                                                         
                                                                                
_cell_length_a    18.0126                                                       
_cell_length_b    10.6251                                                       
_cell_length_c    19.2397                                                       
_cell_angle_alpha  90.000                                                       
_cell_angle_beta   90.000                                                       
_cell_angle_gamma  90.000                                                       
                                                                                
_shelx_F_squared_multiplier     1.000                                           
                                                                                
loop_                                                                           
 _refln_index_h                                                                 
 _refln_index_k                                                                 
 _refln_index_l                                                                 
 _refln_F_squared_calc                                                          
 _refln_F_squared_meas                                                          
 _refln_F_squared_sigma                                                         
 _refln_observed_status                                                         
   2   0 -24        521.75        423.07        42.07 o                         
   1   1 -24         60.63         47.91        16.42 o                         
   2   1 -24        281.41        213.80        41.38 o                         
   3   1 -24        387.79        279.57        47.10 o                         
   4   1 -24        745.31        445.05        37.92 o                         
   0   2 -24        461.39        323.21        35.25 o                         
   1   2 -24        800.59        528.51        25.70 o                         
   2   2 -24        287.01        212.87        19.18 o                         
   3   2 -24        457.20        274.67        30.74 o                         
   2   0 -23        365.28        324.17        31.03 o                         
   4   0 -23        805.98        837.49        69.30 o                         
   6   0 -23       1459.96       1372.53        67.13 o                         
   0   1 -23       1851.01       1553.42        77.78 o                         
   1   1 -23        300.89        277.05        30.07 o                         
   2   1 -23        316.22        317.17        26.70 o                         
   3   1 -23        205.39        180.75        14.32 o                         
   4   1 -23        726.97        760.65        35.44 o                         
   5   1 -23         22.19         38.81        17.17 o                         
   6   1 -23        174.42        159.67        17.83 o                         
   7   1 -23         28.69         26.15        19.92 o                         
   1   2 -23        323.64        365.66        22.39 o                         
   2   2 -23         24.22         32.63        12.12 o                         
   3   2 -23       1371.26       1213.38        51.31 o                         
   4   2 -23        377.94        341.44        18.11 o                         
   5   2 -23        268.70        215.57        20.78 o                         
   6   2 -23        259.46        184.98        26.26 o                         
   0   3 -23        195.13        218.93        22.18 o                         
   1   3 -23       1038.41        901.53        29.43 o                         
   2   3 -23        388.90        366.35        17.96 o                         
   3   3 -23        792.74        620.19        22.14 o                         
   4   3 -23        325.79        259.53        24.77 o                         
   5   3 -23         56.66         71.43        18.07 o                         
   6   3 -23        130.50         86.94        22.61 o                         
   1   4 -23        111.00         91.19        11.83 o                         
   2   4 -23         78.80         54.18        11.68 o                         
   3   4 -23        455.72        290.21        25.36 o                         
   0   0 -22       1587.78       1864.20       111.30 o                         
   2   0 -22       1043.03       1033.58        39.29 o                         
   4   0 -22       1995.07       1905.79       175.21 o                         
   6   0 -22        704.42        773.03        72.01 o                         
   8   0 -22        618.96        662.97        41.85 o                         
  10   0 -22        878.81        617.14        45.40 o                         
   1   1 -22        605.21        627.91        25.94 o                         
   2   1 -22         28.40         54.41        15.44 o                         
   3   1 -22        962.79        927.23        31.46 o                         
   4   1 -22       1164.14       1244.47        44.28 o                         
   5   1 -22        233.31        292.02        19.86 o                         
   6   1 -22        528.12        550.75        22.12 o                         
   7   1 -22        715.87        536.22        37.78 o                         
   8   1 -22        272.85        304.65        29.98 o                         
   9   1 -22        144.02        166.47        26.78 o                         
   0   2 -22         80.47         81.64        21.89 o                         
   1   2 -22        595.89        673.97        27.28 o                         
   2   2 -22        495.29        577.24        25.31 o                         
   3   2 -22        262.60        275.27        20.79 o                         
   4   2 -22         65.97         93.55        17.55 o                         
   5   2 -22        183.04        161.44        18.49 o                         
   6   2 -22         38.22         36.71        17.54 o                         
   7   2 -22        199.84        219.94        16.44 o                         
   8   2 -22        147.16        110.42        14.41 o                         
   1   3 -22         61.44        120.55        20.73 o                         
   2   3 -22         91.19         90.53        15.82 o                         
   3   3 -22        558.30        577.84        23.53 o                         
   4   3 -22         11.15         27.85        21.22 o                         
   5   3 -22       1003.20       1154.68        39.20 o                         
   6   3 -22        107.71         97.88        21.56 o                         
   7   3 -22        855.09        649.09        45.59 o                         
   8   3 -22         13.26          4.18        15.56 o                         
   0   4 -22        836.78        895.06        55.83 o                         
   1   4 -22        684.77        654.24        26.58 o                         
   2   4 -22        621.38        647.50        35.19 o                         
   3   4 -22        440.86        485.27        23.92 o                         
   4   4 -22        836.39        736.31        36.25 o                         
   5   4 -22         28.14         33.46        15.12 o                         
   6   4 -22        210.21        141.52        18.73 o                         
   7   4 -22          3.67         20.07        12.81 o                         
   1   5 -22        732.67        571.12        38.45 o                         
   2   5 -22         24.86         44.46        29.70 o                         
   3   5 -22        207.45        167.18        18.65 o                         
   4   5 -22        280.35        203.00        20.01 o                         
   5   5 -22        760.69        429.73        40.13 o                         
   2   0 -21         80.39        100.46        25.58 o                         
   4   0 -21        937.80       1014.44        51.30 o                         
   6   0 -21        926.87       1012.77        44.51 o                         
   8   0 -21        331.70        294.46        37.65 o                         
  10   0 -21        546.35        575.15        38.64 o                         
   0   1 -21        279.06        324.35        29.09 o                         
   1   1 -21        115.48        164.36        19.19 o                         
   2   1 -21       1315.40       1561.12        44.13 o                         
   3   1 -21        192.98        215.46        20.00 o                         
   4   1 -21        240.67        284.95        21.02 o                         
   5   1 -21         39.15         48.85        17.87 o                         
   6   1 -21        168.18        179.59        20.78 o                         
   7   1 -21         12.73         24.57        23.70 o                         
   8   1 -21        312.74        388.51        26.50 o                         
   9   1 -21         25.05         28.35        15.09 o                         
  10   1 -21        279.39        245.57        30.93 o                         
  11   1 -21         61.01         46.50        15.06 o                         
   1   2 -21        594.39        627.93        28.56 o                         
   2   2 -21         26.11         47.12        22.14 o                         
   3   2 -21        123.92        123.36        23.00 o                         
   4   2 -21        385.10        443.71        27.92 o                         
   5   2 -21       1634.03       1921.08        72.09 o                         
   6   2 -21        309.24        352.33        23.37 o                         
   7   2 -21        206.45        237.13        18.12 o                         
   8   2 -21        217.70        228.18        41.51 o                         
   9   2 -21        537.03        603.07        33.51 o                         
  10   2 -21          8.55         -4.45        15.11 o                         
  11   2 -21        286.98        181.81        29.19 o                         
   0   3 -21        117.63        137.74        39.73 o                         
   1   3 -21        639.02        703.37        41.04 o                         
   2   3 -21        243.16        261.17        25.24 o                         
   3   3 -21        586.65        686.90        35.33 o                         
   4   3 -21        369.59        363.50        27.22 o                         
   5   3 -21         78.20         70.13        19.51 o                         
   6   3 -21         89.93        123.56        19.05 o                         
   7   3 -21         73.18         72.42        23.49 o                         
   8   3 -21        228.03        214.43        32.64 o                         
   9   3 -21        149.81        125.83        18.36 o                         
  10   3 -21        341.92        180.24        20.42 o                         
   1   4 -21        168.00        194.16        22.47 o                         
   2   4 -21         14.50         48.72        25.02 o                         
   3   4 -21        397.61        476.75        37.08 o                         
   4   4 -21         16.48         33.81        19.69 o                         
   5   4 -21        422.85        446.55        35.51 o                         
   6   4 -21         43.59         55.80        16.73 o                         
   7   4 -21        534.48        457.71        37.38 o                         
   8   4 -21         32.15         43.15        19.85 o                         
   9   4 -21         29.27         40.00        18.81 o                         
   0   5 -21        463.43        511.66        61.51 o                         
   1   5 -21        210.66        199.22        22.89 o                         
   2   5 -21        432.57        334.49        50.46 o                         
   3   5 -21        272.33        218.88        22.78 o                         
   4   5 -21        190.34        199.90        40.81 o                         
   5   5 -21        149.40        160.73        39.51 o                         
   6   5 -21        119.73        177.03        30.13 o                         
   7   5 -21        119.26         82.92        21.08 o                         
   8   5 -21        213.72        171.07        25.73 o                         
   4   6 -21        156.54        150.85        21.79 o                         
   5   6 -21        682.84        412.63        28.31 o                         
   6   6 -21        330.07        143.31        15.77 o                         
   0   0 -20        163.42        168.45        43.80 o                         
   2   0 -20       4016.22       4425.25       129.83 o                         
   4   0 -20       1623.60       1503.71        57.36 o                         
   6   0 -20        915.94       1062.17        57.46 o                         
   8   0 -20       2063.00       2502.47       139.21 o                         
  10   0 -20        159.95        151.60        26.65 o                         
  12   0 -20       1307.85       1562.10       105.49 o                         
   1   1 -20       1014.78       1092.95        33.86 o                         
   2   1 -20        456.27        447.78        25.15 o                         
   3   1 -20        442.07        435.37        23.04 o                         
   4   1 -20       1024.05       1040.27        36.71 o                         
   5   1 -20       1019.24       1190.36        42.16 o                         
   6   1 -20        925.33       1017.56        59.93 o                         
   7   1 -20        329.01        338.18        39.89 o                         
   8   1 -20        247.43        268.82        22.43 o                         
   9   1 -20        465.70        504.53        26.21 o                         
  10   1 -20        510.04        502.06        32.42 o                         
  11   1 -20        265.01        316.05        26.06 o                         
  12   1 -20         12.65         -0.93        14.72 o                         
  13   1 -20         45.71         52.40        17.80 o                         
   0   2 -20        741.32        850.11        70.28 o                         
   1   2 -20        844.93        980.10        44.73 o                         
   2   2 -20        106.93        125.86        23.56 o                         
   3   2 -20        590.47        688.41        35.70 o                         
   4   2 -20        326.73        360.62        25.92 o                         
   5   2 -20        123.53        108.59        23.37 o                         
   6   2 -20        164.88        194.83        26.40 o                         
   7   2 -20        146.63        133.71        21.68 o                         
   8   2 -20         20.11          7.79        18.63 o                         
   9   2 -20        189.01        196.53        20.04 o                         
  10   2 -20        223.65        211.85        33.61 o                         
  11   2 -20        308.82        344.69        24.59 o                         
  12   2 -20         74.00         62.03        18.11 o                         
   1   3 -20        620.85        634.00        41.66 o                         
   2   3 -20          7.20         26.99        20.62 o                         
   3   3 -20        299.30        354.47        30.63 o                         
   4   3 -20        151.66        132.78        29.93 o                         
   5   3 -20       1088.64       1226.31        48.69 o                         
   6   3 -20         21.70         28.50        19.98 o                         
   7   3 -20        343.30        377.88        25.15 o                         
   8   3 -20        223.21        244.46        23.12 o                         
   9   3 -20        770.33        799.46        54.16 o                         
  10   3 -20        137.44        150.66        17.97 o                         
  11   3 -20         64.51         69.43        21.20 o                         
  12   3 -20         33.01         27.36        21.51 o                         
   0   4 -20        583.25        573.49        38.41 o                         
   1   4 -20        655.27        731.26        38.64 o                         
   2   4 -20       1387.13       1412.66        44.28 o                         
   3   4 -20        282.29        335.50        22.74 o                         
   4   4 -20        734.76        779.75        47.39 o                         
   5   4 -20        129.13        124.60        25.51 o                         
   6   4 -20        574.42        565.39        34.75 o                         
   7   4 -20         71.53         77.34        21.94 o                         
   8   4 -20        297.06        315.52        26.29 o                         
   9   4 -20        253.01        283.08        29.98 o                         
  10   4 -20        512.80        405.75        46.18 o                         
  11   4 -20        351.07        297.13        30.02 o                         
   1   5 -20        973.34       1045.56        52.40 o                         
   2   5 -20         45.97         77.79        22.32 o                         
   3   5 -20       2535.75       2312.77        97.43 o                         
   4   5 -20         55.53         48.98        25.23 o                         
   6   5 -20        211.77        219.41        37.34 o                         
   7   5 -20       1426.95       1405.89        71.33 o                         
   8   5 -20        469.85        470.93        31.98 o                         
   9   5 -20        222.32        149.21        23.93 o                         
  10   5 -20         57.98         43.43        18.61 o                         
   0   6 -20       1336.39       1424.27        77.56 o                         
   1   6 -20        145.07        107.29        30.99 o                         
   2   6 -20        174.63        185.42        20.48 o                         
   3   6 -20        116.17        134.37        27.57 o                         
   4   6 -20        438.02        413.44        28.98 o                         
   5   6 -20         35.04         51.47        20.17 o                         
   6   6 -20         23.45         31.09        23.15 o                         
   7   6 -20         33.50         25.11        17.71 o                         
   8   6 -20         23.99         42.51        12.81 o                         
   1   7 -20         19.94         17.69        29.51 o                         
   2   7 -20         85.51         79.19        30.78 o                         
   3   7 -20         30.30         41.93        19.56 o                         
   4   7 -20        626.02        380.35        28.22 o                         
   5   7 -20          2.21         17.04        13.81 o                         
   2   0 -19        593.97        580.28        42.99 o                         
   4   0 -19       2254.21       2462.59        93.68 o                         
   6   0 -19        928.01       1129.48        56.24 o                         
   8   0 -19        867.04       1007.78        50.59 o                         
  10   0 -19         63.23         69.73        23.84 o                         
  12   0 -19         71.21         69.60        27.72 o                         
  14   0 -19        132.96        124.61        22.58 o                         
   0   1 -19        519.74        628.50       102.22 o                         
   1   1 -19       1061.65       1128.19        39.68 o                         
   2   1 -19       2539.57       2736.09        60.20 o                         
   3   1 -19         92.08         97.14        19.35 o                         
   4   1 -19         31.63         41.72        19.58 o                         
   5   1 -19        134.56        146.46        22.21 o                         
   6   1 -19        318.31        394.96        34.28 o                         
   7   1 -19        317.43        326.83        32.20 o                         
   8   1 -19        799.31        749.94        33.50 o                         
   9   1 -19          3.16         19.32        21.22 o                         
  10   1 -19        215.25        214.70        26.40 o                         
  11   1 -19        658.98        700.14        29.33 o                         
  12   1 -19       1507.33       1713.16        66.51 o                         
  13   1 -19         55.40         38.01        13.22 o                         
  14   1 -19         18.99         11.58        19.28 o                         
   1   2 -19       1288.01       1322.13        46.33 o                         
   2   2 -19        238.82        316.49        25.00 o                         
   3   2 -19          0.36         22.75        18.59 o                         
   4   2 -19        386.25        407.83        30.82 o                         
   5   2 -19       2660.14       2964.19        80.56 o                         
   6   2 -19        661.34        714.12        31.60 o                         
   7   2 -19         26.02         37.79        19.83 o                         
   8   2 -19        157.23        185.48        26.15 o                         
   9   2 -19       2186.65       2370.14        78.83 o                         
  10   2 -19         60.23        111.53        19.79 o                         
  11   2 -19        148.33        164.16        22.24 o                         
  12   2 -19         37.41         54.81        18.89 o                         
  13   2 -19        326.17        217.99        20.25 o                         
   0   3 -19        502.38        437.55        37.40 o                         
   1   3 -19       1984.20       2040.63        72.91 o                         
   2   3 -19        125.76        120.20        24.85 o                         
   3   3 -19        501.99        614.19        34.23 o                         
   4   3 -19        456.41        519.14        28.82 o                         
   5   3 -19        197.17        213.52        23.55 o                         
   6   3 -19        116.12        111.14        24.11 o                         
   7   3 -19         93.41        104.10        22.68 o                         
   8   3 -19         72.25         65.45        23.57 o                         
   9   3 -19       1089.75       1193.21        46.63 o                         
  10   3 -19        502.76        561.97        42.89 o                         
  11   3 -19        985.80       1045.04        40.33 o                         
  12   3 -19        247.85        203.20        46.44 o                         
  13   3 -19        730.49        620.83        45.08 o                         
   1   4 -19        592.34        698.37        63.65 o                         
   2   4 -19        166.10        232.23        23.91 o                         
   3   4 -19        335.08        417.57        30.09 o                         
   4   4 -19         94.86        136.74        24.62 o                         
   5   4 -19        536.89        580.05        31.08 o                         
   6   4 -19        114.40        137.76        21.16 o                         
   7   4 -19       1003.27        996.26        63.48 o                         
   8   4 -19         94.19        111.54        23.22 o                         
   9   4 -19        147.16        169.27        30.60 o                         
  10   4 -19         22.09          0.99        31.02 o                         
  11   4 -19        116.48         89.55        22.08 o                         
  12   4 -19         18.51         31.03        19.56 o                         
   0   5 -19        240.44        284.62        45.29 o                         
   1   5 -19        980.50        987.11        52.75 o                         
   2   5 -19       1358.26       1460.24        54.57 o                         
   3   5 -19        583.02        625.16        34.10 o                         
   4   5 -19        124.15        158.62        32.97 o                         
   5   5 -19        187.35        241.95        33.27 o                         
   6   5 -19        495.19        564.32        50.41 o                         
   7   5 -19          2.46          9.87        36.16 o                         
   8   5 -19        797.53        773.52        57.15 o                         
   9   5 -19        527.92        614.58        50.61 o                         
  10   5 -19         97.00         84.52        20.15 o                         
  11   5 -19        391.46        309.52        30.91 o                         
   1   6 -19        320.08        325.78        25.36 o                         
   2   6 -19        468.26        493.31        26.69 o                         
   3   6 -19        886.40        994.11        46.41 o                         
   4   6 -19        256.13        298.79        33.95 o                         
   5   6 -19        256.20        304.92        32.19 o                         
   6   6 -19        973.41       1060.25        57.46 o                         
   7   6 -19        752.92        693.87        48.62 o                         
   8   6 -19        231.39        144.05        23.22 o                         
   9   6 -19        123.44        162.79        19.41 o                         
  10   6 -19        252.68        199.30        19.53 o                         
   0   7 -19       1709.79       1906.51       135.14 o                         
   1   7 -19        126.50        173.53        42.78 o                         
   2   7 -19         42.60         60.11        22.48 o                         
   3   7 -19         56.24         40.57        36.22 o                         
   4   7 -19        870.19       1043.55        83.67 o                         
   5   7 -19         18.07         16.75        18.74 o                         
   6   7 -19        314.78        249.93        27.57 o                         
   7   7 -19        242.09        180.53        18.31 o                         
   8   7 -19         26.90         27.57        18.08 o                         
   1   8 -19         35.39         87.26        31.46 o                         
   2   8 -19         59.72         41.15        22.75 o                         
   3   8 -19         88.92         56.45        21.14 o                         
   0   0 -18       7095.54       7060.28       220.81 o                         
   2   0 -18       7711.14       8476.80       325.54 o                         
   4   0 -18       1006.15       1135.63        51.47 o                         
   6   0 -18       1277.57       1385.29        57.83 o                         
   8   0 -18       3025.70       3442.06       120.46 o                         
  10   0 -18       1264.61       1419.22        59.65 o                         
  12   0 -18       2811.27       2860.88       159.50 o                         
  14   0 -18        103.06         81.27        30.33 o                         
   1   1 -18       3367.56       3404.72        75.54 o                         
   2   1 -18       1550.69       1662.77        38.52 o                         
   3   1 -18        693.62        748.03        26.56 o                         
   4   1 -18       1361.16       1429.44        41.64 o                         
   5   1 -18       2668.52       2752.74        65.13 o                         
   6   1 -18       3090.37       3320.11        89.45 o                         
   7   1 -18        533.23        533.23        35.01 o                         
   8   1 -18       1441.06       1591.74        47.95 o                         
   9   1 -18        701.31        853.00        35.21 o                         
  10   1 -18        635.76        726.05        32.22 o                         
  11   1 -18        535.22        626.04        30.25 o                         
  12   1 -18        261.85        286.62        23.99 o                         
  13   1 -18        140.51         83.63        29.52 o                         
  14   1 -18        205.18        201.07        16.87 o                         
  15   1 -18        315.85        312.54        32.67 o                         
   0   2 -18       1443.46       1807.29       172.78 o                         
   1   2 -18       3208.70       3359.36        87.23 o                         
   2   2 -18        155.80        161.24        20.13 o                         
   3   2 -18        360.07        475.55        26.38 o                         
   4   2 -18        796.94        830.67        32.60 o                         
   5   2 -18         90.76        116.50        22.80 o                         
   6   2 -18         47.38         53.96        21.81 o                         
   7   2 -18        270.71        275.54        26.49 o                         
   8   2 -18        191.00        228.74        21.76 o                         
   9   2 -18       1076.33       1191.35        38.75 o                         
  10   2 -18        601.18        683.41        29.05 o                         
  11   2 -18       1145.29       1276.60        58.88 o                         
  12   2 -18        155.24        138.94        22.60 o                         
  13   2 -18       1825.84       1979.96        77.46 o                         
  14   2 -18         45.19         24.35        13.24 o                         
  15   2 -18        119.77        136.46        22.85 o                         
   1   3 -18       1171.59       1225.80        54.36 o                         
   2   3 -18        135.57        131.50        24.96 o                         
   3   3 -18        646.07        781.17        31.94 o                         
   4   3 -18        208.16        232.30        22.06 o                         
   5   3 -18       4724.97       5048.79       117.27 o                         
   6   3 -18        459.07        481.95        26.96 o                         
   7   3 -18       1179.09       1330.15        45.45 o                         
   8   3 -18         92.98        158.14        24.70 o                         
   9   3 -18       2107.23       2227.23        62.42 o                         
  10   3 -18         12.49         25.89        19.48 o                         
  11   3 -18        362.41        430.86        41.24 o                         
  12   3 -18        311.65        300.11        23.28 o                         
  13   3 -18         18.80         24.11        19.57 o                         
  14   3 -18         57.85         14.14        17.29 o                         
   0   4 -18        694.78        795.28        50.58 o                         
   1   4 -18       2094.49       2093.57        62.91 o                         
   2   4 -18       2512.61       2564.20        67.89 o                         
   3   4 -18        918.44        967.20        41.46 o                         
   4   4 -18       1348.59       1404.74        52.64 o                         
   5   4 -18        225.55        282.12        23.68 o                         
   6   4 -18        819.57        927.98        40.77 o                         
   7   4 -18        208.31        218.35        24.03 o                         
   8   4 -18       1610.48       1767.32        89.28 o                         
   9   4 -18        681.36        658.59        38.37 o                         
  10   4 -18        355.96        379.88        25.78 o                         
  11   4 -18       1114.52       1179.61        49.00 o                         
  12   4 -18       1128.83       1130.85        57.87 o                         
  13   4 -18        565.35        526.34        33.94 o                         
  14   4 -18         48.42          6.83        15.24 o                         
   1   5 -18       1019.22       1032.55        48.37 o                         
   2   5 -18        548.25        578.13        30.49 o                         
   3   5 -18       2111.73       2303.99       153.32 o                         
   4   5 -18        897.77        966.86        78.67 o                         
   5   5 -18       1293.45       1271.81        63.01 o                         
   6   5 -18       1134.09       1171.23        71.71 o                         
   7   5 -18       2254.82       2480.90       166.82 o                         
   8   5 -18       1143.11       1199.29        62.09 o                         
   9   5 -18        419.16        468.62        38.46 o                         
  10   5 -18        154.48        143.12        33.57 o                         
  11   5 -18        302.32        271.26        24.79 o                         
  12   5 -18        100.58        113.46        30.74 o                         
  13   5 -18        324.73        250.00        25.84 o                         
   0   6 -18       2005.42       2202.04        80.90 o                         
   1   6 -18         91.30         90.07        21.95 o                         
   2   6 -18        618.64        597.64        31.53 o                         
   3   6 -18        227.35        208.32        25.56 o                         
   4   6 -18        664.25        683.49        37.18 o                         
   5   6 -18         69.92         51.23        26.00 o                         
   6   6 -18        344.06        387.81        42.25 o                         
   7   6 -18         68.73         81.02        24.92 o                         
   8   6 -18        199.21        216.83        25.94 o                         
   9   6 -18         39.94         32.64        22.61 o                         
  10   6 -18       1114.51       1035.57        41.53 o                         
  11   6 -18        100.89         90.89        15.54 o                         
   1   7 -18        102.70         79.51        27.47 o                         
   2   7 -18        530.81        496.98        31.55 o                         
   3   7 -18         43.62         63.10        34.28 o                         
   4   7 -18        624.42        707.11        52.94 o                         
   5   7 -18        457.97        488.38        42.78 o                         
   6   7 -18        961.31        926.10        40.78 o                         
   7   7 -18        119.84        149.62        24.37 o                         
   8   7 -18       1050.40        951.63        52.66 o                         
   9   7 -18        475.62        387.35        23.48 o                         
  10   7 -18         63.36         49.65        13.94 o                         
   0   8 -18       1716.17       1733.08       326.01 o                         
   1   8 -18        626.44        542.31        50.48 o                         
   2   8 -18        334.20        358.93        28.34 o                         
   3   8 -18        157.33        124.54        22.31 o                         
   4   8 -18        550.21        428.14        28.43 o                         
   5   8 -18        135.70        109.19        17.25 o                         
   6   8 -18         93.55         38.98        21.51 o                         
   2   0 -17       1996.25       1972.81        72.02 o                         
   4   0 -17       3717.69       3924.18       111.59 o                         
   6   0 -17       5852.21       6286.66       165.45 o                         
   8   0 -17       2054.82       2253.15        88.84 o                         
  10   0 -17       1123.75       1110.73        48.81 o                         
  12   0 -17        144.42        130.96        30.00 o                         
  14   0 -17        135.26        164.62        32.87 o                         
  16   0 -17       1121.47        903.35        62.64 o                         
   0   1 -17       7246.65       7399.82       175.45 o                         
   1   1 -17       1356.45       1366.23        38.52 o                         
   2   1 -17       3820.94       3917.39        81.66 o                         
   3   1 -17        301.49        321.94        20.60 o                         
   4   1 -17       1874.69       2002.11        45.83 o                         
   5   1 -17        321.94        283.09        20.28 o                         
   6   1 -17        347.51        318.80        33.58 o                         
   7   1 -17        125.70        134.26        22.26 o                         
   8   1 -17       2262.53       2304.57        56.47 o                         
   9   1 -17       1432.62       1435.29        52.16 o                         
  10   1 -17       1762.09       1869.27        49.76 o                         
  11   1 -17        248.83        273.08        22.02 o                         
  12   1 -17       1582.07       1678.75        53.51 o                         
  13   1 -17        981.77        953.41        38.73 o                         
  14   1 -17        893.01        975.85        40.34 o                         
  15   1 -17         78.13         67.75        18.76 o                         
  16   1 -17         43.91         20.41        19.09 o                         
   1   2 -17       2855.64       2782.51        71.80 o                         
   2   2 -17        975.74       1021.49        30.71 o                         
   3   2 -17       3880.40       3974.37        78.71 o                         
   4   2 -17       1354.35       1368.48        35.00 o                         
   5   2 -17       3212.73       3689.88        83.41 o                         
   6   2 -17        757.60        761.64        33.99 o                         
   7   2 -17       4460.51       4654.82       117.94 o                         
   8   2 -17        466.64        545.99        29.78 o                         
   9   2 -17        878.38        983.46        34.82 o                         
  10   2 -17         18.15         80.03        22.31 o                         
  11   2 -17        729.46        751.68        42.09 o                         
  12   2 -17         82.27         73.67        21.84 o                         
  13   2 -17       1198.98       1412.44        54.75 o                         
  14   2 -17        195.15        203.18        23.48 o                         
  15   2 -17        847.96        912.97        49.73 o                         
  16   2 -17         38.21         42.00        18.91 o                         
   0   3 -17        140.28        160.26        31.01 o                         
   1   3 -17       4555.21       5061.16       101.49 o                         
   2   3 -17       1344.47       1362.53        89.36 o                         
   3   3 -17       2545.68       2603.96        57.80 o                         
   4   3 -17        708.12        698.45        26.98 o                         
   5   3 -17        180.13        190.40        20.64 o                         
   6   3 -17        511.63        507.32        40.08 o                         
   7   3 -17        381.30        432.37        29.01 o                         
   8   3 -17        858.33        847.40        36.57 o                         
   9   3 -17       2623.25       2732.02        80.73 o                         
  10   3 -17        468.14        524.39        28.34 o                         
  11   3 -17       1616.69       1977.11        93.38 o                         
  12   3 -17        731.00        746.15        33.99 o                         
  13   3 -17       1188.90       1183.24        50.12 o                         
  14   3 -17        543.34        573.81        41.99 o                         
  15   3 -17        339.58        428.90        43.38 o                         
   1   4 -17         23.78         66.18        24.12 o                         
   2   4 -17        260.70        255.94        24.55 o                         
   3   4 -17       2566.93       2795.89        77.15 o                         
   4   4 -17        410.64        482.25        29.13 o                         
   5   4 -17        835.74        855.35        46.78 o                         
   6   4 -17        835.65        947.17        37.94 o                         
   7   4 -17       1604.26       1765.33        54.44 o                         
   8   4 -17        610.94        684.52        37.08 o                         
   9   4 -17       1533.41       1635.05        67.39 o                         
  10   4 -17         76.98         89.43        21.00 o                         
  11   4 -17          6.61         14.73        21.96 o                         
  12   4 -17        111.47        120.28        34.51 o                         
  13   4 -17         81.43        106.56        20.26 o                         
  14   4 -17        200.37        219.12        26.01 o                         
  15   4 -17        737.75       1050.43       350.78 o                         
   0   5 -17       2101.25       2544.07       101.73 o                         
   1   5 -17       1085.00       1107.34        51.41 o                         
   2   5 -17       2732.97       2736.40        71.11 o                         
   3   5 -17        123.00        126.11        21.18 o                         
   4   5 -17        962.24        961.37        81.06 o                         
   5   5 -17        128.43        121.77        27.10 o                         
   6   5 -17        474.99        549.23        36.61 o                         
   7   5 -17        110.43         94.68        27.50 o                         
   8   5 -17        944.62        922.34        41.61 o                         
   9   5 -17        402.73        451.02        78.84 o                         
  10   5 -17       1150.63       1182.02       101.42 o                         
  11   5 -17        921.09        987.14        51.59 o                         
  12   5 -17       1011.46       1077.84        43.94 o                         
  13   5 -17        253.52        247.20        32.33 o                         
  14   5 -17        346.11        281.94        28.39 o                         
   1   6 -17       1238.74       1229.40        46.72 o                         
   2   6 -17        426.76        461.60        28.76 o                         
   3   6 -17        705.11        758.33        36.63 o                         
   4   6 -17       2457.98       2488.32        92.31 o                         
   5   6 -17       2107.39       2360.37        88.39 o                         
   6   6 -17        807.47        928.28        64.94 o                         
   7   6 -17        466.36        479.36        38.55 o                         
   8   6 -17       1375.12       1318.63        45.54 o                         
   9   6 -17        524.44        604.47        35.18 o                         
  10   6 -17         90.18        149.18        31.49 o                         
  11   6 -17        447.08        420.88        30.25 o                         
  12   6 -17         10.01         19.35        13.29 o                         
   0   7 -17       2319.50       2383.91       337.67 o                         
   1   7 -17        454.08        436.02        40.07 o                         
   2   7 -17       2333.37       2367.56        85.33 o                         
   3   7 -17        179.00        168.06        25.51 o                         
   4   7 -17        868.77        834.68        76.40 o                         
   5   7 -17        145.28        151.47        38.97 o                         
   6   7 -17        206.33        250.28        38.10 o                         
   7   7 -17        145.91         92.84        19.97 o                         
   8   7 -17        900.51        900.18        56.12 o                         
   9   7 -17        145.58        178.33        23.44 o                         
  10   7 -17        734.56        674.44        34.39 o                         
  11   7 -17        315.75        224.97        25.61 o                         
   1   8 -17        276.51        329.13        31.70 o                         
   2   8 -17        140.24        206.03        28.23 o                         
   3   8 -17        676.08        586.83        43.23 o                         
   4   8 -17         74.83        115.88        25.33 o                         
   5   8 -17        629.16        628.83        31.92 o                         
   6   8 -17        889.90        746.36        37.00 o                         
   7   8 -17        705.80        555.91        35.09 o                         
   8   8 -17        207.53        175.90        28.27 o                         
   9   8 -17        263.25        159.41        30.80 o                         
   0   9 -17        104.97        133.20        36.24 o                         
   1   9 -17        736.06        547.04        36.92 o                         
   2   9 -17        240.52        228.28        28.08 o                         
   3   9 -17        371.95        331.90        30.43 o                         
   4   9 -17         22.74         53.90        28.93 o                         
   5   9 -17        100.17         81.18        27.61 o                         
   0   0 -16      20754.12      21467.15       595.30 o                         
   2   0 -16        514.91        505.62        30.21 o                         
   4   0 -16       8085.42       8203.38       195.38 o                         
   6   0 -16       4328.68       4649.49       167.97 o                         
   8   0 -16        106.07         91.05        26.35 o                         
  10   0 -16      11164.14      12050.23       326.75 o                         
  12   0 -16        945.82        901.76        46.31 o                         
  14   0 -16       2676.71       2896.67       134.77 o                         
  16   0 -16         92.08         94.98        29.03 o                         
   1   1 -16       1429.97       1481.37        40.18 o                         
   2   1 -16        692.54        755.26        24.09 o                         
   3   1 -16       3807.65       4066.05        75.01 o                         
   4   1 -16       4101.66       4445.80        79.38 o                         
   5   1 -16        376.47        455.93        23.65 o                         
   6   1 -16       3947.43       3777.19        75.09 o                         
   7   1 -16       4029.52       4056.57        81.63 o                         
   8   1 -16       4860.45       5010.11       106.48 o                         
   9   1 -16        356.92        445.02        53.08 o                         
  10   1 -16        227.56        221.28        20.70 o                         
  11   1 -16        524.65        602.99        27.32 o                         
  12   1 -16          2.86         26.93        18.06 o                         
  13   1 -16       1252.79       1370.00        44.78 o                         
  14   1 -16        647.15        652.66        31.06 o                         
  15   1 -16        183.74        217.13        28.56 o                         
  16   1 -16        506.21        503.29        33.42 o                         
  17   1 -16        875.60       1061.20        71.64 o                         
   0   2 -16       1828.06       1806.16        77.01 o                         
   1   2 -16       4110.00       4331.52        82.46 o                         
   2   2 -16       2334.21       2188.62        80.49 o                         
   3   2 -16       1550.05       1655.43        40.00 o                         
   4   2 -16        164.98        204.04        18.51 o                         
   5   2 -16       1143.39       1336.77        33.99 o                         
   6   2 -16        206.96        220.75        22.73 o                         
   7   2 -16       1492.06       1503.60        47.04 o                         
   8   2 -16        262.52        330.99        28.82 o                         
   9   2 -16        681.23        647.11        29.67 o                         
  10   2 -16        688.20        723.60        37.81 o                         
  11   2 -16       3947.73       4169.45       113.98 o                         
  12   2 -16        334.61        350.30        27.62 o                         
  13   2 -16        437.91        446.79        31.96 o                         
  14   2 -16        229.31        251.28        24.29 o                         
  15   2 -16        455.53        529.09        24.32 o                         
  16   2 -16         17.64         30.96        27.11 o                         
   1   3 -16        496.34        512.45        34.10 o                         
   2   3 -16         37.30         67.35        19.16 o                         
   3   3 -16       6147.45       6335.37       111.86 o                         
   4   3 -16          7.45         22.14        16.67 o                         
   5   3 -16       4559.70       4605.81       105.57 o                         
   6   3 -16         58.22         51.50        19.30 o                         
   7   3 -16       5783.42       6171.56       127.68 o                         
   8   3 -16         11.96         12.38        19.06 o                         
   9   3 -16        449.83        500.13        36.18 o                         
  10   3 -16         21.06         50.23        21.83 o                         
  11   3 -16        273.73        401.83        46.72 o                         
  12   3 -16        308.35        361.61        28.30 o                         
  13   3 -16       1283.56       1492.74        80.03 o                         
  14   3 -16        189.05        174.38        29.69 o                         
  15   3 -16        416.70        383.72        27.18 o                         
  16   3 -16         79.57        146.43        28.22 o                         
   0   4 -16       6355.19       6506.64       206.98 o                         
   1   4 -16       1494.67       1628.87        54.28 o                         
   2   4 -16       1623.58       1739.09       106.58 o                         
   3   4 -16       2288.72       2295.81        62.13 o                         
   4   4 -16       5869.40       5761.88       126.25 o                         
   5   4 -16        422.50        445.35        26.66 o                         
   6   4 -16       1797.11       1826.99        61.20 o                         
   7   4 -16         64.35         63.51        21.85 o                         
   8   4 -16        558.37        589.85        33.59 o                         
   9   4 -16       1879.68       2112.48        66.70 o                         
  10   4 -16       2459.70       2565.55        79.66 o                         
  11   4 -16        943.71        972.32        40.69 o                         
  12   4 -16         95.09        131.01        23.67 o                         
  13   4 -16       1124.96       1126.34        48.27 o                         
  14   4 -16        801.74        893.16        49.62 o                         
  15   4 -16        141.09        169.31        19.29 o                         
   1   5 -16       3088.74       2829.33        86.79 o                         
   2   5 -16        898.14        944.98        41.69 o                         
   3   5 -16         81.55         73.27        21.51 o                         
   4   5 -16       4038.85       4131.90        92.48 o                         
   5   5 -16       5754.82       5533.45       145.43 o                         
   6   5 -16       2620.97       2773.08        81.34 o                         
   7   5 -16         20.00         66.85        26.45 o                         
   8   5 -16        487.58        457.80        32.80 o                         
   9   5 -16       1257.50       1368.97        88.49 o                         
  10   5 -16        322.20        324.63        50.01 o                         
  11   5 -16        403.84        419.45        62.44 o                         
  12   5 -16        159.06        162.83        28.49 o                         
  13   5 -16         85.49        119.02        20.45 o                         
  14   5 -16        234.10        261.50        24.91 o                         
  15   5 -16        743.84       1224.36       456.10 o                         
   0   6 -16        849.47       1059.85        64.01 o                         
   1   6 -16         48.97         77.21        25.70 o                         
   2   6 -16       4104.51       4267.44       117.78 o                         
   3   6 -16         52.29         85.43        23.85 o                         
   4   6 -16        166.33        168.91        27.81 o                         
   5   6 -16        363.22        480.87        39.63 o                         
   6   6 -16        109.55         84.90        38.05 o                         
   7   6 -16          9.46         23.78        24.73 o                         
   8   6 -16       1387.75       1427.72        58.48 o                         
   9   6 -16         25.11         35.02        23.01 o                         
  10   6 -16        612.32        682.21        51.53 o                         
  11   6 -16         16.30         34.47        24.99 o                         
  12   6 -16       1310.94       1367.14        51.26 o                         
  13   6 -16         79.85        119.87        21.02 o                         
   1   7 -16         28.64         59.43        32.50 o                         
   2   7 -16        598.74        624.28        40.53 o                         
   3   7 -16        810.85        818.68        43.71 o                         
   4   7 -16       1249.93       1279.27        56.95 o                         
   5   7 -16        405.61        503.43        44.42 o                         
   6   7 -16       1321.80       1297.84        80.57 o                         
   7   7 -16        638.87        636.53        33.88 o                         
   8   7 -16        432.84        362.10        42.02 o                         
   9   7 -16         11.18         41.24        25.23 o                         
  10   7 -16        308.39        304.34        24.16 o                         
  11   7 -16        121.74         65.77        20.91 o                         
  12   7 -16         25.77         24.25        17.63 o                         
   0   8 -16        176.70        166.89        37.67 o                         
   1   8 -16        924.45        993.16        55.53 o                         
   2   8 -16       2308.25       2365.57       105.07 o                         
   3   8 -16        472.45        446.07        31.64 o                         
   4   8 -16        259.62        278.92        74.62 o                         
   5   8 -16         18.76         32.25        25.71 o                         
   6   8 -16        391.54        351.70        30.11 o                         
   7   8 -16         39.70         47.10        21.08 o                         
   8   8 -16        777.38        644.07        37.52 o                         
   9   8 -16        715.90        675.73        57.68 o                         
  10   8 -16        162.48        114.35        23.51 o                         
   1   9 -16        976.08       1033.39        49.82 o                         
   2   9 -16         79.43         69.85        19.03 o                         
   3   9 -16         34.43         58.77        19.45 o                         
   4   9 -16         21.10         24.76        27.47 o                         
   5   9 -16       2375.80       2543.01       163.61 o                         
   1  10 -16        567.01        392.75        36.90 o                         
   2  10 -16        587.37        392.93        37.28 o                         
   3  10 -16        254.54        132.54        23.47 o                         
   2   0 -15       2418.33       2607.69        78.27 o                         
   4   0 -15       4215.77       3940.90       109.57 o                         
   6   0 -15       5045.22       5291.75       135.73 o                         
   8   0 -15       2610.16       2600.45        75.86 o                         
  10   0 -15        319.66        228.76        23.23 o                         
  12   0 -15         83.07        108.44        21.72 o                         
  14   0 -15       1151.05       1212.73        61.60 o                         
  16   0 -15       1060.33       1219.42        91.71 o                         
   0   1 -15      11820.90      12255.85       248.37 o                         
   1   1 -15        910.96        893.91        28.96 o                         
   2   1 -15       1119.06       1140.30        28.17 o                         
   3   1 -15        539.35        558.39        22.06 o                         
   4   1 -15       4048.13       4334.71       112.96 o                         
   5   1 -15        287.29        204.28        18.99 o                         
   6   1 -15       1558.56       1537.30        36.11 o                         
   7   1 -15       1153.33       1205.78        39.33 o                         
   8   1 -15        511.59        546.24        30.39 o                         
   9   1 -15         92.44         87.01        22.12 o                         
  10   1 -15       7083.79       7561.93       136.59 o                         
  11   1 -15       1686.39       1595.98        40.78 o                         
  12   1 -15       1723.62       1758.86        51.74 o                         
  13   1 -15        153.87        151.31        16.35 o                         
  14   1 -15       2675.15       2846.01        86.44 o                         
  15   1 -15        519.82        559.11        24.93 o                         
  16   1 -15         14.45          2.81        22.58 o                         
  17   1 -15        151.28        236.61        80.95 o                         
   1   2 -15       1296.79       1256.73        33.16 o                         
   2   2 -15        251.11        258.16        20.15 o                         
   3   2 -15       6925.19       6996.72       104.61 o                         
   4   2 -15       1071.54       1059.33        29.75 o                         
   5   2 -15       2740.62       2752.59        53.08 o                         
   6   2 -15        750.29        813.24        33.67 o                         
   7   2 -15      11156.23      11182.59       183.86 o                         
   8   2 -15        815.17        869.45        29.84 o                         
   9   2 -15         40.61         65.52        19.30 o                         
  10   2 -15        429.24        387.50        28.55 o                         
  11   2 -15       1817.06       2050.73        66.36 o                         
  12   2 -15        107.92        157.28        36.06 o                         
  13   2 -15       1903.55       1979.51        72.52 o                         
  14   2 -15         20.08         22.21        20.58 o                         
  15   2 -15        833.65        859.14        34.66 o                         
  16   2 -15        221.83        270.51        37.60 o                         
  17   2 -15       1406.01       1526.73        96.92 o                         
   0   3 -15        769.80        752.52        44.88 o                         
   1   3 -15       7158.53       7421.17       139.52 o                         
   2   3 -15       1801.39       1674.98        84.65 o                         
   3   3 -15       4724.93       4763.65        83.08 o                         
   4   3 -15       2560.63       2569.80        70.14 o                         
   5   3 -15         91.00         95.44        17.11 o                         
   6   3 -15        433.43        393.29        22.72 o                         
   7   3 -15        687.56        670.43        30.79 o                         
   8   3 -15       1467.64       1451.04        41.08 o                         
   9   3 -15        655.10        682.96        32.04 o                         
  10   3 -15        589.05        625.89        32.37 o                         
  11   3 -15       1898.91       2063.79        60.77 o                         
  12   3 -15       1263.44       1396.07        49.33 o                         
  13   3 -15       1046.09       1016.65        39.16 o                         
  14   3 -15        584.01        612.67        50.31 o                         
  15   3 -15        865.79       1024.12        50.16 o                         
  16   3 -15        583.42        653.67        54.86 o                         
  17   3 -15        144.41        159.57        26.69 o                         
   1   4 -15        125.37        114.85        44.09 o                         
   2   4 -15        209.75        207.64        21.75 o                         
   3   4 -15       2284.84       2455.59        84.81 o                         
   4   4 -15       1159.64       1115.78        35.99 o                         
   5   4 -15       4391.99       4533.92        99.94 o                         
   6   4 -15        969.26        931.33        37.53 o                         
   7   4 -15       1138.51       1154.10        38.89 o                         
   8   4 -15        698.37        687.05        35.25 o                         
   9   4 -15       1125.42       1179.65        45.82 o                         
  10   4 -15        155.27        189.96        25.08 o                         
  11   4 -15         51.25         63.48        19.86 o                         
  12   4 -15         48.81         83.37        21.85 o                         
  13   4 -15        117.33        138.36        23.81 o                         
  14   4 -15        498.50        544.24        36.29 o                         
  15   4 -15        490.73        568.97        37.75 o                         
  16   4 -15         99.98        693.70       399.75 o                         
   0   5 -15       5773.50       6242.69       238.07 o                         
   1   5 -15       1952.68       2018.98        70.88 o                         
   2   5 -15       1968.69       1891.40        73.96 o                         
   3   5 -15       1375.76       1325.27        42.18 o                         
   4   5 -15       1801.12       2035.38        56.47 o                         
   5   5 -15        156.92        124.45        23.09 o                         
   6   5 -15       1676.39       1777.56        81.05 o                         
   7   5 -15        350.20        383.43        30.24 o                         
   8   5 -15        402.49        453.05        33.42 o                         
   9   5 -15        246.50        313.71        35.89 o                         
  10   5 -15       2428.91       2751.61       121.50 o                         
  11   5 -15        217.94        289.36        32.53 o                         
  12   5 -15        465.27        479.74        37.86 o                         
  13   5 -15        524.69        635.27        35.58 o                         
  14   5 -15       1136.71       1122.09        41.63 o                         
  15   5 -15         67.13         71.85        16.76 o                         
   1   6 -15       1753.80       1604.79        64.17 o                         
   2   6 -15        148.34        185.45        27.18 o                         
   3   6 -15       1151.51       1082.38        45.37 o                         
   4   6 -15       1777.35       1810.71        61.40 o                         
   5   6 -15       2214.33       2083.25        81.48 o                         
   6   6 -15       3028.67       3136.01       153.37 o                         
   7   6 -15        727.12        847.15        45.71 o                         
   8   6 -15       1071.35       1138.94        47.94 o                         
   9   6 -15       1468.29       1481.20        57.02 o                         
  10   6 -15        325.32        354.91        33.38 o                         
  11   6 -15        611.93        651.23        37.74 o                         
  12   6 -15        152.80        181.48        23.70 o                         
  13   6 -15        659.54        688.96        48.54 o                         
  14   6 -15        162.37        148.04        15.30 o                         
   0   7 -15        336.34        324.39        51.42 o                         
   1   7 -15        236.74        179.01        38.02 o                         
   2   7 -15       4472.77       4585.56       152.25 o                         
   3   7 -15        209.00        295.28        38.93 o                         
   4   7 -15        292.95        264.69        29.20 o                         
   5   7 -15          5.74         20.58        39.57 o                         
   6   7 -15        623.25        678.35        59.98 o                         
   7   7 -15        115.32        132.16        32.59 o                         
   8   7 -15       2119.54       2209.07        80.28 o                         
   9   7 -15        650.83        630.91        36.81 o                         
  10   7 -15        144.95        191.83        24.39 o                         
  11   7 -15        565.76        438.52        38.01 o                         
  12   7 -15       2447.70       2496.81        95.77 o                         
  13   7 -15        329.27        263.27        27.19 o                         
   1   8 -15        430.60        526.28        45.54 o                         
   2   8 -15        105.44        121.66        27.16 o                         
   3   8 -15        229.82        264.04        30.32 o                         
   4   8 -15        457.12        490.65        39.63 o                         
   5   8 -15       1578.44       1620.44       127.31 o                         
   6   8 -15        494.27        481.78        37.01 o                         
   7   8 -15        379.19        343.46        24.96 o                         
   8   8 -15         66.49         90.81        23.69 o                         
   9   8 -15        364.71        328.60        30.00 o                         
  10   8 -15        195.10        180.72        25.79 o                         
  11   8 -15        105.49         94.08        34.57 o                         
   0   9 -15         95.05        170.10        36.61 o                         
   1   9 -15        652.60        634.50        42.38 o                         
   2   9 -15        218.15        294.12        27.58 o                         
   3   9 -15        445.26        397.20        33.66 o                         
   4   9 -15         63.13         66.44        20.77 o                         
   5   9 -15        113.47         77.37        23.84 o                         
   6   9 -15         53.29         38.63        25.83 o                         
   7   9 -15        107.56         96.70        24.17 o                         
   1  10 -15       1039.17       1088.65        72.93 o                         
   2  10 -15         56.72         42.39        17.20 o                         
   3  10 -15        167.67        202.65        31.64 o                         
   4  10 -15        157.49        134.01        34.16 o                         
   0   0 -14       7581.41       8047.57       257.64 o                         
   2   0 -14       8532.46       8524.78       196.93 o                         
   4   0 -14       5727.27       5914.43       191.58 o                         
   6   0 -14       2096.48       2134.98        58.43 o                         
   8   0 -14      10874.59      10228.86       241.85 o                         
  10   0 -14       5196.28       5225.20       126.00 o                         
  12   0 -14       3332.98       3554.13        99.10 o                         
  14   0 -14       2017.44       2200.52        71.59 o                         
  16   0 -14        473.29        549.40        47.18 o                         
   1   1 -14       5238.69       5121.18        88.42 o                         
   2   1 -14       1125.30       1067.99        25.40 o                         
   3   1 -14       3392.35       3430.30        63.00 o                         
   4   1 -14        979.64        898.24        24.94 o                         
   5   1 -14       4909.11       4851.82        82.80 o                         
   6   1 -14       4736.49       4829.31        77.33 o                         
   7   1 -14       3118.54       3010.45        65.25 o                         
   8   1 -14       2220.44       2247.34        55.43 o                         
   9   1 -14       1231.34       1227.08        31.05 o                         
  10   1 -14        461.26        490.77        19.84 o                         
  11   1 -14       1655.16       1679.43        64.69 o                         
  12   1 -14        259.11        262.99        19.09 o                         
  13   1 -14       1038.07        980.80        29.29 o                         
  14   1 -14        525.20        525.04        22.95 o                         
  15   1 -14        960.71       1049.69        74.85 o                         
  16   1 -14        925.11       1108.28        43.81 o                         
  17   1 -14        600.15        541.17        25.82 o                         
   0   2 -14       3079.41       2866.28        70.98 o                         
   1   2 -14       1788.35       1763.82        48.56 o                         
   2   2 -14       1042.23       1020.93        35.12 o                         
   3   2 -14       4353.54       4347.41        70.97 o                         
   4   2 -14        529.57        479.09        31.92 o                         
   5   2 -14        343.40        353.10        19.02 o                         
   6   2 -14       2319.11       2211.40        53.52 o                         
   7   2 -14        186.28        211.87        18.57 o                         
   8   2 -14        378.09        398.07        21.67 o                         
   9   2 -14       3291.61       3501.18        73.42 o                         
  10   2 -14        619.32        664.38        27.66 o                         
  11   2 -14        535.39        573.68        26.45 o                         
  12   2 -14       1087.48       1178.49        37.09 o                         
  13   2 -14       1336.18       1370.10        41.47 o                         
  14   2 -14        373.45        469.93        29.13 o                         
  15   2 -14        327.33        355.70        22.74 o                         
  16   2 -14        236.33        254.46        26.72 o                         
  17   2 -14         43.05         57.56        31.26 o                         
   1   3 -14       2437.97       2421.80        59.67 o                         
   2   3 -14        389.68        347.88        20.20 o                         
   3   3 -14       6700.70       6685.07       107.40 o                         
   4   3 -14        403.74        371.19        20.26 o                         
   5   3 -14       6782.38       7074.17       124.87 o                         
   6   3 -14        431.76        366.85        22.28 o                         
   7   3 -14       5430.30       5619.31       104.69 o                         
   8   3 -14       1151.61       1089.60        31.67 o                         
   9   3 -14       1811.54       1917.76        69.02 o                         
  10   3 -14        172.76        187.75        20.43 o                         
  11   3 -14        800.35        808.21        35.83 o                         
  12   3 -14         13.51         18.14        19.78 o                         
  13   3 -14        562.68        522.48        26.18 o                         
  14   3 -14        273.08        285.85        22.27 o                         
  15   3 -14       1228.37       1348.49        55.06 o                         
  16   3 -14        118.24        117.11        20.63 o                         
  17   3 -14        620.28        694.18        59.60 o                         
  18   3 -14         31.16         33.83        17.61 o                         
   0   4 -14       1096.79        976.48        53.24 o                         
   1   4 -14       1705.75       1653.96        45.94 o                         
   2   4 -14       5050.03       4712.43        93.21 o                         
   3   4 -14       1770.31       1882.73        57.66 o                         
   4   4 -14       2560.61       2550.03        82.44 o                         
   5   4 -14        983.21        922.04        31.44 o                         
   6   4 -14       2119.75       1960.49        64.71 o                         
   7   4 -14         61.13         89.92        19.23 o                         
   8   4 -14       1714.49       1727.92        51.18 o                         
   9   4 -14         26.59         88.27        22.91 o                         
  10   4 -14       1639.59       1633.98        56.91 o                         
  11   4 -14       1610.97       1586.87        47.29 o                         
  12   4 -14        989.47        934.83        40.75 o                         
  13   4 -14        357.86        395.37        27.73 o                         
  14   4 -14        881.31        925.73        33.54 o                         
  15   4 -14        584.95        607.53        31.77 o                         
  16   4 -14        268.14        333.13        55.27 o                         
  17   4 -14        143.21        159.52        27.05 o                         
   1   5 -14       2969.21       2746.55       133.43 o                         
   2   5 -14        545.96        561.81        25.70 o                         
   3   5 -14       4209.40       4091.57        87.41 o                         
   4   5 -14       3710.13       3640.80        75.98 o                         
   5   5 -14       5101.66       5330.42       162.28 o                         
   6   5 -14        808.11        830.47        46.13 o                         
   7   5 -14       1953.51       2057.59        58.69 o                         
   8   5 -14        724.62        749.54        42.32 o                         
   9   5 -14       1792.39       1844.87        77.70 o                         
  10   5 -14         66.03         91.99        26.11 o                         
  11   5 -14        833.35        873.60        52.78 o                         
  12   5 -14        524.21        538.78        31.21 o                         
  13   5 -14        809.59        747.91        33.30 o                         
  14   5 -14        820.81        845.81        36.46 o                         
  15   5 -14        947.90        991.68        41.81 o                         
  16   5 -14        315.11        330.38        21.23 o                         
   0   6 -14       2487.31       2286.13        90.32 o                         
   1   6 -14        558.79        599.40        39.08 o                         
   2   6 -14       1642.15       1706.03        65.44 o                         
   3   6 -14        240.99        260.57        25.52 o                         
   4   6 -14       1437.54       1418.01        43.79 o                         
   5   6 -14        119.16        179.62        24.99 o                         
   6   6 -14       1063.49       1041.00        73.99 o                         
   7   6 -14         11.57         37.16        23.68 o                         
   8   6 -14        340.70        380.96        27.04 o                         
   9   6 -14        340.15        307.83        32.47 o                         
  10   6 -14        811.71        934.11        71.60 o                         
  11   6 -14        125.09        162.21        23.75 o                         
  12   6 -14        742.91        715.90        31.90 o                         
  13   6 -14        162.83        209.18        20.01 o                         
  14   6 -14        391.59        433.32        23.68 o                         
  15   6 -14         28.15         43.87        13.68 o                         
   1   7 -14        295.62        301.33        43.53 o                         
   2   7 -14        174.43        211.22        33.68 o                         
   3   7 -14       1484.23       1478.86        53.94 o                         
   4   7 -14       2182.90       2309.04        72.20 o                         
   5   7 -14       1021.72        852.77        57.25 o                         
   6   7 -14        891.18       1024.31        46.90 o                         
   7   7 -14        128.91        207.32        25.31 o                         
   8   7 -14        318.48        297.16        23.62 o                         
   9   7 -14        100.25        101.65        24.31 o                         
  10   7 -14        297.26        342.19        31.54 o                         
  11   7 -14        303.48        275.18        24.47 o                         
  12   7 -14        139.38        157.60        17.87 o                         
  13   7 -14         89.99        131.44        19.31 o                         
  14   7 -14        306.60        292.22        15.89 o                         
   0   8 -14        818.20        702.95        62.91 o                         
   1   8 -14        837.30        838.04        55.80 o                         
   2   8 -14       2782.34       2699.45        98.07 o                         
   3   8 -14        139.61        182.63        29.89 o                         
   4   8 -14        622.54        587.35        46.18 o                         
   5   8 -14        174.42        117.17        52.99 o                         
   6   8 -14        511.53        474.60        58.67 o                         
   7   8 -14        604.33        611.59        33.12 o                         
   8   8 -14       1213.72       1157.03        57.46 o                         
   9   8 -14         70.95         88.83        23.76 o                         
  10   8 -14        203.83        205.12        27.21 o                         
  11   8 -14        573.53        589.10        30.38 o                         
  12   8 -14       1121.87       1200.55        58.09 o                         
  13   8 -14        132.64        131.90        21.69 o                         
   1   9 -14        797.69        831.00        51.39 o                         
   2   9 -14         11.85         32.44        23.96 o                         
   3   9 -14        464.65        560.17        33.94 o                         
   4   9 -14        198.63        192.81        24.15 o                         
   5   9 -14        882.27        914.86       178.27 o                         
   6   9 -14        766.93        650.28        47.68 o                         
   7   9 -14       1409.94       1192.31        87.24 o                         
   8   9 -14        117.49         79.25        27.74 o                         
   9   9 -14        916.93        641.35        50.09 o                         
  10   9 -14         89.02        133.39        28.79 o                         
  11   9 -14        260.35        216.27        17.82 o                         
   0  10 -14        624.14        712.21       106.75 o                         
   1  10 -14        426.68        387.76        31.36 o                         
   2  10 -14         25.64         52.29        19.08 o                         
   3  10 -14        241.12        213.86        24.16 o                         
   4  10 -14        483.26        504.83        40.77 o                         
   5  10 -14         61.81         56.37        29.74 o                         
   8  10 -14         15.31         14.89        18.36 o                         
   2   0 -13       3865.41       3869.17        99.27 o                         
   4   0 -13       3717.43       3430.86        82.65 o                         
   6   0 -13       3476.74       3199.65        81.85 o                         
   8   0 -13       6204.44       5717.64       121.56 o                         
  10   0 -13       1071.72       1058.65        38.52 o                         
  12   0 -13        169.54        222.88        23.34 o                         
  14   0 -13         86.08         95.35        21.84 o                         
  16   0 -13        586.10        662.66        37.21 o                         
  18   0 -13        404.56        643.82       154.05 o                         
   0   1 -13       9619.06       9407.73       291.24 o                         
   1   1 -13        701.63        678.69        26.88 o                         
   2   1 -13       8113.84       8534.96       170.90 o                         
   3   1 -13       1027.18       1063.74        28.70 o                         
   4   1 -13       2049.41       1874.45        41.71 o                         
   5   1 -13        894.32        867.68        28.48 o                         
   6   1 -13       2665.98       2589.92        51.24 o                         
   7   1 -13         21.56         27.57        13.04 o                         
   8   1 -13       5097.82       5158.32       112.14 o                         
   9   1 -13        819.20        765.86        25.32 o                         
  10   1 -13       1172.64       1100.47        27.34 o                         
  11   1 -13       1062.33       1052.21        25.73 o                         
  12   1 -13       2506.53       2663.33        62.16 o                         
  13   1 -13        299.17        308.81        25.18 o                         
  14   1 -13        505.95        473.31        22.70 o                         
  15   1 -13        344.29        426.69        43.27 o                         
  16   1 -13        449.91        488.74        23.77 o                         
  17   1 -13        112.52        118.87        23.02 o                         
  18   1 -13        160.24        136.83        20.73 o                         
   1   2 -13      11510.58      11210.40       177.54 o                         
   2   2 -13       1460.25       1424.31        33.49 o                         
   3   2 -13       3017.86       3094.43        75.78 o                         
   4   2 -13        231.70        215.62        15.95 o                         
   5   2 -13       9688.75       9073.41       136.45 o                         
   6   2 -13        393.53        413.38        17.95 o                         
   7   2 -13       2451.46       2578.14        77.83 o                         
   8   2 -13        825.63        706.97        25.98 o                         
   9   2 -13       3543.76       3606.25        85.07 o                         
  10   2 -13         41.42         25.73        16.07 o                         
  11   2 -13       1010.78       1106.12        36.84 o                         
  12   2 -13         25.27         40.24        17.43 o                         
  13   2 -13        450.02        606.16        28.44 o                         
  14   2 -13        359.85        362.53        24.33 o                         
  15   2 -13       1772.41       1944.98        54.70 o                         
  16   2 -13        180.58        198.52        17.42 o                         
  17   2 -13        119.11        166.60        22.38 o                         
  18   2 -13         65.82         35.45        40.79 o                         
   0   3 -13       4369.30       4017.79       132.07 o                         
   1   3 -13       3792.83       3505.17        73.21 o                         
   2   3 -13       5840.03       5185.16        91.63 o                         
   3   3 -13       1216.15       1271.47        40.05 o                         
   4   3 -13       2851.61       2620.29        87.36 o                         
   5   3 -13         30.56         35.48        14.15 o                         
   6   3 -13       2967.12       2718.98        52.40 o                         
   7   3 -13        958.00        901.17        39.58 o                         
   8   3 -13       1960.70       1975.59        52.62 o                         
   9   3 -13       2748.69       2905.63        57.92 o                         
  10   3 -13       1106.43       1165.68        32.35 o                         
  11   3 -13       1044.74        978.67        33.42 o                         
  12   3 -13        544.10        532.41        23.30 o                         
  13   3 -13       2035.06       2247.78        50.65 o                         
  14   3 -13        874.19        991.95        47.38 o                         
  15   3 -13        396.47        348.39        32.51 o                         
  16   3 -13        229.25        246.76        21.32 o                         
  17   3 -13         99.09         60.40        20.80 o                         
  18   3 -13        315.94        454.34        44.08 o                         
   1   4 -13       1303.25       1294.22        37.70 o                         
   2   4 -13        654.91        614.72        23.55 o                         
   3   4 -13       1909.16       1709.99        42.20 o                         
   4   4 -13         69.71         50.24        15.19 o                         
   5   4 -13       4074.24       4040.07       133.92 o                         
   6   4 -13        250.19        199.26        21.10 o                         
   7   4 -13       4487.76       4439.86       129.43 o                         
   8   4 -13        220.66        227.01        20.72 o                         
   9   4 -13        487.03        501.78        33.66 o                         
  10   4 -13        454.16        441.97        38.18 o                         
  11   4 -13        665.51        731.66        41.26 o                         
  12   4 -13        243.60        303.26        26.07 o                         
  13   4 -13        125.00        178.61        22.78 o                         
  14   4 -13        106.24         91.54        19.65 o                         
  15   4 -13        363.47        431.98        25.04 o                         
  16   4 -13        117.12         96.78        26.19 o                         
  17   4 -13        314.44        286.26        39.06 o                         
  18   4 -13         18.83          3.13        16.06 o                         
   0   5 -13       1172.54       1221.44       186.47 o                         
   1   5 -13       1602.95       1559.44        48.27 o                         
   2   5 -13       3839.21       3934.18       110.02 o                         
   3   5 -13        884.22        846.30        28.88 o                         
   4   5 -13         85.61        122.16        19.77 o                         
   5   5 -13        568.98        575.02        45.59 o                         
   6   5 -13       1273.28       1239.06        57.63 o                         
   7   5 -13        651.38        662.07        32.41 o                         
   8   5 -13       2010.02       2011.00        65.40 o                         
   9   5 -13        565.47        629.63        42.10 o                         
  10   5 -13         64.00         83.28        26.66 o                         
  11   5 -13        435.33        498.66        32.94 o                         
  12   5 -13       1266.94       1240.84        47.28 o                         
  13   5 -13       1129.98       1234.87        45.26 o                         
  14   5 -13        359.52        397.95        31.25 o                         
  15   5 -13         46.09         65.37        18.09 o                         
  16   5 -13        151.92        112.69        25.01 o                         
  17   5 -13         61.41         71.27        19.66 o                         
   1   6 -13       3569.19       3342.30        90.79 o                         
   2   6 -13        192.31        239.17        24.98 o                         
   3   6 -13       1492.71       1505.00        73.05 o                         
   4   6 -13        450.23        472.45        26.86 o                         
   5   6 -13       2749.16       2954.37        81.22 o                         
   6   6 -13       1678.65       1694.11        62.17 o                         
   7   6 -13       3207.34       3186.09       101.70 o                         
   8   6 -13       1115.52        990.47        40.10 o                         
   9   6 -13        754.55        777.94        40.16 o                         
  10   6 -13        588.51        591.39        32.00 o                         
  11   6 -13       1029.00       1132.08        62.04 o                         
  12   6 -13        209.25        169.02        22.94 o                         
  13   6 -13        886.93        940.71        45.46 o                         
  14   6 -13        290.96        343.12        24.51 o                         
  15   6 -13        524.10        652.04        28.73 o                         
  16   6 -13        218.23        185.50        28.39 o                         
   0   7 -13       6639.13       6527.19       315.44 o                         
   1   7 -13        284.16        284.16        35.06 o                         
   2   7 -13       2663.27       2792.54       128.06 o                         
   3   7 -13        111.74        110.96        25.26 o                         
   4   7 -13       2716.96       2687.96        81.90 o                         
   5   7 -13         42.06         82.68        22.36 o                         
   6   7 -13       1444.16       1441.14        57.83 o                         
   7   7 -13        503.99        515.09        34.68 o                         
   8   7 -13        488.85        502.97        28.28 o                         
   9   7 -13        202.10        164.45        24.80 o                         
  10   7 -13       2218.85       2384.94        79.45 o                         
  11   7 -13        205.72        221.95        29.04 o                         
  12   7 -13        292.10        306.51        26.45 o                         
  13   7 -13        118.26         79.50        16.91 o                         
  14   7 -13       1160.50       1250.57        53.57 o                         
  15   7 -13         37.49         36.64        12.82 o                         
   1   8 -13        486.76        470.19        47.41 o                         
   2   8 -13        117.08        127.71        26.42 o                         
   3   8 -13       1462.31       1582.01        60.74 o                         
   4   8 -13       1420.95       1426.55        61.16 o                         
   5   8 -13        214.58        234.51        31.39 o                         
   6   8 -13        827.55        828.70        50.29 o                         
   7   8 -13        699.51        686.75        33.21 o                         
   8   8 -13        554.93        574.78        38.30 o                         
   9   8 -13        198.50        280.83        24.14 o                         
  10   8 -13         14.47         20.86        19.17 o                         
  11   8 -13        128.56        144.24        25.76 o                         
  12   8 -13         27.65         52.92        20.14 o                         
  13   8 -13        178.51        176.82        19.02 o                         
   0   9 -13        396.00        323.15        47.86 o                         
   1   9 -13        209.59        251.84        37.57 o                         
   2   9 -13        403.94        474.49        36.21 o                         
   3   9 -13        320.71        316.30        28.05 o                         
   4   9 -13        154.28        154.42        23.14 o                         
   5   9 -13         47.37         14.11        24.39 o                         
   6   9 -13         89.30         57.74        24.82 o                         
   7   9 -13         45.40         68.55        19.59 o                         
   8   9 -13        237.46        201.64        48.13 o                         
   9   9 -13        123.83         77.94        25.11 o                         
  10   9 -13        273.58        261.03        41.02 o                         
  11   9 -13        256.10        229.57        23.62 o                         
  12   9 -13        233.76        208.65        17.27 o                         
   1  10 -13        653.25        648.08        42.76 o                         
   2  10 -13         13.21         65.19        22.59 o                         
   3  10 -13       1897.57       1905.09        79.71 o                         
   4  10 -13        195.04        169.91        27.10 o                         
   5  10 -13        313.19        418.00        53.70 o                         
   6  10 -13          3.09          7.96        23.80 o                         
   8  10 -13         92.57         40.04        35.87 o                         
   9  10 -13        353.50        301.61        39.50 o                         
   0  11 -13       1241.38       1213.03       121.18 o                         
   1  11 -13        426.69        394.49        29.68 o                         
   2  11 -13        416.50        382.76        31.27 o                         
   3  11 -13        280.95        234.65        36.91 o                         
   0   0 -12       2840.35       2616.06       214.48 o                         
   2   0 -12      22744.46      22830.23       609.01 o                         
   4   0 -12       1571.16       1668.31        83.19 o                         
   6   0 -12       5218.25       5285.03       106.65 o                         
   8   0 -12       7122.06       6884.84       141.13 o                         
  10   0 -12       1965.10       1850.74        53.32 o                         
  12   0 -12       6740.71       6549.57       146.79 o                         
  14   0 -12        838.29        762.09        36.10 o                         
  16   0 -12       3599.49       3608.15       107.56 o                         
  18   0 -12        523.76        473.07        45.86 o                         
   1   1 -12       3999.59       3747.32        93.94 o                         
   2   1 -12        984.62        951.82        33.12 o                         
   3   1 -12        409.59        406.01        23.01 o                         
   4   1 -12       1638.34       1363.16        41.35 o                         
   5   1 -12       4005.43       3705.15        69.26 o                         
   6   1 -12       4475.92       4523.23        76.87 o                         
   7   1 -12        714.76        779.32        52.27 o                         
   8   1 -12       2361.31       2000.87        36.78 o                         
   9   1 -12       2007.68       1895.24        35.80 o                         
  10   1 -12       1374.12       1619.51        31.88 o                         
  11   1 -12        857.43        869.21        24.25 o                         
  12   1 -12         11.10         48.85        13.56 o                         
  13   1 -12       1814.00       1877.10        39.79 o                         
  14   1 -12         51.30         39.88        16.09 o                         
  15   1 -12       1027.80       1028.27        31.44 o                         
  16   1 -12        557.65        606.85        26.33 o                         
  17   1 -12        188.45        194.25        19.25 o                         
  18   1 -12         60.78         77.95        18.90 o                         
  19   1 -12        858.51        783.23        36.89 o                         
   0   2 -12       6729.75       6436.45       257.41 o                         
   1   2 -12       2413.98       2120.58        80.32 o                         
   2   2 -12        646.60        655.69        44.42 o                         
   3   2 -12       1113.92       1021.00        45.38 o                         
   4   2 -12        830.64        753.55        28.02 o                         
   5   2 -12        485.77        461.74        18.65 o                         
   6   2 -12         92.16         99.46        12.61 o                         
   7   2 -12        105.24         75.62        12.43 o                         
   8   2 -12         63.59         94.00        14.11 o                         
   9   2 -12       2417.15       2553.12        56.52 o                         
  10   2 -12        199.33        224.59        16.06 o                         
  11   2 -12       1130.60        974.59        27.15 o                         
  12   2 -12        206.66        226.76        16.87 o                         
  13   2 -12        747.38        757.95        27.84 o                         
  14   2 -12       1258.78       1291.00        58.32 o                         
  15   2 -12        218.40        227.46        20.96 o                         
  16   2 -12         17.76         15.05        15.53 o                         
  17   2 -12        188.65        243.55        19.21 o                         
  18   2 -12        122.51        143.49        25.03 o                         
  19   2 -12          8.64          6.47        20.21 o                         
   1   3 -12       5121.68       5049.17       105.08 o                         
   2   3 -12        549.57        607.16        26.89 o                         
   3   3 -12       1193.59       1039.85        34.24 o                         
   4   3 -12          9.70         26.92        13.51 o                         
   5   3 -12       7711.82       7066.29       127.35 o                         
   6   3 -12        744.83        807.51        24.64 o                         
   7   3 -12        976.74        872.50        28.18 o                         
   8   3 -12        130.03        121.62        15.57 o                         
   9   3 -12       2974.57       3033.06        66.98 o                         
  10   3 -12         83.94         77.20        14.92 o                         
  11   3 -12        761.89        737.04        23.73 o                         
  12   3 -12         81.17        116.83        16.76 o                         
  13   3 -12        308.48        382.05        20.77 o                         
  14   3 -12        449.73        442.04        21.80 o                         
  15   3 -12       1058.23       1111.77        34.51 o                         
  16   3 -12        161.11        161.82        20.35 o                         
  17   3 -12         47.37         35.43        23.57 o                         
  18   3 -12         90.73        102.59        18.16 o                         
  19   3 -12        752.80        672.27        47.83 o                         
   0   4 -12       5184.79       4918.40       135.49 o                         
   1   4 -12       2491.02       2319.13        57.94 o                         
   2   4 -12       2701.89       2122.90        59.04 o                         
   3   4 -12        322.34        315.57        17.11 o                         
   4   4 -12       3574.82       3316.46        72.78 o                         
   5   4 -12        118.27        104.69        14.86 o                         
   6   4 -12       5933.10       5573.35        91.90 o                         
   7   4 -12        549.06        459.34        23.94 o                         
   8   4 -12       3411.56       2994.10        70.43 o                         
   9   4 -12        592.05        646.27        30.48 o                         
  10   4 -12       1101.91       1124.21        38.07 o                         
  11   4 -12        942.90        861.64        40.66 o                         
  12   4 -12       3187.72       3057.56        77.35 o                         
  13   4 -12       1029.32       1253.61        40.52 o                         
  14   4 -12        797.19        915.92        34.56 o                         
  15   4 -12        406.80        415.36        22.73 o                         
  16   4 -12        842.13        993.64        55.02 o                         
  17   4 -12        100.65        119.70        14.91 o                         
  18   4 -12        172.80        220.58        25.30 o                         
   1   5 -12        591.55        459.08        28.70 o                         
   2   5 -12       1221.91       1145.73        32.66 o                         
   3   5 -12       6293.27       5810.76       132.00 o                         
   4   5 -12       1835.52       1813.19        51.90 o                         
   5   5 -12         81.07         61.53        20.73 o                         
   6   5 -12       2855.42       2706.16        76.64 o                         
   7   5 -12       7410.35       6992.66       167.53 o                         
   8   5 -12        190.06        202.21        32.90 o                         
   9   5 -12        405.29        350.63        34.99 o                         
  10   5 -12        444.91        418.26        37.62 o                         
  11   5 -12       1464.17       1487.84        51.48 o                         
  12   5 -12        418.49        437.85        27.24 o                         
  13   5 -12       1743.86       1777.94        63.87 o                         
  14   5 -12        345.98        366.00        28.09 o                         
  15   5 -12        205.72        190.72        22.37 o                         
  16   5 -12        314.30        321.63        21.52 o                         
  17   5 -12       1054.39       1139.60        49.03 o                         
  18   5 -12         18.85         16.27        13.30 o                         
   0   6 -12       1827.42       1789.15        74.60 o                         
   1   6 -12        386.09        351.01        25.18 o                         
   2   6 -12        956.67        899.33        32.01 o                         
   3   6 -12        342.74        331.68        22.47 o                         
   4   6 -12       2205.11       2317.40       111.43 o                         
   5   6 -12        126.47        145.12        22.24 o                         
   6   6 -12        622.35        585.10        30.78 o                         
   7   6 -12        335.79        339.55        30.63 o                         
   8   6 -12        116.80        115.11        24.88 o                         
   9   6 -12        171.70        252.58        29.40 o                         
  10   6 -12       1121.07       1076.23        45.67 o                         
  11   6 -12        713.26        695.01        39.28 o                         
  12   6 -12        325.98        334.11        38.31 o                         
  13   6 -12         36.18         75.82        25.10 o                         
  14   6 -12        663.27        710.67        30.54 o                         
  15   6 -12        376.56        482.13        25.59 o                         
  16   6 -12         16.80         22.17        11.85 o                         
  17   6 -12        190.33        124.90        28.28 o                         
   1   7 -12        796.48        678.06        40.70 o                         
   2   7 -12        288.77        288.75        25.90 o                         
   3   7 -12       1999.88       1935.25        57.28 o                         
   4   7 -12       1032.63       1087.61        39.86 o                         
   5   7 -12        731.45        749.39        34.43 o                         
   6   7 -12       2002.88       2186.25        76.52 o                         
   7   7 -12        232.88        345.08        32.18 o                         
   8   7 -12        824.09        792.70        37.35 o                         
   9   7 -12        630.54        597.83        51.38 o                         
  10   7 -12        497.82        508.06        38.85 o                         
  11   7 -12        177.12        219.65        34.61 o                         
  12   7 -12        343.31        339.13        23.85 o                         
  13   7 -12        220.41        261.17        27.39 o                         
  14   7 -12        305.38        311.25        17.10 o                         
  15   7 -12         53.29         72.81        13.79 o                         
  16   7 -12        183.74        188.02        18.24 o                         
   0   8 -12       6878.08       6781.14       307.88 o                         
   1   8 -12        809.39        812.17        49.65 o                         
   2   8 -12       1431.44       1457.23        59.30 o                         
   3   8 -12        169.72        196.77        26.41 o                         
   4   8 -12       3647.70       3720.70       104.76 o                         
   5   8 -12        133.32        169.81        28.18 o                         
   6   8 -12       2388.16       2394.29        93.05 o                         
   7   8 -12        189.77        175.38        21.76 o                         
   8   8 -12        733.26        833.06        35.31 o                         
   9   8 -12         50.64         92.06        24.38 o                         
  10   8 -12       1826.97       1720.24        77.49 o                         
  11   8 -12         95.91         92.74        27.43 o                         
  12   8 -12         91.17        114.95        19.40 o                         
  13   8 -12         12.70          8.86        15.26 o                         
  14   8 -12       1396.09       1481.12        83.34 o                         
   1   9 -12       1287.31       1386.26        72.89 o                         
   2   9 -12        171.04        179.52        27.22 o                         
   3   9 -12       2137.07       2275.35        76.51 o                         
   4   9 -12        664.76        645.49        38.81 o                         
   5   9 -12        389.59        398.78        31.38 o                         
   6   9 -12        404.84        424.04        32.47 o                         
   7   9 -12       2509.93       2493.17        94.32 o                         
   8   9 -12        603.61        506.67        48.59 o                         
   9   9 -12        211.44        246.36        28.09 o                         
  10   9 -12         76.29         69.69        21.13 o                         
  11   9 -12        961.11        908.76        68.80 o                         
  12   9 -12        100.21        108.32        17.01 o                         
   0  10 -12        217.76        244.83        41.35 o                         
   1  10 -12        925.39        918.49        53.47 o                         
   2  10 -12        708.81        927.68        45.10 o                         
   3  10 -12        239.48        303.26        34.31 o                         
   4  10 -12         94.78        139.25        26.82 o                         
   5  10 -12        310.57        272.16        42.57 o                         
   6  10 -12        201.82        260.12        28.72 o                         
   7  10 -12        454.72        322.91        51.45 o                         
   9  10 -12        277.46        236.24        37.91 o                         
  10  10 -12         85.26         96.09        14.48 o                         
   1  11 -12        158.22        215.22        25.71 o                         
   2  11 -12         54.95         42.29        21.19 o                         
   3  11 -12        346.34        285.09        26.89 o                         
   4  11 -12          8.83         25.59        29.47 o                         
   5  11 -12        286.10        272.87        75.83 o                         
   2   0 -11       6093.69       5698.01       222.65 o                         
   4   0 -11       7087.62       6860.90       182.20 o                         
   6   0 -11       7465.09       6485.95       160.79 o                         
   8   0 -11       1133.94        962.28        37.60 o                         
  10   0 -11       3201.81       3266.44        72.09 o                         
  12   0 -11       1711.11       1757.42        45.87 o                         
  14   0 -11        408.89        342.20        25.89 o                         
  16   0 -11       2088.52       2306.07        75.98 o                         
  18   0 -11        131.61        145.11        23.92 o                         
  20   0 -11       1064.22        806.93        66.33 o                         
   0   1 -11        529.10        687.39        81.33 o                         
   1   1 -11        296.44        201.38        21.85 o                         
   2   1 -11      16970.74      16331.22       378.50 o                         
   3   1 -11       1009.57        990.96        37.18 o                         
   4   1 -11       1047.20       1236.85        40.29 o                         
   5   1 -11        768.17        804.12        29.72 o                         
   6   1 -11       6312.43       6715.83       189.80 o                         
   7   1 -11        344.41        333.02        16.24 o                         
   8   1 -11       9036.54       8683.81       121.66 o                         
   9   1 -11       3610.54       3529.09        55.53 o                         
  10   1 -11         91.69        112.46        12.02 o                         
  11   1 -11         74.90         92.08        12.50 o                         
  12   1 -11       4877.41       4909.06        71.37 o                         
  13   1 -11       1368.20       1374.16        29.39 o                         
  14   1 -11        176.00        189.39        17.45 o                         
  15   1 -11        134.27        163.97        24.66 o                         
  16   1 -11       1261.75       1345.08        40.71 o                         
  17   1 -11        351.47        386.35        27.14 o                         
  18   1 -11        149.08        196.53        25.52 o                         
  19   1 -11        154.08        172.59        36.56 o                         
  20   1 -11          2.92         -4.85        28.33 o                         
   1   2 -11      16054.36      14615.25       310.36 o                         
   2   2 -11        765.09        736.64        31.80 o                         
   3   2 -11       2147.58       2318.47        59.90 o                         
   4   2 -11       1766.56       1640.28        44.96 o                         
   5   2 -11      23002.21      21600.79       355.04 o                         
   6   2 -11       1404.86       1407.42        31.79 o                         
   7   2 -11       1173.82       1293.16        28.54 o                         
   8   2 -11       2950.71       2544.15        48.47 o                         
   9   2 -11      12791.17      12183.43       167.35 o                         
  10   2 -11         28.77         71.15        13.36 o                         
  11   2 -11        903.82        971.31        24.28 o                         
  12   2 -11        191.26        226.11        17.42 o                         
  13   2 -11       2327.43       2449.65        46.95 o                         
  14   2 -11        646.52        736.90        25.16 o                         
  15   2 -11       3431.71       3835.48        81.20 o                         
  16   2 -11        151.75        184.72        16.64 o                         
  17   2 -11        226.09        281.71        18.72 o                         
  18   2 -11        200.11        205.70        21.15 o                         
  19   2 -11        958.06        988.28        45.92 o                         
  20   2 -11         36.13         28.84        14.35 o                         
   0   3 -11      10875.26      10216.95       509.15 o                         
   1   3 -11       6443.19       5808.05       142.55 o                         
   2   3 -11       6252.40       5434.35       136.63 o                         
   3   3 -11       5033.38       4952.42       104.99 o                         
   4   3 -11       7409.27       6909.67       188.60 o                         
   5   3 -11       1349.98       1353.72        35.25 o                         
   6   3 -11       5466.92       5069.74       107.02 o                         
   7   3 -11       1102.87        976.56        24.35 o                         
   8   3 -11       2523.95       2227.02        42.44 o                         
   9   3 -11       2769.50       2715.29        47.08 o                         
  10   3 -11       5254.98       5452.66        85.98 o                         
  11   3 -11       1442.94       1410.21        49.10 o                         
  12   3 -11       1559.36       1567.91        37.94 o                         
  13   3 -11       2332.03       2413.52        52.20 o                         
  14   3 -11        976.87       1041.86        30.96 o                         
  15   3 -11         71.24         82.49        15.82 o                         
  16   3 -11        461.29        568.87        24.19 o                         
  17   3 -11        525.96        533.21        30.26 o                         
  18   3 -11        210.89        168.68        19.81 o                         
  19   3 -11         80.14         55.60        39.07 o                         
   1   4 -11        878.56        774.57        36.83 o                         
   2   4 -11       1642.53       1617.51        67.11 o                         
   3   4 -11       3544.68       2963.49        64.45 o                         
   4   4 -11        649.34        649.75        24.15 o                         
   5   4 -11       1139.84       1324.47        48.23 o                         
   6   4 -11       1488.76       1292.04        31.06 o                         
   7   4 -11       7606.14       6999.03       122.11 o                         
   8   4 -11         37.28         41.99        16.38 o                         
   9   4 -11        517.66        518.85        27.99 o                         
  10   4 -11        751.34        782.37        43.59 o                         
  11   4 -11        774.99        792.29        30.69 o                         
  12   4 -11         21.31         45.18        18.87 o                         
  13   4 -11        284.49        313.45        21.92 o                         
  14   4 -11        448.04        499.73        25.74 o                         
  15   4 -11        288.13        248.10        19.32 o                         
  16   4 -11        836.13        774.85        29.42 o                         
  17   4 -11        273.52        372.70        25.97 o                         
  18   4 -11         17.07         19.31        15.86 o                         
  19   4 -11        417.43        314.09        19.00 o                         
   0   5 -11        333.07        289.88        49.02 o                         
   1   5 -11       3898.40       3614.80        81.81 o                         
   2   5 -11       4203.06       4040.71        87.74 o                         
   3   5 -11        667.00        724.76        25.21 o                         
   4   5 -11         45.87         63.11        15.82 o                         
   5   5 -11        143.40        126.41        17.71 o                         
   6   5 -11        198.35        208.95        18.64 o                         
   7   5 -11        946.93        809.06        32.01 o                         
   8   5 -11       2484.57       2651.98        79.51 o                         
   9   5 -11        566.90        699.04        38.31 o                         
  10   5 -11        276.04        232.94        26.44 o                         
  11   5 -11       2426.62       2523.23        72.33 o                         
  12   5 -11       1595.70       1553.68        46.84 o                         
  13   5 -11         59.97        126.00        21.18 o                         
  14   5 -11         12.96         14.93        17.76 o                         
  15   5 -11        867.30        966.13        36.71 o                         
  16   5 -11        603.27        707.86        46.95 o                         
  17   5 -11         75.80         57.78        13.32 o                         
  18   5 -11        311.33        189.39        20.49 o                         
   1   6 -11       4043.31       3554.25        95.29 o                         
   2   6 -11        546.96        497.86        25.21 o                         
   3   6 -11       3223.34       2842.68        78.32 o                         
   4   6 -11       2940.63       2966.31        75.50 o                         
   5   6 -11        450.19        395.63        24.40 o                         
   6   6 -11       2460.38       2440.60        62.04 o                         
   7   6 -11       6105.30       6049.26       163.06 o                         
   8   6 -11       2201.56       2091.12        84.32 o                         
   9   6 -11       1102.04       1083.48        47.05 o                         
  10   6 -11         58.30         57.02        26.47 o                         
  11   6 -11       1231.81       1307.80        70.43 o                         
  12   6 -11        464.18        482.74        30.75 o                         
  13   6 -11       1294.47       1398.64        45.69 o                         
  14   6 -11        951.73        888.77        33.29 o                         
  15   6 -11        393.05        374.65        24.37 o                         
  16   6 -11        126.07        128.14        14.82 o                         
  17   6 -11        582.49        697.45        34.04 o                         
   0   7 -11       8000.09       6899.66       294.96 o                         
   1   7 -11         35.86         16.66        25.74 o                         
   2   7 -11       1087.37       1007.60        41.48 o                         
   3   7 -11         20.99         45.17        19.47 o                         
   4   7 -11       4432.55       4165.50       106.68 o                         
   5   7 -11        866.91        986.91        40.22 o                         
   6   7 -11       1926.25       1941.70        68.14 o                         
   7   7 -11        306.21        338.88        29.40 o                         
   8   7 -11        452.33        401.27        27.56 o                         
   9   7 -11        625.63        612.16        39.43 o                         
  10   7 -11       3870.25       3941.60       134.38 o                         
  11   7 -11        224.56        208.60        27.19 o                         
  12   7 -11        102.92        124.28        21.65 o                         
  13   7 -11        100.76        120.75        18.63 o                         
  14   7 -11       2030.64       2218.41        66.82 o                         
  15   7 -11         96.85        129.21        15.58 o                         
  16   7 -11        167.20        171.77        13.20 o                         
   1   8 -11        760.85        852.38        48.67 o                         
   2   8 -11        389.07        387.77        30.59 o                         
   3   8 -11       2029.96       2204.82        71.34 o                         
   4   8 -11        668.33        576.87        34.18 o                         
   5   8 -11        147.62        201.89        25.06 o                         
   6   8 -11       1590.03       1594.79        60.03 o                         
   7   8 -11       1188.26       1263.73        40.99 o                         
   8   8 -11        867.27        820.36        31.90 o                         
   9   8 -11        193.30        163.66        26.19 o                         
  10   8 -11        101.02        123.20        33.81 o                         
  11   8 -11        502.59        559.70        56.90 o                         
  12   8 -11         41.07         39.68        20.08 o                         
  13   8 -11        105.69        154.56        17.73 o                         
  14   8 -11        243.44        262.31        20.46 o                         
  15   8 -11         29.66         39.80        11.12 o                         
   0   9 -11        633.21        779.65        66.28 o                         
   1   9 -11        885.80        939.25        60.93 o                         
   2   9 -11        345.57        350.20        32.16 o                         
   3   9 -11        819.76        809.48        38.37 o                         
   4   9 -11         21.45         66.13        29.00 o                         
   5   9 -11        169.85        195.86        24.44 o                         
   6   9 -11         40.70         56.75        23.40 o                         
   7   9 -11         57.76         63.35        23.89 o                         
   8   9 -11        180.61        199.19        30.83 o                         
   9   9 -11        233.93        204.93        22.79 o                         
  10   9 -11        344.96        385.76        25.16 o                         
  11   9 -11        385.03        337.44        24.54 o                         
  12   9 -11         86.83         88.10        15.19 o                         
  13   9 -11        258.72        264.31        17.76 o                         
   1  10 -11        182.03        166.52        34.79 o                         
   2  10 -11         79.97        113.83        27.39 o                         
   3  10 -11       2017.24       2255.26        97.59 o                         
   4  10 -11        268.45        239.69        32.30 o                         
   5  10 -11        152.80        163.85        35.62 o                         
   6  10 -11        226.02        213.61        29.86 o                         
   7  10 -11       1640.25       1599.47       117.51 o                         
   8  10 -11         81.15        104.98        33.40 o                         
   9  10 -11        242.00        192.95        34.03 o                         
  10  10 -11         10.01         -0.87        15.32 o                         
  11  10 -11        692.43        565.31        26.97 o                         
   0  11 -11        944.54       1185.52        69.52 o                         
   1  11 -11        953.00        936.04        49.05 o                         
   2  11 -11        116.72        184.90        23.06 o                         
   3  11 -11        160.38        139.29        24.83 o                         
   4  11 -11        733.69        666.29        97.36 o                         
   5  11 -11         16.57         19.18        24.62 o                         
   7  11 -11         22.62          1.27        15.41 o                         
   8  11 -11        271.28        247.79        36.29 o                         
   1  12 -11        257.36        165.54        25.56 o                         
   2  12 -11         51.50         28.32        20.13 o                         
   0   0 -10       9591.31       7163.81       360.22 o                         
   2   0 -10      23350.52      21935.58       686.97 o                         
   4   0 -10       2236.60       2290.02       111.48 o                         
   6   0 -10       1112.12       1148.64        74.13 o                         
   8   0 -10      13815.99      14046.27       363.87 o                         
  10   0 -10       3719.50       3480.02        80.30 o                         
  12   0 -10       9333.82       9157.83       157.89 o                         
  14   0 -10       1513.22       1495.12        46.45 o                         
  16   0 -10       2291.04       2515.08        74.04 o                         
  18   0 -10       1813.32       1869.26        62.24 o                         
  20   0 -10        772.48        695.57        34.81 o                         
   1   1 -10       2955.72       3088.25        91.24 o                         
   2   1 -10       2740.01       2372.31        72.71 o                         
   3   1 -10       8967.40       9269.34       214.90 o                         
   4   1 -10      14376.88      13870.72       304.37 o                         
   5   1 -10       6573.83       6276.13       213.03 o                         
   6   1 -10       4580.85       4203.45       118.02 o                         
   7   1 -10        606.86        568.98        30.36 o                         
   8   1 -10       4115.31       3730.96        72.41 o                         
   9   1 -10       3163.67       3117.05        74.90 o                         
  10   1 -10        490.61        462.84        15.28 o                         
  11   1 -10       1552.69       1640.95        41.65 o                         
  12   1 -10         42.78         48.27        11.92 o                         
  13   1 -10       1354.09       1482.44        67.52 o                         
  14   1 -10       1521.63       1476.86        34.49 o                         
  15   1 -10       2840.32       3080.71        65.30 o                         
  16   1 -10       1509.13       1621.67        45.57 o                         
  17   1 -10        649.17        676.66        30.32 o                         
  18   1 -10        961.07       1054.69        49.16 o                         
  19   1 -10       1244.82       1205.80        48.87 o                         
  20   1 -10        278.61        295.25        23.04 o                         
   0   2 -10       4549.64       4408.44       182.21 o                         
   1   2 -10      13368.05      12602.27       260.96 o                         
   2   2 -10       4147.68       4032.52       112.26 o                         
   3   2 -10       6919.26       6855.96       169.67 o                         
   4   2 -10        131.59        246.07        27.49 o                         
   5   2 -10        273.22        239.66        30.39 o                         
   6   2 -10        309.80        341.69        54.73 o                         
   7   2 -10       1106.91       1012.83        69.04 o                         
   8   2 -10        532.64        536.61        18.67 o                         
   9   2 -10       1406.52       1255.06        27.39 o                         
  10   2 -10        936.41        953.37        22.66 o                         
  11   2 -10       3225.47       2981.41        48.55 o                         
  12   2 -10        498.96        517.88        19.23 o                         
  13   2 -10       2937.86       2819.93        49.44 o                         
  14   2 -10        718.41        735.57        23.14 o                         
  15   2 -10        624.59        625.20        24.15 o                         
  16   2 -10        131.91        195.54        17.84 o                         
  17   2 -10        149.35        122.52        17.28 o                         
  18   2 -10         63.39         92.42        17.88 o                         
  19   2 -10        356.09        349.67        21.51 o                         
  20   2 -10        203.85        190.15        17.86 o                         
   1   3 -10       7953.53       7642.60       220.91 o                         
   2   3 -10        295.82        299.46        22.92 o                         
   3   3 -10       6422.74       6064.96       207.83 o                         
   4   3 -10        772.50        782.25        34.11 o                         
   5   3 -10      20853.16      20542.82       428.75 o                         
   6   3 -10        797.43        728.53        27.14 o                         
   7   3 -10       4913.19       4418.24       122.71 o                         
   8   3 -10        269.27        392.57        31.97 o                         
   9   3 -10       4203.98       3926.20        60.43 o                         
  10   3 -10        514.04        690.02        48.72 o                         
  11   3 -10       1667.56       1706.82        67.65 o                         
  12   3 -10       1057.44       1173.13        46.09 o                         
  13   3 -10        334.33        284.15        18.82 o                         
  14   3 -10        312.59        326.77        30.48 o                         
  15   3 -10       2838.58       2955.35        59.94 o                         
  16   3 -10        404.30        378.19        20.71 o                         
  17   3 -10        638.86        682.71        29.40 o                         
  18   3 -10         96.10        100.45        21.07 o                         
  19   3 -10        920.33        807.40        39.48 o                         
  20   3 -10         44.71         36.91        11.80 o                         
   0   4 -10       8177.21       6842.70       226.81 o                         
   1   4 -10       7748.62       7250.47       203.58 o                         
   2   4 -10      11321.96      10464.86       218.35 o                         
   3   4 -10       5135.10       4626.20       111.18 o                         
   4   4 -10       1925.69       1506.96        71.78 o                         
   5   4 -10        739.89        824.23        24.36 o                         
   6   4 -10       3335.77       3033.73        67.29 o                         
   7   4 -10        222.08        322.34        23.90 o                         
   8   4 -10       4591.87       4551.74       121.42 o                         
   9   4 -10       2543.34       2266.76        43.38 o                         
  10   4 -10        914.36        745.63        25.01 o                         
  11   4 -10       2009.80       2026.67        45.88 o                         
  12   4 -10       4150.01       4086.47        81.37 o                         
  13   4 -10       2314.17       2475.48        56.48 o                         
  14   4 -10       1909.68       2012.14        65.04 o                         
  15   4 -10        349.88        386.07        22.53 o                         
  16   4 -10        746.84        867.48        53.26 o                         
  17   4 -10          8.59         13.32        16.91 o                         
  18   4 -10       1148.79       1004.73        47.35 o                         
  19   4 -10        464.47        419.88        35.92 o                         
   1   5 -10       1358.82        979.67        45.71 o                         
   2   5 -10        782.40        712.22        28.79 o                         
   3   5 -10       3058.82       2596.82        66.81 o                         
   4   5 -10       2284.70       2199.74        68.32 o                         
   5   5 -10       2474.42       2190.70        49.12 o                         
   6   5 -10       5543.87       5183.63        92.94 o                         
   7   5 -10       4633.31       4554.24        83.90 o                         
   8   5 -10       3001.23       3038.26       109.54 o                         
   9   5 -10       1647.23       1432.38        46.17 o                         
  10   5 -10        789.72        836.83        38.43 o                         
  11   5 -10       2519.74       2397.57        88.44 o                         
  12   5 -10        438.31        416.43        24.95 o                         
  13   5 -10       1618.41       1803.75        57.16 o                         
  14   5 -10        101.46        102.48        16.93 o                         
  15   5 -10        816.51        872.67        31.54 o                         
  16   5 -10       1262.47       1343.75        40.49 o                         
  17   5 -10       1796.67       1915.55        58.25 o                         
  18   5 -10        301.23        178.63        24.81 o                         
  19   5 -10        589.29        589.10        44.81 o                         
   0   6 -10       4388.43       4293.50       133.66 o                         
   1   6 -10        230.55        223.05        19.77 o                         
   2   6 -10       2042.00       1795.45        84.95 o                         
   3   6 -10        798.32        803.54        43.65 o                         
   4   6 -10       1564.35       1593.45        47.94 o                         
   5   6 -10         36.02         33.36        17.99 o                         
   6   6 -10        216.64        206.41        20.48 o                         
   7   6 -10        460.59        495.17        28.64 o                         
   8   6 -10       1044.78        980.57        39.68 o                         
   9   6 -10        589.12        572.51        41.74 o                         
  10   6 -10       1778.26       1693.24        65.12 o                         
  11   6 -10        777.05        979.03        36.31 o                         
  12   6 -10       1585.79       1529.16        46.31 o                         
  13   6 -10        266.20        268.45        21.51 o                         
  14   6 -10       1305.47       1439.08        41.75 o                         
  15   6 -10        135.78        190.33        16.80 o                         
  16   6 -10        533.28        526.71        20.09 o                         
  17   6 -10         42.20         46.17        15.13 o                         
  18   6 -10         70.67         71.15        15.73 o                         
   1   7 -10       3103.09       2863.13        96.21 o                         
   2   7 -10       1116.35       1188.71        43.07 o                         
   3   7 -10        779.93        762.46        34.81 o                         
   4   7 -10       1790.65       1823.29        53.82 o                         
   5   7 -10       5473.59       5658.55       224.06 o                         
   6   7 -10       3288.87       3551.44        93.36 o                         
   7   7 -10        844.99        793.56        64.34 o                         
   8   7 -10       2567.44       2651.28        74.62 o                         
   9   7 -10       1097.50       1110.92        57.22 o                         
  10   7 -10         47.20         86.51        24.91 o                         
  11   7 -10        575.05        633.63        91.86 o                         
  12   7 -10        596.65        623.11        32.36 o                         
  13   7 -10         35.41         64.14        18.84 o                         
  14   7 -10        388.08        358.10        22.64 o                         
  15   7 -10        320.79        370.40        36.42 o                         
  16   7 -10        305.72        362.98        25.42 o                         
  17   7 -10         61.08         47.69        21.07 o                         
   0   8 -10       6490.47       6725.15       401.76 o                         
   1   8 -10        704.11        567.03        75.98 o                         
   2   8 -10       3348.20       2918.14       102.68 o                         
   3   8 -10       1004.84        960.53        43.68 o                         
   4   8 -10       6008.03       6123.55       250.06 o                         
   5   8 -10         46.76         41.42        20.17 o                         
   6   8 -10       2669.18       2499.62        70.35 o                         
   7   8 -10        101.28        133.66        29.35 o                         
   8   8 -10       1516.47       1634.93       107.41 o                         
   9   8 -10       1613.71       1413.31        62.48 o                         
  10   8 -10       2669.42       2714.66       100.20 o                         
  11   8 -10        399.55        585.61        56.46 o                         
  12   8 -10        959.49       1009.97        47.61 o                         
  13   8 -10        717.48        727.82        30.13 o                         
  14   8 -10        717.34        837.92        29.93 o                         
  15   8 -10        133.81        105.91        13.41 o                         
   1   9 -10       1643.07       1670.64        99.71 o                         
   2   9 -10        318.16        306.95        33.66 o                         
   3   9 -10       2909.44       3063.12        98.90 o                         
   4   9 -10        274.74        346.01        35.19 o                         
   5   9 -10       2142.35       2232.40        77.54 o                         
   6   9 -10        306.18        290.47        33.28 o                         
   7   9 -10       4321.09       4372.08       126.58 o                         
   8   9 -10        283.67        301.68        23.99 o                         
   9   9 -10       1433.40       1437.77        60.14 o                         
  10   9 -10         67.35         78.84        20.39 o                         
  11   9 -10        896.07        879.25        49.44 o                         
  12   9 -10        516.06        402.31        48.81 o                         
  13   9 -10        865.07        939.55        33.20 o                         
  14   9 -10         40.10         54.25        10.99 o                         
   0  10 -10       2272.32       2572.37       133.93 o                         
   1  10 -10       1345.53       1319.62        70.05 o                         
   2  10 -10         61.60         77.88        24.81 o                         
   3  10 -10        506.73        467.37        32.09 o                         
   4  10 -10        922.81       1058.54        50.86 o                         
   5  10 -10        292.86        273.06        27.18 o                         
   6  10 -10        420.04        467.79        34.18 o                         
   7  10 -10        458.38        424.15        41.79 o                         
   8  10 -10        171.27        248.78        41.83 o                         
   9  10 -10        214.32        159.96        36.25 o                         
  10  10 -10        584.30        614.44        30.45 o                         
  11  10 -10        919.86        873.85        34.15 o                         
  12  10 -10        103.54         80.34        24.86 o                         
   1  11 -10        129.55        120.89        29.72 o                         
   2  11 -10         83.97         95.01        23.94 o                         
   3  11 -10        748.36        852.88        47.72 o                         
   4  11 -10        401.72        367.27        29.91 o                         
   5  11 -10        375.55        363.45        41.21 o                         
   6  11 -10        186.03        157.15        25.46 o                         
   7  11 -10        373.05        381.52        36.47 o                         
   8  11 -10        379.28        359.74        32.53 o                         
   9  11 -10         99.76         76.56        28.01 o                         
   0  12 -10       1766.85       1687.98       227.67 o                         
   1  12 -10        117.62        140.73        18.61 o                         
   2  12 -10        984.85        766.19        49.68 o                         
   4  12 -10       1402.32       1036.23        78.23 o                         
   5  12 -10          7.19         53.65        24.17 o                         
   2   0  -9       9946.02       9704.33       290.67 o                         
   4   0  -9      30350.44      29854.44       816.02 o                         
   6   0  -9      20100.11      18984.91       540.74 o                         
   8   0  -9       5999.80       5548.52       179.45 o                         
  10   0  -9       1449.99       1237.24        31.66 o                         
  12   0  -9       2693.78       2901.58        59.24 o                         
  14   0  -9       1851.52       1987.51        56.12 o                         
  16   0  -9       2625.02       2632.83        72.49 o                         
  18   0  -9       2509.62       2618.11        74.77 o                         
  20   0  -9        614.47        604.36        30.49 o                         
   0   1  -9      18768.09      18701.19       476.34 o                         
   1   1  -9       7054.86       6491.96       145.70 o                         
   2   1  -9      10981.07      10725.89       251.22 o                         
   3   1  -9       2722.52       2466.85        77.65 o                         
   4   1  -9      18238.14      18540.48       414.23 o                         
   5   1  -9        487.68        617.60        43.65 o                         
   6   1  -9       8649.67       8798.95       212.86 o                         
   7   1  -9       1545.67       1590.84        85.88 o                         
   8   1  -9       6487.08       6311.97       130.16 o                         
   9   1  -9       1609.83       1445.41        38.91 o                         
  10   1  -9      12888.50      12271.15       154.99 o                         
  11   1  -9       5665.55       5389.11        85.58 o                         
  12   1  -9       3791.98       3755.57        54.81 o                         
  13   1  -9       1725.17       1755.39        55.04 o                         
  14   1  -9       2615.70       2734.02        49.33 o                         
  15   1  -9       1796.16       1778.28        66.49 o                         
  16   1  -9        714.33        749.27        25.29 o                         
  17   1  -9        365.98        451.18        44.78 o                         
  18   1  -9        198.88        228.56        17.57 o                         
  19   1  -9        238.99        245.04        26.60 o                         
  20   1  -9        184.54        185.95        15.36 o                         
  21   1  -9        353.00        269.73        40.39 o                         
   1   2  -9      19122.54      19166.61       374.78 o                         
   2   2  -9        182.43        129.34        22.76 o                         
   3   2  -9      33341.17      32265.21       651.98 o                         
   4   2  -9       7509.72       7807.98       184.24 o                         
   5   2  -9      14154.28      14267.18       457.68 o                         
   6   2  -9       7633.73       6991.86       168.98 o                         
   7   2  -9      22273.95      21590.14       390.99 o                         
   8   2  -9        207.30        154.34        20.82 o                         
   9   2  -9       5045.07       5121.21       120.47 o                         
  10   2  -9       1899.44       1703.00        30.81 o                         
  11   2  -9       4461.06       4242.63        76.38 o                         
  12   2  -9       1246.16       1241.86        41.19 o                         
  13   2  -9       2765.42       2747.87        45.95 o                         
  14   2  -9        238.02        244.43        15.60 o                         
  15   2  -9       2554.29       2563.85        52.30 o                         
  16   2  -9        902.93        836.24        26.38 o                         
  17   2  -9       4415.06       4572.98        93.45 o                         
  18   2  -9        226.09        292.18        20.72 o                         
  19   2  -9       1198.54       1216.16        40.25 o                         
  20   2  -9        140.07        166.60        17.53 o                         
  21   2  -9        107.39        168.43        22.42 o                         
   0   3  -9      19114.30      17637.96       503.59 o                         
   1   3  -9      17576.91      16145.47       361.22 o                         
   2   3  -9      18929.54      17253.19       365.52 o                         
   3   3  -9       8638.63       7973.06       224.30 o                         
   4   3  -9      11015.42      10330.22       219.23 o                         
   5   3  -9       2083.24       2425.36        70.56 o                         
   6   3  -9       7868.72       7783.61       361.54 o                         
   7   3  -9        909.64       1176.49        45.01 o                         
   8   3  -9       4535.58       4360.70        77.30 o                         
   9   3  -9       5647.78       4834.98        75.71 o                         
  10   3  -9       2804.97       2606.03        61.38 o                         
  11   3  -9      10400.05      10280.60       148.95 o                         
  12   3  -9       3600.25       3716.73        84.34 o                         
  13   3  -9        793.56        720.55        23.84 o                         
  14   3  -9        395.56        365.67        19.55 o                         
  15   3  -9        956.96       1002.16        30.84 o                         
  16   3  -9        463.37        578.69        30.01 o                         
  17   3  -9         18.28         32.49        18.32 o                         
  18   3  -9        418.81        413.02        34.80 o                         
  19   3  -9        148.88        171.29        23.20 o                         
  20   3  -9         25.89         47.83        14.90 o                         
   1   4  -9       7156.31       5883.32       183.43 o                         
   2   4  -9       2121.01       2041.13        66.78 o                         
   3   4  -9       3170.07       2937.95       158.89 o                         
   4   4  -9       3746.09       3447.18       147.70 o                         
   5   4  -9      10879.45       9782.75       217.16 o                         
   6   4  -9        990.01        960.40        40.08 o                         
   7   4  -9       2295.09       2169.97        54.43 o                         
   8   4  -9       2042.18       1968.29        55.49 o                         
   9   4  -9       8165.30       7480.67       116.97 o                         
  10   4  -9        514.97        543.30        53.94 o                         
  11   4  -9        202.44        219.53        18.01 o                         
  12   4  -9        169.67        236.00        19.63 o                         
  13   4  -9        558.18        554.17        22.74 o                         
  14   4  -9         82.90        110.37        19.63 o                         
  15   4  -9        430.72        502.25        29.77 o                         
  16   4  -9        929.54        990.45        26.52 o                         
  17   4  -9       1556.89       1690.87        55.36 o                         
  18   4  -9        642.96        557.42        27.62 o                         
  19   4  -9        191.19        226.10        18.57 o                         
  20   4  -9        167.09        184.77        25.16 o                         
   0   5  -9       8719.41       8499.46       720.09 o                         
   1   5  -9       3534.15       3257.28       117.55 o                         
   2   5  -9      10828.01      10903.00       312.72 o                         
   3   5  -9       2252.67       1952.43        54.18 o                         
   4   5  -9       3973.57       4322.15       191.04 o                         
   5   5  -9        349.34        318.53        23.74 o                         
   6   5  -9        228.33        208.10        15.76 o                         
   7   5  -9        129.89        124.39        16.67 o                         
   8   5  -9       1175.05       1125.53        33.20 o                         
   9   5  -9       4383.58       4191.08        81.49 o                         
  10   5  -9       5279.91       5107.87        95.46 o                         
  11   5  -9       1748.81       1975.18        44.58 o                         
  12   5  -9       3049.01       2803.40        65.00 o                         
  13   5  -9       1126.31       1119.12        33.43 o                         
  14   5  -9       1255.49       1200.67        53.96 o                         
  15   5  -9        109.09         98.42        16.38 o                         
  16   5  -9        242.84        262.25        18.90 o                         
  17   5  -9        274.32        396.27        36.04 o                         
  18   5  -9        468.35        420.48        27.00 o                         
  19   5  -9        295.41        241.81        27.41 o                         
   1   6  -9       6517.86       5839.14       122.01 o                         
   2   6  -9       2637.42       2512.38        55.45 o                         
   3   6  -9       2278.84       1874.02        67.37 o                         
   4   6  -9       2950.49       3114.03       115.35 o                         
   5   6  -9       3872.44       3431.22        83.01 o                         
   6   6  -9       6732.58       6423.04       127.12 o                         
   7   6  -9       3560.11       3443.01        90.73 o                         
   8   6  -9       2375.65       2461.45        70.27 o                         
   9   6  -9       4769.34       4298.42       103.16 o                         
  10   6  -9       2613.87       2402.10        80.82 o                         
  11   6  -9       1334.81       1316.69        80.02 o                         
  12   6  -9       1222.33       1183.25        39.98 o                         
  13   6  -9       1058.31       1214.40        48.86 o                         
  14   6  -9        204.67        287.85        32.66 o                         
  15   6  -9       1118.34       1254.31        37.06 o                         
  16   6  -9       2030.65       2190.47        53.36 o                         
  17   6  -9        306.68        279.15        14.42 o                         
  18   6  -9        493.66        444.98        68.17 o                         
   0   7  -9       4733.00       4895.74       143.16 o                         
   1   7  -9        261.84        242.02        20.90 o                         
   2   7  -9       9213.40       9022.84       179.56 o                         
   3   7  -9        577.11        590.11        38.51 o                         
   4   7  -9       3219.60       3375.12        79.72 o                         
   5   7  -9        191.39        201.00        24.54 o                         
   6   7  -9       2746.93       2909.06        74.75 o                         
   7   7  -9        238.66        368.23        48.62 o                         
   8   7  -9       4631.35       4584.11       108.37 o                         
   9   7  -9        360.42        345.90        32.17 o                         
  10   7  -9       1285.25       1319.33        49.00 o                         
  11   7  -9       1454.96       1233.00        63.00 o                         
  12   7  -9       3461.06       3778.77        96.23 o                         
  13   7  -9        693.46        691.56        27.35 o                         
  14   7  -9        507.60        569.73        25.87 o                         
  15   7  -9         56.58         56.00        16.05 o                         
  16   7  -9        825.10        934.15        34.69 o                         
  17   7  -9         31.93         47.13        26.41 o                         
   1   8  -9       1490.25       1584.87       106.59 o                         
   2   8  -9        483.14        515.86        33.10 o                         
   3   8  -9       2574.06       2673.75        72.66 o                         
   4   8  -9        978.65       1007.98        36.54 o                         
   5   8  -9       6136.98       6258.56       139.66 o                         
   6   8  -9        399.34        444.08        29.23 o                         
   7   8  -9        792.07        783.15        32.70 o                         
   8   8  -9       1590.37       1776.39        51.43 o                         
   9   8  -9       1944.00       1952.95        69.44 o                         
  10   8  -9        198.05        168.46        33.19 o                         
  11   8  -9        195.90        232.93        39.11 o                         
  12   8  -9        106.11         90.21        21.46 o                         
  13   8  -9        372.92        368.23        24.20 o                         
  14   8  -9         98.60        126.80        17.21 o                         
  15   8  -9        604.26        572.35        22.63 o                         
  16   8  -9        168.28        138.22        12.64 o                         
   0   9  -9        253.38        295.81        68.23 o                         
   1   9  -9       2303.71       2330.98       127.12 o                         
   2   9  -9        100.19        113.92        28.27 o                         
   3   9  -9        447.13        485.31        38.71 o                         
   4   9  -9        237.91        327.73        41.11 o                         
   5   9  -9        205.41        221.16        39.39 o                         
   6   9  -9         35.10         43.71        23.82 o                         
   7   9  -9        258.72        289.64        24.78 o                         
   8   9  -9        314.01        318.15        32.05 o                         
   9   9  -9        503.74        546.69        32.75 o                         
  10   9  -9         23.11         62.55        20.30 o                         
  11   9  -9       1077.96        975.50       149.98 o                         
  12   9  -9        157.73        194.46        19.37 o                         
  13   9  -9        531.47        587.42        26.54 o                         
  14   9  -9        137.04         92.98        14.24 o                         
   1  10  -9        774.24        682.45        83.88 o                         
   2  10  -9         12.01          8.47        28.52 o                         
   3  10  -9       1058.20       1223.51        63.93 o                         
   4  10  -9         57.37         47.47        31.92 o                         
   5  10  -9       1902.68       1936.02        67.43 o                         
   6  10  -9        178.11        160.20        25.28 o                         
   7  10  -9       1074.49       1065.72        68.35 o                         
   8  10  -9         90.65        144.94        39.59 o                         
   9  10  -9       1308.78       1299.62        64.46 o                         
  10  10  -9         77.71        102.03        17.63 o                         
  11  10  -9        426.20        426.87        24.90 o                         
  12  10  -9         21.94         30.66        11.74 o                         
   0  11  -9        973.81       1147.77       128.43 o                         
   1  11  -9        187.71        220.45        33.95 o                         
   2  11  -9       1759.65       1784.69        68.33 o                         
   3  11  -9         36.05         42.40        25.54 o                         
   4  11  -9        504.51        618.80        39.42 o                         
   5  11  -9         44.94         50.43        20.87 o                         
   6  11  -9        459.95        487.67        33.75 o                         
   7  11  -9         94.56         73.66        37.32 o                         
   8  11  -9        633.58        572.53        35.11 o                         
   9  11  -9         15.22         15.70        13.99 o                         
  10  11  -9        843.58        631.50        51.72 o                         
   1  12  -9        196.95        236.08        24.05 o                         
   2  12  -9        105.93        113.74        20.68 o                         
   3  12  -9        446.67        429.18        45.99 o                         
   4  12  -9        651.97        520.59        50.89 o                         
   5  12  -9         62.95         63.69        32.81 o                         
   6  12  -9        170.93        112.10        28.52 o                         
   0   0  -8      76582.29      78672.40      3251.17 o                         
   2   0  -8      17890.89      19373.13       531.64 o                         
   4   0  -8      37487.88      38584.90      1034.42 o                         
   6   0  -8       6634.73       7055.92       248.42 o                         
   8   0  -8        286.98        402.19        33.37 o                         
  10   0  -8      39980.32      38016.25       801.10 o                         
  12   0  -8        408.09        439.21        19.84 o                         
  14   0  -8      14619.18      14788.15       267.98 o                         
  16   0  -8       1542.39       1504.98        61.74 o                         
  18   0  -8       1731.18       1859.00        70.72 o                         
  20   0  -8       4234.37       4135.22       263.69 o                         
   1   1  -8       6684.92       7077.11       195.08 o                         
   2   1  -8      11244.99      11021.55       224.99 o                         
   3   1  -8      22769.72      24093.20       490.54 o                         
   4   1  -8      21322.19      21719.59       505.77 o                         
   5   1  -8       2041.14       2397.98       107.15 o                         
   6   1  -8      13610.26      12509.89       272.67 o                         
   7   1  -8      13228.52      13071.48       284.67 o                         
   8   1  -8       8440.23       8862.28       176.29 o                         
   9   1  -8       3109.44       3155.66       161.87 o                         
  10   1  -8       2315.16       1962.40        36.24 o                         
  11   1  -8       2743.84       2507.31        47.57 o                         
  12   1  -8        728.06        809.31        19.25 o                         
  13   1  -8       3702.33       3549.77        54.21 o                         
  14   1  -8       3121.64       3285.27        52.73 o                         
  15   1  -8        118.08        115.66        13.84 o                         
  16   1  -8       1845.19       1750.78        38.36 o                         
  17   1  -8       1411.85       1525.94        37.67 o                         
  18   1  -8       2382.84       2594.20        57.93 o                         
  19   1  -8        114.74        144.71        22.65 o                         
  20   1  -8        215.83        230.23        19.93 o                         
  21   1  -8        866.02        736.32        41.61 o                         
   0   2  -8       3260.18       3622.49       343.08 o                         
   1   2  -8       9926.05       8608.28       190.62 o                         
   2   2  -8       2896.36       2281.03       212.37 o                         
   3   2  -8       8672.31       8134.29       186.01 o                         
   4   2  -8       1926.58       2150.81        70.16 o                         
   5   2  -8       1854.59       2275.83        70.45 o                         
   6   2  -8        331.02        487.23        34.80 o                         
   7   2  -8        209.47        319.37        35.35 o                         
   8   2  -8       1502.95       1564.17        88.38 o                         
   9   2  -8       8365.51       7784.44       178.03 o                         
  10   2  -8       1693.50       1770.18        40.80 o                         
  11   2  -8       3902.43       3703.18        56.15 o                         
  12   2  -8       1886.53       1921.38        59.08 o                         
  13   2  -8       5921.44       5538.90        77.50 o                         
  14   2  -8        104.67        146.99        15.31 o                         
  15   2  -8        660.57        760.21        23.18 o                         
  16   2  -8        727.56        819.45        33.89 o                         
  17   2  -8        258.58        419.02        41.66 o                         
  18   2  -8         55.79        128.38        25.07 o                         
  19   2  -8        684.82        608.44        31.31 o                         
  20   2  -8         43.88         42.04        15.60 o                         
  21   2  -8        956.60        585.46        56.74 o                         
   1   3  -8        991.25       1069.52       102.67 o                         
   2   3  -8       1906.63       2097.18        73.88 o                         
   3   3  -8      33547.37      33635.34       643.91 o                         
   4   3  -8        454.89        540.26        42.03 o                         
   5   3  -8       2037.32       1858.34        86.92 o                         
   6   3  -8        464.48        456.64        48.67 o                         
   7   3  -8      21117.12      20677.20       403.87 o                         
   8   3  -8        820.17        837.49        34.60 o                         
   9   3  -8       1446.49       1272.28        47.01 o                         
  10   3  -8        798.27        850.49        67.45 o                         
  11   3  -8       1285.45       1293.33        43.28 o                         
  12   3  -8        426.83        494.16        32.99 o                         
  13   3  -8       4165.14       4323.92        84.51 o                         
  14   3  -8        457.89        553.15        52.30 o                         
  15   3  -8        893.45        911.97        35.48 o                         
  16   3  -8        240.43        263.24        22.89 o                         
  17   3  -8       4313.21       4418.40       109.24 o                         
  18   3  -8         65.10         76.77        18.04 o                         
  19   3  -8        536.62        536.99        24.50 o                         
  20   3  -8         10.37         25.38        13.48 o                         
  21   3  -8        368.65        252.74        25.71 o                         
   0   4  -8      26249.94      23755.41      1120.10 o                         
   1   4  -8      11072.50      10456.45       244.61 o                         
   2   4  -8        788.04        966.23       135.10 o                         
   3   4  -8       7769.87       7584.98       156.14 o                         
   4   4  -8      11095.45      10292.17       209.18 o                         
   5   4  -8        634.37        678.69        28.22 o                         
   6   4  -8       5857.24       5260.29       110.07 o                         
   7   4  -8       2407.46       2669.41        59.03 o                         
   8   4  -8       3162.43       2898.05        48.96 o                         
   9   4  -8       3029.55       2594.44        46.73 o                         
  10   4  -8       9278.38       8506.34       120.87 o                         
  11   4  -8       7485.28       7836.59       118.61 o                         
  12   4  -8       1144.06       1171.74        50.55 o                         
  13   4  -8        945.78        838.38        27.65 o                         
  14   4  -8       5755.72       5704.59       108.26 o                         
  15   4  -8        902.74       1043.12        31.37 o                         
  16   4  -8       1104.88       1202.83        31.11 o                         
  17   4  -8         38.84         71.45        16.69 o                         
  18   4  -8        237.84        272.10        20.87 o                         
  19   4  -8        315.97        352.36        23.08 o                         
  20   4  -8       1692.54       1105.55        56.90 o                         
   1   5  -8       6714.02       5489.24       136.78 o                         
   2   5  -8       3090.53       2844.01        68.58 o                         
   3   5  -8        533.32        352.05        24.50 o                         
   4   5  -8       6797.92       6379.96       131.76 o                         
   5   5  -8      14067.04      12663.95       204.10 o                         
   6   5  -8       3227.80       3064.09        95.45 o                         
   7   5  -8       1088.18       1019.85        29.04 o                         
   8   5  -8      10147.90       9858.72       176.91 o                         
   9   5  -8       5629.70       4970.12        83.57 o                         
  10   5  -8        130.43        203.53        16.74 o                         
  11   5  -8       2913.85       2962.75        72.22 o                         
  12   5  -8         69.75         69.02        16.57 o                         
  13   5  -8        993.98       1032.46        30.70 o                         
  14   5  -8       1289.78       1326.62        35.85 o                         
  15   5  -8       2431.99       2622.10        56.58 o                         
  16   5  -8        134.58        145.59        16.83 o                         
  17   5  -8        126.20        109.78        15.82 o                         
  18   5  -8       1975.71       1923.47        78.77 o                         
  19   5  -8       1743.40       1731.49        69.33 o                         
   0   6  -8      13208.00      12561.90       395.18 o                         
   1   6  -8        613.23        669.90        32.90 o                         
   2   6  -8       8738.82       8100.10       169.04 o                         
   3   6  -8         96.16        127.44        21.15 o                         
   4   6  -8        632.26        740.45        80.47 o                         
   5   6  -8         47.50        101.90        18.74 o                         
   6   6  -8         61.78         74.97        17.86 o                         
   7   6  -8        564.63        561.95        37.81 o                         
   8   6  -8       2778.46       2547.02        62.27 o                         
   9   6  -8        271.42        260.33        21.10 o                         
  10   6  -8       2456.50       2346.97        79.80 o                         
  11   6  -8         75.99         52.02        17.98 o                         
  12   6  -8       3683.85       3663.15        80.13 o                         
  13   6  -8        552.73        586.76        26.37 o                         
  14   6  -8        283.36        333.10        22.97 o                         
  15   6  -8         78.48         70.75        17.72 o                         
  16   6  -8       1446.93       1493.07        43.31 o                         
  17   6  -8         88.44        124.12        13.52 o                         
  18   6  -8        784.70        817.56        32.41 o                         
   1   7  -8       1514.99       1403.66        64.49 o                         
   2   7  -8       1486.28       1481.08        40.90 o                         
   3   7  -8       3876.81       3861.08       120.91 o                         
   4   7  -8       2223.73       2207.95        62.08 o                         
   5   7  -8        234.94        277.77        28.05 o                         
   6   7  -8       4282.68       4272.04        95.55 o                         
   7   7  -8       4296.08       4338.67       178.43 o                         
   8   7  -8       5387.55       5345.70       132.03 o                         
   9   7  -8         74.37        127.91        31.39 o                         
  10   7  -8        347.69        372.50        25.13 o                         
  11   7  -8        701.93        671.29        46.80 o                         
  12   7  -8        482.22        502.59        26.04 o                         
  13   7  -8       1025.52       1071.68        51.63 o                         
  14   7  -8        198.01        277.90        22.07 o                         
  15   7  -8        438.93        420.26        22.08 o                         
  16   7  -8        792.31        826.42        27.32 o                         
  17   7  -8        676.77        594.83        29.93 o                         
   0   8  -8        217.32        186.52        28.53 o                         
   1   8  -8       1345.45       1290.22        56.40 o                         
   2   8  -8       8021.64       7817.10       180.37 o                         
   3   8  -8        667.22        658.51        29.65 o                         
   4   8  -8       2610.96       2755.83        76.78 o                         
   5   8  -8        720.26        756.63        31.35 o                         
   6   8  -8       4621.86       4640.55       150.68 o                         
   7   8  -8        907.97        879.63        37.24 o                         
   8   8  -8       3115.49       3118.18        83.24 o                         
   9   8  -8        536.00        527.40        40.11 o                         
  10   8  -8        249.86        248.86        36.98 o                         
  11   8  -8        965.24       1008.83        64.41 o                         
  12   8  -8       3148.09       3388.58        87.79 o                         
  13   8  -8        745.52        784.83        29.73 o                         
  14   8  -8         79.53        121.87        15.60 o                         
  15   8  -8        293.77        325.93        18.80 o                         
  16   8  -8        445.38        553.59        21.76 o                         
   1   9  -8       4042.01       4299.22       181.26 o                         
   2   9  -8        212.27        200.28        26.29 o                         
   3   9  -8        508.83        602.04        36.31 o                         
   4   9  -8        145.76         97.45        26.15 o                         
   5   9  -8       8781.89       9350.89       236.63 o                         
   6   9  -8        144.84        158.02        25.73 o                         
   7   9  -8         61.78         97.26        23.31 o                         
   8   9  -8         51.23         30.13        19.08 o                         
   9   9  -8       3627.21       3848.10       161.21 o                         
  10   9  -8        296.46        257.00        24.05 o                         
  11   9  -8        994.12        994.48        54.23 o                         
  12   9  -8        219.50        204.12        19.03 o                         
  13   9  -8        231.32        264.59        27.33 o                         
  14   9  -8        292.53        214.84        16.99 o                         
  15   9  -8       1972.71       1760.32        64.96 o                         
   0  10  -8         14.73         39.03        50.16 o                         
   1  10  -8       1399.16       1514.00       105.07 o                         
   2  10  -8       1902.39       2084.65        93.08 o                         
   3  10  -8        793.70        886.77        48.51 o                         
   4  10  -8         60.70         89.49        27.38 o                         
   5  10  -8        486.87        434.52        53.46 o                         
   6  10  -8        200.34        232.28        32.43 o                         
   7  10  -8        247.23        294.46        41.90 o                         
   8  10  -8       1429.18       1338.48        84.65 o                         
   9  10  -8       1089.72       1230.41        53.13 o                         
  10  10  -8         17.47         48.41        18.78 o                         
  11  10  -8         57.76         82.84        16.69 o                         
  12  10  -8        773.61        624.13        31.29 o                         
  13  10  -8       1233.01       1258.44        84.43 o                         
   1  11  -8        161.15        142.76        51.32 o                         
   2  11  -8        236.52        277.43        39.75 o                         
   3  11  -8         43.76         84.91        26.76 o                         
   4  11  -8        312.78        236.73        32.42 o                         
   5  11  -8        846.86        783.35        35.50 o                         
   6  11  -8        786.96        832.47        46.42 o                         
   7  11  -8          2.71         11.48        38.94 o                         
   8  11  -8         38.25         23.78        17.81 o                         
   9  11  -8        327.23        217.76        20.20 o                         
  10  11  -8        133.45        110.16        21.73 o                         
   0  12  -8        261.01        301.57        69.75 o                         
   1  12  -8        100.67         94.66        24.69 o                         
   2  12  -8       2954.56       2956.48       111.07 o                         
   3  12  -8          9.36         -3.12        22.85 o                         
   4  12  -8        565.81        579.17        54.58 o                         
   6  12  -8        616.63        465.26        51.63 o                         
   7  12  -8         47.09         46.69        24.53 o                         
   2   0  -7       8030.96       8018.36       235.04 o                         
   4   0  -7      37363.62      36597.94       977.71 o                         
   6   0  -7      16110.54      15225.56       478.65 o                         
   8   0  -7      13442.92      13397.44       387.98 o                         
  10   0  -7        746.82        784.25        57.12 o                         
  12   0  -7       1045.70       1117.83        30.24 o                         
  14   0  -7       4660.29       4573.08        94.82 o                         
  16   0  -7       2968.43       3055.76        97.24 o                         
  18   0  -7       3762.53       4226.38       234.48 o                         
  20   0  -7       1122.81       1123.04        55.39 o                         
   0   1  -7      33229.90      32777.39       794.49 o                         
   1   1  -7       5025.98       5049.22       113.62 o                         
   2   1  -7      14961.11      16231.23       330.76 o                         
   3   1  -7       2871.46       3092.74       127.86 o                         
   4   1  -7      18853.19      18308.85       634.71 o                         
   5   1  -7       2230.85       2530.05       148.26 o                         
   6   1  -7       3349.49       3337.68        92.41 o                         
   7   1  -7       2693.72       2559.43        80.52 o                         
   8   1  -7       6851.52       7197.10       202.70 o                         
   9   1  -7       1694.87       1988.71        74.14 o                         
  10   1  -7      15145.50      14345.06       309.40 o                         
  11   1  -7       2003.92       1654.53        30.33 o                         
  12   1  -7       3721.85       3572.93        49.00 o                         
  13   1  -7       2439.91       2497.76        40.71 o                         
  14   1  -7       5525.01       5646.82        78.23 o                         
  15   1  -7        121.52        176.27        14.85 o                         
  16   1  -7        693.98        717.78        26.21 o                         
  17   1  -7         35.27         80.92        18.28 o                         
  18   1  -7        406.33        475.83        31.46 o                         
  19   1  -7        202.35        251.30        36.53 o                         
  20   1  -7       1130.29       1155.72        49.08 o                         
  21   1  -7        516.90        487.07        27.56 o                         
   1   2  -7       8286.41       8299.57       181.11 o                         
   2   2  -7       4679.63       4327.51       106.30 o                         
   3   2  -7      52605.79      51481.21      1014.25 o                         
   4   2  -7       9904.69      10100.44       236.04 o                         
   5   2  -7      11529.51      12793.64       259.77 o                         
   6   2  -7       9020.61       8294.56       252.17 o                         
   7   2  -7      34930.75      34288.28       791.07 o                         
   8   2  -7       1294.02       1532.53        98.34 o                         
   9   2  -7       2182.12       2226.80       117.19 o                         
  10   2  -7        929.41        757.54        46.65 o                         
  11   2  -7       6369.15       6078.52        83.68 o                         
  12   2  -7        364.19        360.26        33.98 o                         
  13   2  -7       4342.07       4161.87        62.14 o                         
  14   2  -7        249.82        278.80        16.98 o                         
  15   2  -7       2413.22       2463.82        50.79 o                         
  16   2  -7        950.48        890.77        28.27 o                         
  17   2  -7       5110.45       5169.60        92.56 o                         
  18   2  -7        319.74        294.58        19.07 o                         
  19   2  -7        126.67        112.93        17.88 o                         
  20   2  -7        353.91        370.48        22.97 o                         
  21   2  -7        482.75        366.03        28.39 o                         
   0   3  -7      11861.84       9176.13       225.97 o                         
   1   3  -7      22066.84      20771.17       363.67 o                         
   2   3  -7       7623.87       6075.60       118.67 o                         
   3   3  -7       6050.63       5873.37       129.90 o                         
   4   3  -7       9827.93       8163.66       179.19 o                         
   5   3  -7       2407.25       2554.22        86.57 o                         
   6   3  -7       7467.87       6506.57       250.60 o                         
   7   3  -7       1904.83       1922.39        92.34 o                         
   8   3  -7       4950.33       4543.04       184.31 o                         
   9   3  -7       4713.20       4106.33        95.23 o                         
  10   3  -7       3957.04       3633.06        58.90 o                         
  11   3  -7      10245.69      10371.51       143.35 o                         
  12   3  -7       3563.14       3723.91        63.98 o                         
  13   3  -7       3341.63       3197.51        64.90 o                         
  14   3  -7        672.67        672.96        47.90 o                         
  15   3  -7       2423.75       2541.35        55.28 o                         
  16   3  -7        315.82        368.09        22.08 o                         
  17   3  -7        300.93        313.74        19.50 o                         
  18   3  -7        508.63        603.82        25.95 o                         
  19   3  -7        481.28        550.70        28.74 o                         
  20   3  -7        106.37         68.71        16.51 o                         
  21   3  -7        743.48        677.05        52.10 o                         
   1   4  -7       9552.47       8111.38       170.02 o                         
   2   4  -7       1229.19       1287.76        53.95 o                         
   3   4  -7       5581.94       5505.02       146.56 o                         
   4   4  -7        196.41        154.91        26.84 o                         
   5   4  -7       7347.41       5895.01       124.00 o                         
   6   4  -7       2285.39       2427.66       107.22 o                         
   7   4  -7       4015.80       4054.13       103.63 o                         
   8   4  -7       2314.09       2091.92        54.86 o                         
   9   4  -7       3029.02       2679.75        50.89 o                         
  10   4  -7        341.34        498.42        36.57 o                         
  11   4  -7        500.22        528.56        40.83 o                         
  12   4  -7        705.66        739.73        32.85 o                         
  13   4  -7        491.67        504.08        22.97 o                         
  14   4  -7       1445.04       1489.61        56.00 o                         
  15   4  -7       1401.82       1670.16        38.77 o                         
  16   4  -7        138.19        189.65        16.54 o                         
  17   4  -7        989.86       1050.65        33.10 o                         
  18   4  -7        728.38        704.18        30.69 o                         
  19   4  -7        563.52        669.48        29.26 o                         
  20   4  -7         19.45         12.05        12.39 o                         
   0   5  -7      29431.79      29006.63       702.32 o                         
   1   5  -7       8204.81       7877.12       184.83 o                         
   2   5  -7       3815.10       4028.03       240.02 o                         
   3   5  -7       1724.48       1640.35        44.56 o                         
   4   5  -7       6453.95       6251.46       124.93 o                         
   5   5  -7       1308.91       1380.03        45.57 o                         
   6   5  -7       1215.96       1317.69        42.26 o                         
   7   5  -7       1207.08       1123.72        45.59 o                         
   8   5  -7       2125.12       2498.73        61.69 o                         
   9   5  -7       2097.44       1976.92        48.59 o                         
  10   5  -7       9965.38       9766.98       147.91 o                         
  11   5  -7        807.53        856.24        31.83 o                         
  12   5  -7       2082.65       2044.91        50.99 o                         
  13   5  -7       1531.85       1545.18        35.79 o                         
  14   5  -7       2884.93       2945.67        69.20 o                         
  15   5  -7        187.69        288.73        19.54 o                         
  16   5  -7        347.37        316.22        28.53 o                         
  17   5  -7        282.56        281.21        17.51 o                         
  18   5  -7       1213.85       1404.95        43.16 o                         
  19   5  -7        163.27        176.67        14.61 o                         
  20   5  -7        828.01        656.88        48.45 o                         
   1   6  -7       8139.26       7496.62       208.63 o                         
   2   6  -7       4032.57       4064.09       102.56 o                         
   3   6  -7       7237.15       6554.40       167.84 o                         
   4   6  -7       3395.41       3442.63        87.08 o                         
   5   6  -7       4340.67       3816.52       114.71 o                         
   6   6  -7       5143.69       4633.67       140.22 o                         
   7   6  -7       2694.66       2473.27        57.76 o                         
   8   6  -7       4845.24       4665.39       124.33 o                         
   9   6  -7       6754.22       6419.79       193.57 o                         
  10   6  -7       1587.80       1451.90        56.43 o                         
  11   6  -7       1288.72       1378.38        43.57 o                         
  12   6  -7        610.42        625.16        28.06 o                         
  13   6  -7       1804.70       1827.48        46.76 o                         
  14   6  -7        734.14        856.48        30.45 o                         
  15   6  -7       1273.76       1537.25        43.94 o                         
  16   6  -7       1229.02       1273.68        36.82 o                         
  17   6  -7        476.73        495.53        23.60 o                         
  18   6  -7        498.52        543.59        31.01 o                         
  19   6  -7        453.97        473.80        50.82 o                         
   0   7  -7       5342.40       5210.52       135.61 o                         
   1   7  -7       1268.42       1273.08        40.69 o                         
   2   7  -7      16355.31      15074.17       270.04 o                         
   3   7  -7        410.29        425.42        25.91 o                         
   4   7  -7       2915.47       2682.60        67.93 o                         
   5   7  -7         97.64        146.59        23.97 o                         
   6   7  -7       3957.43       3525.95       134.27 o                         
   7   7  -7       1287.26       1448.54        65.20 o                         
   8   7  -7       6565.12       6264.33       156.48 o                         
   9   7  -7          0.94         20.46        23.71 o                         
  10   7  -7        652.96        634.29        30.82 o                         
  11   7  -7        563.61        595.69        27.20 o                         
  12   7  -7       4183.63       4516.02       106.43 o                         
  13   7  -7        125.51        180.54        20.48 o                         
  14   7  -7        454.02        500.99        24.53 o                         
  15   7  -7        628.95        651.41        27.05 o                         
  16   7  -7        954.79       1057.06        33.12 o                         
  17   7  -7        148.51        182.00        16.96 o                         
  18   7  -7        520.20        565.68        47.72 o                         
   1   8  -7       2619.04       2883.96        79.74 o                         
   2   8  -7        530.58        548.01        29.95 o                         
   3   8  -7       2891.19       3019.95        78.63 o                         
   4   8  -7        624.08        639.97        31.96 o                         
   5   8  -7       4565.41       4859.31       120.96 o                         
   6   8  -7       1479.76       1378.51        46.15 o                         
   7   8  -7       3098.16       3060.40        94.50 o                         
   8   8  -7        696.57        699.65        33.47 o                         
   9   8  -7       1907.17       1979.32        71.39 o                         
  10   8  -7        240.58        270.39        25.96 o                         
  11   8  -7        190.63        251.75        21.47 o                         
  12   8  -7        191.29        203.42        21.51 o                         
  13   8  -7        177.83        188.00        18.30 o                         
  14   8  -7        289.03        336.75        20.22 o                         
  15   8  -7        981.63       1110.24        35.86 o                         
  16   8  -7        414.46        530.42        22.52 o                         
  17   8  -7         43.65         64.71        19.35 o                         
   0   9  -7        577.81        518.35        42.17 o                         
   1   9  -7       2323.41       2204.18        79.95 o                         
   2   9  -7        415.67        449.92        48.18 o                         
   3   9  -7       1035.74       1010.95        51.22 o                         
   4   9  -7        476.35        521.17        32.72 o                         
   5   9  -7         28.25         56.22        22.21 o                         
   6   9  -7        583.05        652.89        66.95 o                         
   7   9  -7        215.85        272.82        29.26 o                         
   8   9  -7        378.02        428.39        33.54 o                         
   9   9  -7        972.51       1004.36        40.93 o                         
  10   9  -7         93.11        100.22        22.86 o                         
  11   9  -7        318.78        354.79        30.30 o                         
  12   9  -7         69.02         90.11        16.45 o                         
  13   9  -7       1175.99       1371.94        84.48 o                         
  14   9  -7         11.63         14.27        13.95 o                         
  15   9  -7         76.77         71.02        14.18 o                         
   1  10  -7       1218.76       1301.17       170.45 o                         
   2  10  -7          3.15         37.34        26.42 o                         
   3  10  -7         76.26         67.85        24.38 o                         
   4  10  -7        104.47        110.67        25.85 o                         
   5  10  -7       5480.45       5718.80       190.15 o                         
   6  10  -7        384.96        396.30        58.08 o                         
   7  10  -7        426.38        458.89        48.92 o                         
   8  10  -7        181.67        234.57        34.99 o                         
   9  10  -7       2579.51       2762.44       110.94 o                         
  10  10  -7        250.07        306.68        24.45 o                         
  11  10  -7       1060.94        950.64        37.09 o                         
  12  10  -7          4.07         17.69        12.12 o                         
  13  10  -7        314.91        181.81        19.67 o                         
   0  11  -7        314.95        359.18        62.65 o                         
   1  11  -7        494.36        560.30        72.39 o                         
   2  11  -7       2746.44       3439.52       154.80 o                         
   3  11  -7        398.37        421.34        36.97 o                         
   4  11  -7       1501.44       1555.75        89.35 o                         
   5  11  -7        184.75        172.72        27.15 o                         
   6  11  -7        580.71        596.36        34.40 o                         
   7  11  -7         27.93         34.87        27.49 o                         
   8  11  -7       1646.14       1676.10        68.12 o                         
   9  11  -7         94.29         90.12        14.29 o                         
  10  11  -7        285.07        305.18        46.88 o                         
   1  12  -7        442.31        531.53        45.43 o                         
   2  12  -7         33.84         61.61        20.74 o                         
   3  12  -7        510.11        529.15        42.25 o                         
   4  12  -7        101.25        131.43        23.10 o                         
   5  12  -7        149.18        124.66        21.51 o                         
   7  12  -7       1068.00        784.00        63.45 o                         
   0   0  -6      35860.13      36394.97      1518.13 o                         
   2   0  -6      42016.27      49706.61      1299.81 o                         
   4   0  -6      36488.18      37015.69      1096.50 o                         
   6   0  -6       7241.65       8371.58       249.44 o                         
   8   0  -6      24086.72      24892.95       675.11 o                         
  10   0  -6       9052.55       7555.83       232.73 o                         
  12   0  -6      15137.07      14512.75       229.09 o                         
  14   0  -6       2205.08       2087.12        73.29 o                         
  16   0  -6       1491.89       1375.17        56.77 o                         
  18   0  -6       2595.73       2533.05       128.17 o                         
  20   0  -6        445.05        371.66        28.65 o                         
  22   0  -6       3217.56       2073.37       131.06 o                         
   1   1  -6       3889.09       4497.00       106.77 o                         
   2   1  -6       4258.55       4200.28       107.39 o                         
   3   1  -6      14199.31      14105.79       331.21 o                         
   4   1  -6       8841.85       8189.11       190.85 o                         
   5   1  -6      11951.00      13018.56       287.93 o                         
   6   1  -6      12689.28      12589.65       283.23 o                         
   7   1  -6       6596.51       6190.02       153.25 o                         
   8   1  -6       6839.85       6137.67       168.80 o                         
   9   1  -6       5122.36       4969.16       131.01 o                         
  10   1  -6        485.46        404.96        27.55 o                         
  11   1  -6       3856.98       3872.85       169.95 o                         
  12   1  -6        635.73        633.45        19.73 o                         
  13   1  -6       1249.39       1236.67        76.91 o                         
  14   1  -6       1444.82       1353.70        29.47 o                         
  15   1  -6       4661.39       4863.60       104.98 o                         
  16   1  -6       1768.65       1883.56        39.50 o                         
  17   1  -6       1223.32       1174.58        34.18 o                         
  18   1  -6       1135.60       1185.67        42.04 o                         
  19   1  -6       1898.90       1860.81        45.07 o                         
  20   1  -6        438.20        392.69        20.64 o                         
  21   1  -6        847.77        731.04        38.15 o                         
  22   1  -6        152.51        107.33        15.62 o                         
   0   2  -6       1166.73       1036.58       111.21 o                         
   1   2  -6      17974.07      17173.30       301.52 o                         
   2   2  -6       4925.53       4561.42        94.55 o                         
   3   2  -6       5057.04       5287.29       119.46 o                         
   4   2  -6       4534.98       4162.57       193.65 o                         
   5   2  -6      13971.42      14987.33       298.00 o                         
   6   2  -6       2933.84       2983.09        90.81 o                         
   7   2  -6         59.49         64.18        26.61 o                         
   8   2  -6       3446.47       3531.22       117.96 o                         
   9   2  -6       5592.73       5645.27       129.03 o                         
  10   2  -6       1170.08       1181.49        50.76 o                         
  11   2  -6      11820.05      11518.55       161.20 o                         
  12   2  -6       1336.31       1249.20        30.70 o                         
  13   2  -6       1859.26       1842.70        41.88 o                         
  14   2  -6        711.08        805.08        44.46 o                         
  15   2  -6       1180.77       1163.33        36.42 o                         
  16   2  -6        200.08        248.48        16.08 o                         
  17   2  -6         84.21        111.94        15.11 o                         
  18   2  -6         92.51        102.45        16.56 o                         
  19   2  -6        460.11        460.65        29.23 o                         
  20   2  -6         37.85         29.63        18.75 o                         
  21   2  -6        440.71        440.01        42.69 o                         
   1   3  -6       8576.73       9482.45       181.67 o                         
   2   3  -6       3243.43       3125.30        80.10 o                         
   3   3  -6      13469.01      13641.02       260.37 o                         
   4   3  -6        869.40       1202.53        41.52 o                         
   5   3  -6      32196.46      34715.82       628.52 o                         
   6   3  -6       3175.62       3449.03       130.60 o                         
   7   3  -6      14917.97      14321.40       327.18 o                         
   8   3  -6       1759.48       2030.25        53.67 o                         
   9   3  -6       8383.94       8623.87       234.39 o                         
  10   3  -6       2742.69       2782.37        78.24 o                         
  11   3  -6       4203.06       3912.17        63.92 o                         
  12   3  -6        253.39        366.36        16.96 o                         
  13   3  -6        216.35        212.30        16.57 o                         
  14   3  -6        170.34        201.05        21.76 o                         
  15   3  -6       2638.89       2430.95        47.48 o                         
  16   3  -6        893.17        886.78        27.59 o                         
  17   3  -6       1638.54       1753.60        43.28 o                         
  18   3  -6        118.10        120.64        16.58 o                         
  19   3  -6        784.25        890.80        37.36 o                         
  20   3  -6         51.23         35.20        15.79 o                         
  21   3  -6        606.96        537.66        41.57 o                         
   0   4  -6      16426.86      14679.74       370.28 o                         
   1   4  -6      10467.61       9619.79       205.36 o                         
   2   4  -6      17524.72      16848.58       301.61 o                         
   3   4  -6       2699.68       2416.05        60.99 o                         
   4   4  -6       4898.38       3648.12        95.90 o                         
   5   4  -6        206.00        193.55        23.94 o                         
   6   4  -6       5913.91       5384.49       158.91 o                         
   7   4  -6        138.19        249.01        22.86 o                         
   8   4  -6       8733.12       8403.68       178.18 o                         
   9   4  -6       5644.41       5596.54       101.22 o                         
  10   4  -6       5436.58       4631.26        75.54 o                         
  11   4  -6       3053.84       2942.22        47.59 o                         
  12   4  -6       5009.23       5086.24        77.45 o                         
  13   4  -6       4364.61       4401.95        73.53 o                         
  14   4  -6       2954.79       2789.54        81.05 o                         
  15   4  -6        246.28        311.85        17.91 o                         
  16   4  -6       1358.11       1510.38        73.62 o                         
  17   4  -6        263.89        307.31        21.86 o                         
  18   4  -6       1047.18       1455.37        43.95 o                         
  19   4  -6        154.06        145.21        20.43 o                         
  20   4  -6        304.63        296.25        21.09 o                         
  21   4  -6        109.89         95.53        19.11 o                         
   1   5  -6       6268.06       5095.67       137.94 o                         
   2   5  -6       2607.72       2922.67        79.40 o                         
   3   5  -6      10679.68       8816.58       192.52 o                         
   4   5  -6       2117.94       1978.05        50.19 o                         
   5   5  -6       9189.92       8509.39       183.41 o                         
   6   5  -6       6064.23       5779.56       126.79 o                         
   7   5  -6       4119.57       3764.27        83.54 o                         
   8   5  -6        835.81        706.29        40.75 o                         
   9   5  -6       7338.32       6632.17       104.79 o                         
  10   5  -6       1219.59       1267.20        54.35 o                         
  11   5  -6       3170.43       3103.93        93.53 o                         
  12   5  -6        197.39        256.69        17.07 o                         
  13   5  -6       2762.24       2641.16        74.05 o                         
  14   5  -6        226.69        330.80        31.53 o                         
  15   5  -6       1270.26       1395.31        57.23 o                         
  16   5  -6       1893.30       1897.73        53.64 o                         
  17   5  -6       1970.85       2088.45        53.19 o                         
  18   5  -6        801.72        907.00        35.56 o                         
  19   5  -6        984.52        860.39        61.74 o                         
  20   5  -6        304.09        217.91        20.33 o                         
   0   6  -6      10400.86      10827.88       316.12 o                         
   1   6  -6        568.69        570.88        37.76 o                         
   2   6  -6       5725.75       4837.11       270.93 o                         
   3   6  -6        702.57        699.73        32.86 o                         
   4   6  -6        777.26        792.71        46.80 o                         
   5   6  -6        513.11        515.40        25.90 o                         
   6   6  -6       1610.14       1397.50        39.66 o                         
   7   6  -6         66.19         50.00        15.29 o                         
   8   6  -6        853.92        827.08        42.47 o                         
   9   6  -6       2132.67       2098.90        68.78 o                         
  10   6  -6       3574.41       3610.93       111.44 o                         
  11   6  -6        398.76        593.64        27.25 o                         
  12   6  -6       1152.94       1104.85        38.63 o                         
  13   6  -6       1188.79       1130.91        36.48 o                         
  14   6  -6       1549.05       1428.61        38.82 o                         
  15   6  -6        258.67        334.52        20.45 o                         
  16   6  -6        615.30        656.84        24.13 o                         
  17   6  -6        106.79         67.94        14.46 o                         
  18   6  -6          6.19         10.71        14.19 o                         
  19   6  -6        370.52        364.77        21.78 o                         
   1   7  -6       2436.66       2155.27        81.83 o                         
   2   7  -6       2216.15       2251.34        47.69 o                         
   3   7  -6        309.48        268.77        19.67 o                         
   4   7  -6       3131.05       2803.19        74.01 o                         
   5   7  -6       3320.74       3224.25       196.48 o                         
   6   7  -6       3982.60       4046.65       115.50 o                         
   7   7  -6        613.37        583.69        41.13 o                         
   8   7  -6        470.55        475.97        39.53 o                         
   9   7  -6       1430.58       1352.36       195.04 o                         
  10   7  -6        432.57        504.50        30.37 o                         
  11   7  -6        947.16       1032.72        42.48 o                         
  12   7  -6        620.50        666.98        30.37 o                         
  13   7  -6        198.27        266.25        21.19 o                         
  14   7  -6        408.69        433.83        22.47 o                         
  15   7  -6        732.36        942.47        31.46 o                         
  16   7  -6        490.44        688.03        24.72 o                         
  17   7  -6        870.62        751.22        25.89 o                         
  18   7  -6        140.95        166.85        19.26 o                         
   0   8  -6       4557.68       3922.16       167.15 o                         
   1   8  -6       3718.67       3796.76        86.71 o                         
   2   8  -6       5778.90       5703.43       109.86 o                         
   3   8  -6        972.41        898.38        34.92 o                         
   4   8  -6       5505.26       5504.34       124.95 o                         
   5   8  -6         49.03         34.56        21.48 o                         
   6   8  -6       3360.75       3590.51       148.34 o                         
   7   8  -6         29.50         56.89        20.56 o                         
   8   8  -6       3159.07       3413.20        89.23 o                         
   9   8  -6        242.65        244.87        26.47 o                         
  10   8  -6       1557.41       1691.74        76.10 o                         
  11   8  -6         71.14        106.47        19.36 o                         
  12   8  -6       2049.84       2295.90        60.40 o                         
  13   8  -6        654.96        592.21        42.46 o                         
  14   8  -6       1255.81       1333.08        37.87 o                         
  15   8  -6          8.52         35.59        14.96 o                         
  16   8  -6        992.17       1147.03        36.50 o                         
  17   8  -6         97.01         43.86        22.03 o                         
   1   9  -6       3266.08       3517.90       101.76 o                         
   2   9  -6       1035.26       1083.08        44.77 o                         
   3   9  -6       4610.25       4609.30       117.50 o                         
   4   9  -6        150.15        132.90        25.30 o                         
   5   9  -6       3950.23       4284.89       103.39 o                         
   6   9  -6        598.78        590.07        41.67 o                         
   7   9  -6       2881.17       2899.78       106.54 o                         
   8   9  -6        578.19        718.69        37.71 o                         
   9   9  -6       1634.28       1844.41        65.75 o                         
  10   9  -6        158.31        130.30        28.79 o                         
  11   9  -6       1130.99       1173.80        77.31 o                         
  12   9  -6        136.69        145.62        15.96 o                         
  13   9  -6        925.95       1046.36        32.98 o                         
  14   9  -6        370.30        406.11        19.19 o                         
  15   9  -6        647.24        733.87        52.33 o                         
  16   9  -6         58.88         53.74        20.34 o                         
   0  10  -6       3164.76       3522.54       292.93 o                         
   1  10  -6        882.30        951.58        63.56 o                         
   2  10  -6        379.05        587.28        36.39 o                         
   3  10  -6        531.37        537.26        35.27 o                         
   4  10  -6        644.33        817.90        41.92 o                         
   5  10  -6        316.92        352.57        36.01 o                         
   6  10  -6       1057.07       1144.68        63.79 o                         
   7  10  -6        670.44        690.78        37.02 o                         
   8  10  -6         12.88         38.71        24.64 o                         
   9  10  -6        133.65        215.15        32.51 o                         
  10  10  -6       1071.22       1114.34        40.15 o                         
  11  10  -6        756.35        741.54        34.51 o                         
  12  10  -6        143.54        120.64        13.40 o                         
  13  10  -6        246.02        235.77        20.74 o                         
  14  10  -6        298.36        225.49        20.74 o                         
   1  11  -6        127.10         82.67        59.59 o                         
   2  11  -6        211.41        243.62        37.96 o                         
   3  11  -6        285.89        193.03        31.78 o                         
   4  11  -6        454.15        466.88        34.11 o                         
   5  11  -6        422.78        404.47        32.06 o                         
   6  11  -6          6.72         53.85        23.49 o                         
   7  11  -6        430.46        438.92        51.27 o                         
   8  11  -6        289.52        286.24        44.88 o                         
   9  11  -6        264.84        260.60        29.80 o                         
  10  11  -6         66.71         83.97        21.63 o                         
  11  11  -6         20.84         27.27        22.54 o                         
   0  12  -6       1853.69       2030.49       144.84 o                         
   1  12  -6        277.09        214.92        48.25 o                         
   2  12  -6       1000.25       1305.96        88.86 o                         
   3  12  -6        342.19        389.36        55.10 o                         
   4  12  -6       1794.61       1881.82        87.67 o                         
   5  12  -6         33.32         18.12        18.82 o                         
   6  12  -6        873.77        679.23        62.11 o                         
   7  12  -6        102.58        103.04        18.76 o                         
   1  13  -6        933.11        679.94        38.09 o                         
   2   0  -5      13915.52      15612.79       387.13 o                         
   4   0  -5      19575.22      19263.10       581.73 o                         
   6   0  -5      23556.63      24043.35       645.34 o                         
   8   0  -5      14398.85      13871.85       401.54 o                         
  10   0  -5       7533.57       8435.83       292.78 o                         
  12   0  -5       1884.17       2118.39        50.03 o                         
  14   0  -5         53.13         67.30        17.29 o                         
  16   0  -5       2369.10       2366.79        71.39 o                         
  18   0  -5        370.96        306.60        30.76 o                         
  20   0  -5        979.87       1005.13        45.30 o                         
  22   0  -5        206.04        202.36        21.25 o                         
   0   1  -5       3696.46       5130.37       195.96 o                         
   1   1  -5       4064.56       4942.55       110.15 o                         
   2   1  -5      36684.59      39587.17       821.78 o                         
   3   1  -5       7221.74       7205.93       194.17 o                         
   4   1  -5       4226.19       3782.77       155.93 o                         
   5   1  -5        589.11        880.74       164.74 o                         
   6   1  -5       8537.09       9715.78       220.24 o                         
   7   1  -5       1930.36       2114.13        65.78 o                         
   8   1  -5       6690.96       6352.87       167.00 o                         
   9   1  -5       2163.13       1829.71       165.03 o                         
  10   1  -5        308.28        390.50        32.97 o                         
  11   1  -5        201.09        265.14        32.94 o                         
  12   1  -5      11131.69      10533.57       132.74 o                         
  13   1  -5       2366.20       2364.15        36.18 o                         
  14   1  -5       2668.74       2593.29        43.61 o                         
  15   1  -5        308.19        406.68        16.31 o                         
  16   1  -5       1429.13       1457.62        31.85 o                         
  17   1  -5        478.75        539.51        23.00 o                         
  18   1  -5       2061.23       2049.97        50.82 o                         
  19   1  -5        127.12        153.68        18.41 o                         
  20   1  -5         63.16         63.64        16.24 o                         
  21   1  -5        408.89        337.32        24.59 o                         
  22   1  -5        857.77        632.10        36.20 o                         
   1   2  -5      22287.36      22813.09       411.50 o                         
   2   2  -5       5997.79       6184.27       119.36 o                         
   3   2  -5       8625.48       7931.21       137.60 o                         
   4   2  -5       6126.64       5968.34       114.47 o                         
   5   2  -5      47599.85      47755.59       888.78 o                         
   6   2  -5       2144.66       2254.32        73.08 o                         
   7   2  -5       5129.54       5010.87       240.31 o                         
   8   2  -5        880.37        766.66        59.14 o                         
   9   2  -5      21457.88      20712.42       425.46 o                         
  10   2  -5       1810.62       2703.63       118.07 o                         
  11   2  -5       9991.73       9802.63       157.02 o                         
  12   2  -5       1289.29       1242.99        69.96 o                         
  13   2  -5       2497.97       2436.89        69.76 o                         
  14   2  -5        373.29        421.48        29.21 o                         
  15   2  -5       7069.90       7083.40       104.22 o                         
  16   2  -5        111.92        167.77        15.36 o                         
  17   2  -5        975.23        970.97        26.91 o                         
  18   2  -5        988.82        954.66        31.05 o                         
  19   2  -5       1445.42       1589.81        42.61 o                         
  20   2  -5        148.77        146.90        19.08 o                         
  21   2  -5        642.37        698.36        40.05 o                         
  22   2  -5         42.57          4.87        13.31 o                         
   0   3  -5      18068.17      15636.46       364.70 o                         
   1   3  -5      13839.23      13285.00       235.95 o                         
   2   3  -5      11161.57       9852.23       191.77 o                         
   3   3  -5       5597.23       5377.98       110.32 o                         
   4   3  -5      29881.58      28343.30       493.73 o                         
   5   3  -5       4079.88       4386.37        95.86 o                         
   6   3  -5       8610.76       7517.27       157.94 o                         
   7   3  -5       2866.42       2452.83        82.27 o                         
   8   3  -5       4886.85       4186.85       126.30 o                         
   9   3  -5       4206.02       4513.74       122.66 o                         
  10   3  -5       5130.31       4739.11       110.06 o                         
  11   3  -5       1930.75       1697.46        33.35 o                         
  12   3  -5       2800.96       2851.12        44.93 o                         
  13   3  -5       5838.11       5998.40        90.94 o                         
  14   3  -5       1352.11       1388.61        40.62 o                         
  15   3  -5       1195.51       1121.97        30.32 o                         
  16   3  -5        752.04        960.14        50.70 o                         
  17   3  -5        216.03        240.25        17.33 o                         
  18   3  -5        719.68        910.57        59.67 o                         
  19   3  -5         74.39        138.96        16.82 o                         
  20   3  -5        589.06        482.80        29.01 o                         
  21   3  -5         55.07         43.03        20.78 o                         
   1   4  -5       2069.33       2022.18        61.10 o                         
   2   4  -5       1597.11       1828.59        66.97 o                         
   3   4  -5       9551.38       7760.74       221.04 o                         
   4   4  -5        879.06       1179.02        46.36 o                         
   5   4  -5       5245.76       6152.93       129.76 o                         
   6   4  -5       2838.13       2889.14       114.85 o                         
   7   4  -5       9379.05       8542.46       213.29 o                         
   8   4  -5        549.06        701.41        47.71 o                         
   9   4  -5         93.17        177.38        23.76 o                         
  10   4  -5       1928.49       1914.12        54.04 o                         
  11   4  -5       1081.13       1067.17        39.51 o                         
  12   4  -5        641.96        732.96        24.43 o                         
  13   4  -5       1101.47       1215.63        28.66 o                         
  14   4  -5         11.70          4.94        13.98 o                         
  15   4  -5       1831.10       1808.49        37.74 o                         
  16   4  -5        552.38        580.01        30.52 o                         
  17   4  -5        672.70        711.10        30.68 o                         
  18   4  -5        165.56        186.06        19.04 o                         
  19   4  -5        691.44        723.19        28.71 o                         
  20   4  -5        344.56        269.87        22.28 o                         
  21   4  -5        143.98        146.60        18.14 o                         
   0   5  -5       5936.68       6230.43       562.60 o                         
   1   5  -5       6820.16       6481.69       189.19 o                         
   2   5  -5       7646.04       7664.57       186.59 o                         
   3   5  -5       2729.72       3143.75        89.65 o                         
   4   5  -5       2003.41       1963.99       193.95 o                         
   5   5  -5        354.30        556.07        40.22 o                         
   6   5  -5       1577.09       1754.09       126.90 o                         
   7   5  -5       3587.54       3464.31        82.61 o                         
   8   5  -5       3252.81       3046.88        59.30 o                         
   9   5  -5        417.46        438.44        18.84 o                         
  10   5  -5         77.62        166.30        14.75 o                         
  11   5  -5       2086.44       1891.97        37.75 o                         
  12   5  -5       4891.24       4843.13        80.16 o                         
  13   5  -5        249.47        285.19        16.67 o                         
  14   5  -5        568.46        606.45        33.81 o                         
  15   5  -5       1445.60       1438.92        38.07 o                         
  16   5  -5       1465.00       1414.25        42.52 o                         
  17   5  -5        169.39        161.33        27.12 o                         
  18   5  -5        290.34        311.76        24.72 o                         
  19   5  -5         63.47        122.49        18.83 o                         
  20   5  -5         32.14         38.65        12.50 o                         
   1   6  -5       8097.37       7258.27       203.82 o                         
   2   6  -5        570.51        574.88        29.57 o                         
   3   6  -5      13060.90      11018.19       243.32 o                         
   4   6  -5       4025.13       3633.84        92.41 o                         
   5   6  -5       3734.22       3352.64        81.38 o                         
   6   6  -5       2010.01       1932.65        53.52 o                         
   7   6  -5       6869.24       5802.12       114.94 o                         
   8   6  -5       4006.35       3993.88       117.09 o                         
   9   6  -5       4365.88       4267.63       113.75 o                         
  10   6  -5        570.61        569.65        28.61 o                         
  11   6  -5       4586.30       4189.35       113.77 o                         
  12   6  -5       1601.31       1774.58       100.99 o                         
  13   6  -5       1008.26       1152.68        41.37 o                         
  14   6  -5       1084.86       1177.54        47.62 o                         
  15   6  -5        683.36        850.13        31.82 o                         
  16   6  -5        426.45        458.48        24.59 o                         
  17   6  -5       1614.09       1742.91        51.56 o                         
  18   6  -5        681.93        776.71        39.81 o                         
  19   6  -5        385.26        346.41        33.08 o                         
   0   7  -5      18849.99      17683.87       377.43 o                         
   1   7  -5        579.01        694.70        27.32 o                         
   2   7  -5       1670.38       1439.29        49.18 o                         
   3   7  -5        309.41        303.58        19.13 o                         
   4   7  -5       9428.12       8346.59       205.26 o                         
   5   7  -5        313.92        349.63        37.97 o                         
   6   7  -5       4388.37       3926.81        85.53 o                         
   7   7  -5         97.52         71.90        18.06 o                         
   8   7  -5       2515.83       2398.24        91.26 o                         
   9   7  -5        682.28        815.52        61.21 o                         
  10   7  -5       7949.72       7913.66       174.08 o                         
  11   7  -5        101.38        176.12        27.85 o                         
  12   7  -5        534.96        577.88        31.21 o                         
  13   7  -5         22.32         32.77        17.62 o                         
  14   7  -5       3137.35       3442.03        77.58 o                         
  15   7  -5        368.82        414.49        27.51 o                         
  16   7  -5        855.84        948.54        31.91 o                         
  17   7  -5          8.39         13.09        12.68 o                         
  18   7  -5        301.06        303.05        22.09 o                         
  19   7  -5        238.22        173.22        21.57 o                         
   1   8  -5       1123.03       1209.72        58.34 o                         
   2   8  -5        289.84        315.16        18.78 o                         
   3   8  -5       2097.93       2210.60        53.65 o                         
   4   8  -5       1663.51       1507.78        44.42 o                         
   5   8  -5         28.37         61.51        18.33 o                         
   6   8  -5       2975.19       3158.81        76.68 o                         
   7   8  -5       2962.92       3016.61       128.56 o                         
   8   8  -5       1166.19       1108.85        54.18 o                         
   9   8  -5        130.39        197.65        25.94 o                         
  10   8  -5        900.66        985.26        44.93 o                         
  11   8  -5        641.01        632.59        31.40 o                         
  12   8  -5        475.16        568.40        24.25 o                         
  13   8  -5        544.98        632.62        25.44 o                         
  14   8  -5        622.00        581.28        22.94 o                         
  15   8  -5        351.78        378.34        20.22 o                         
  16   8  -5        922.13        948.74        37.78 o                         
  17   8  -5        462.16        481.83        26.65 o                         
   0   9  -5        203.10        124.35        24.81 o                         
   1   9  -5        592.95        575.61        29.72 o                         
   2   9  -5       1577.80       1541.83        43.98 o                         
   3   9  -5        876.05        842.40        34.45 o                         
   4   9  -5         86.06         85.13        22.49 o                         
   5   9  -5        617.09        603.50        34.07 o                         
   6   9  -5       1475.11       1553.92        55.66 o                         
   7   9  -5        230.34        288.77        34.02 o                         
   8   9  -5         56.81        112.15        24.64 o                         
   9   9  -5         50.76         75.81        24.88 o                         
  10   9  -5        708.85        876.47        45.48 o                         
  11   9  -5        688.82        713.35        37.57 o                         
  12   9  -5        268.46        373.75        18.88 o                         
  13   9  -5        324.99        360.97        22.21 o                         
  14   9  -5        169.76        217.42        16.03 o                         
  15   9  -5        183.02        183.73        17.69 o                         
  16   9  -5         86.63         64.97        25.34 o                         
   1  10  -5       1271.24       1365.39        71.04 o                         
   2  10  -5        304.41        344.76        30.92 o                         
   3  10  -5       4785.52       4788.91       142.14 o                         
   4  10  -5         86.76        146.22        27.35 o                         
   5  10  -5       2119.13       2058.32       118.51 o                         
   6  10  -5        173.35        206.77        36.28 o                         
   7  10  -5       2963.33       3227.12       113.12 o                         
   8  10  -5        119.32        131.29        28.17 o                         
   9  10  -5        909.41        979.14        61.87 o                         
  10  10  -5         28.58         54.19        15.78 o                         
  11  10  -5        957.54        912.18        31.59 o                         
  12  10  -5          7.85         23.46        14.37 o                         
  13  10  -5        626.17        687.49       201.88 o                         
  14  10  -5         61.61         54.64        22.68 o                         
   0  11  -5       2110.24       2431.28       177.88 o                         
   1  11  -5        619.34        598.78        54.62 o                         
   2  11  -5       1091.24       1380.00        58.69 o                         
   3  11  -5       1124.92       1226.91        54.50 o                         
   4  11  -5       1351.38       1443.71        68.30 o                         
   5  11  -5        366.63        311.57        30.48 o                         
   6  11  -5       1653.80       1958.47        84.43 o                         
   7  11  -5         30.52         63.80        31.76 o                         
   8  11  -5        688.31        796.46        46.98 o                         
   9  11  -5        411.50        443.58        51.64 o                         
  10  11  -5       1821.27       1733.04        75.05 o                         
  11  11  -5         89.80         69.29        34.58 o                         
   1  12  -5        398.93        441.53        61.45 o                         
   2  12  -5         40.13         89.32        32.23 o                         
   3  12  -5        593.82        588.37        56.70 o                         
   4  12  -5         83.39        142.19        30.08 o                         
   5  12  -5       1054.50       1047.31        69.71 o                         
   6  12  -5        590.77        551.93        31.56 o                         
   7  12  -5        420.42        340.75        54.19 o                         
   8  12  -5        318.21        303.86        39.33 o                         
   9  12  -5        380.77        313.55        35.35 o                         
   0  13  -5        104.91         98.06        30.79 o                         
   1  13  -5         84.44         78.16        21.28 o                         
   2  13  -5        236.59        133.20        28.09 o                         
   0   0  -4      83477.95      99698.09      3315.07 o                         
   2   0  -4     218502.36     238212.50      6865.71 o                         
   4   0  -4      50587.59      53244.12      1393.84 o                         
   6   0  -4      12321.84      13292.95       327.85 o                         
   8   0  -4      22345.64      21912.17       789.95 o                         
  10   0  -4       2667.21       2439.62       109.33 o                         
  12   0  -4      15339.76      13979.01       290.74 o                         
  14   0  -4        124.66         92.52        16.76 o                         
  16   0  -4       4469.21       4279.59        91.79 o                         
  18   0  -4        251.03        226.48        26.12 o                         
  20   0  -4       3261.93       3152.83       119.00 o                         
  22   0  -4        728.37        653.72        41.77 o                         
   1   1  -4      11391.40      11127.65       214.76 o                         
   2   1  -4        339.77        415.07        23.27 o                         
   3   1  -4       8947.11       9813.64       354.10 o                         
   4   1  -4       7343.70       6820.48       211.04 o                         
   5   1  -4      29729.33      30041.82       594.59 o                         
   6   1  -4      16318.41      17259.39       332.06 o                         
   7   1  -4       5615.32       5665.75       150.71 o                         
   8   1  -4       6476.26       6132.73       135.37 o                         
   9   1  -4      12467.60      11621.83       272.29 o                         
  10   1  -4       4562.02       5065.63       135.57 o                         
  11   1  -4       3438.61       3333.39        90.17 o                         
  12   1  -4       1679.82       1546.35        33.02 o                         
  13   1  -4       1908.28       1827.01        38.68 o                         
  14   1  -4        182.99        168.19        12.48 o                         
  15   1  -4        386.65        257.76        15.19 o                         
  16   1  -4       1485.77       1617.91        34.85 o                         
  17   1  -4        163.50        164.07        16.85 o                         
  18   1  -4         95.01         71.13        17.47 o                         
  19   1  -4        541.87        614.51        27.73 o                         
  20   1  -4        427.88        422.44        22.12 o                         
  21   1  -4         50.99         66.42        16.00 o                         
  22   1  -4         16.39         21.90        17.95 o                         
   0   2  -4       9486.37       9746.18       201.44 o                         
   1   2  -4        732.87        498.71        22.21 o                         
   2   2  -4       4989.06       5819.33       107.27 o                         
   3   2  -4      11062.22      12180.88       201.14 o                         
   4   2  -4       3455.62       2785.73        63.51 o                         
   5   2  -4       6919.91       7570.81       298.33 o                         
   6   2  -4        167.10        230.45        33.23 o                         
   7   2  -4       2446.15       2574.84        95.96 o                         
   8   2  -4       3271.24       3892.42       107.21 o                         
   9   2  -4       7168.39       8010.34       232.71 o                         
  10   2  -4        758.79        674.51        40.71 o                         
  11   2  -4       4444.77       4088.29        94.71 o                         
  12   2  -4       1369.80       1356.95        25.41 o                         
  13   2  -4       3251.41       3408.35        55.18 o                         
  14   2  -4       1034.40       1023.66        24.45 o                         
  15   2  -4        361.15        430.70        34.50 o                         
  16   2  -4        467.85        501.29        40.84 o                         
  17   2  -4       1326.66       1324.75        35.35 o                         
  18   2  -4        338.20        317.48        21.00 o                         
  19   2  -4        748.66        814.61        35.89 o                         
  20   2  -4         12.52         20.65        16.97 o                         
  21   2  -4         76.35         68.38        20.57 o                         
  22   2  -4        119.75         68.07        16.37 o                         
   1   3  -4       5176.94       5513.32       137.12 o                         
   2   3  -4       3806.82       4486.78       123.45 o                         
   3   3  -4       1579.46       2298.24       136.96 o                         
   4   3  -4       4676.66       4836.18       104.61 o                         
   5   3  -4      13795.27      12589.83       267.47 o                         
   6   3  -4         56.59        143.50        22.21 o                         
   7   3  -4        183.71        347.05        63.54 o                         
   8   3  -4       3391.30       3218.27        95.76 o                         
   9   3  -4       5648.82       5064.60       119.48 o                         
  10   3  -4       2222.61       2213.47        69.97 o                         
  11   3  -4        524.34        504.93        19.60 o                         
  12   3  -4       1040.03       1043.81        52.53 o                         
  13   3  -4       1487.64       1563.77        48.20 o                         
  14   3  -4        959.56        932.33        29.42 o                         
  15   3  -4       2104.55       2163.21        42.68 o                         
  16   3  -4        644.26        769.28        52.28 o                         
  17   3  -4         29.88         28.13        16.06 o                         
  18   3  -4        298.69        277.39        20.04 o                         
  19   3  -4       1699.34       1673.16        43.47 o                         
  20   3  -4         69.06        111.26        41.59 o                         
  21   3  -4         18.82         34.72        30.96 o                         
   0   4  -4      29265.55      28937.13       860.52 o                         
   1   4  -4      11128.85      10549.97       250.88 o                         
   2   4  -4      24673.37      23028.85       402.73 o                         
   3   4  -4       4215.68       4221.60        87.79 o                         
   4   4  -4       9053.51       8051.42       252.07 o                         
   5   4  -4       1451.46       1371.75        45.89 o                         
   6   4  -4      25698.05      24635.32       454.70 o                         
   7   4  -4        788.74        683.27        42.39 o                         
   8   4  -4       8678.42       7745.87       139.72 o                         
   9   4  -4       2899.04       3197.10        83.48 o                         
  10   4  -4       5411.76       4954.37        86.89 o                         
  11   4  -4       2322.18       1916.49        37.47 o                         
  12   4  -4       5583.74       5087.74        80.77 o                         
  13   4  -4        707.72        852.23        23.57 o                         
  14   4  -4       1783.05       1840.54        37.10 o                         
  15   4  -4       1076.63       1014.69        24.98 o                         
  16   4  -4       2909.75       2801.41        61.79 o                         
  17   4  -4         12.23         18.11        17.83 o                         
  18   4  -4        884.98       1042.04        30.95 o                         
  19   4  -4         16.67          6.33        15.27 o                         
  20   4  -4        651.90        663.35        30.13 o                         
  21   4  -4         33.65         25.50        15.99 o                         
   1   5  -4       6310.00       4940.70       149.35 o                         
   2   5  -4       1655.02       1949.47        80.35 o                         
   3   5  -4      26678.32      23138.78       474.91 o                         
   4   5  -4       5323.68       5812.71       136.63 o                         
   5   5  -4       1277.65        872.44        39.68 o                         
   6   5  -4       7223.65       7407.14       178.48 o                         
   7   5  -4      12915.09      11040.61       220.00 o                         
   8   5  -4        727.77        948.64        59.05 o                         
   9   5  -4       3060.11       2960.08        55.94 o                         
  10   5  -4       1426.86       1409.43        30.62 o                         
  11   5  -4       4043.99       3591.30        62.47 o                         
  12   5  -4        392.46        432.50        20.03 o                         
  13   5  -4       2861.17       2984.55        56.30 o                         
  14   5  -4        180.87        246.61        17.25 o                         
  15   5  -4        248.43        268.00        18.68 o                         
  16   5  -4        805.73        734.27        31.88 o                         
  17   5  -4       2596.54       2859.93        66.19 o                         
  18   5  -4        110.26         99.12        18.14 o                         
  19   5  -4         22.45         34.29        20.44 o                         
  20   5  -4        223.55        208.12        19.05 o                         
   0   6  -4       8622.20       8051.63       291.87 o                         
   1   6  -4       2498.66       2551.61       112.60 o                         
   2   6  -4        571.03        788.70       105.04 o                         
   3   6  -4        150.04        175.43        30.05 o                         
   4   6  -4       5307.79       4812.44       138.03 o                         
   5   6  -4        554.76        417.31        46.41 o                         
   6   6  -4        480.58        376.72        22.47 o                         
   7   6  -4        400.06        314.09        25.97 o                         
   8   6  -4         69.48         92.09        18.79 o                         
   9   6  -4        155.04        203.28        19.74 o                         
  10   6  -4       1263.79       1194.09        40.71 o                         
  11   6  -4       4056.89       3680.55        88.42 o                         
  12   6  -4        670.65        619.96        37.01 o                         
  13   6  -4        110.47        170.96        22.07 o                         
  14   6  -4       2466.55       2565.46        67.07 o                         
  15   6  -4        215.14        241.11        21.53 o                         
  16   6  -4        105.31        104.54        17.75 o                         
  17   6  -4         74.26         85.72        15.82 o                         
  18   6  -4        224.50        239.17        19.32 o                         
  19   6  -4        183.99        176.66        16.46 o                         
  20   6  -4        138.20         71.96        23.08 o                         
   1   7  -4       2575.18       2535.97       190.08 o                         
   2   7  -4        170.16        212.04        18.56 o                         
   3   7  -4        936.11        906.44        82.84 o                         
   4   7  -4       6310.00       6025.29       121.43 o                         
   5   7  -4        631.58        606.47        56.65 o                         
   6   7  -4       1335.99       1304.74        44.50 o                         
   7   7  -4       1385.13       1250.80        59.08 o                         
   8   7  -4       1292.29       1151.58        67.37 o                         
   9   7  -4        466.01        520.24        47.81 o                         
  10   7  -4        241.73        315.40        27.95 o                         
  11   7  -4        374.26        446.64        64.47 o                         
  12   7  -4        645.42        671.17        32.24 o                         
  13   7  -4       1273.57       1430.28        41.63 o                         
  14   7  -4        480.46        515.60        25.26 o                         
  15   7  -4        376.81        417.60        23.75 o                         
  16   7  -4        293.66        322.48        21.31 o                         
  17   7  -4        943.66        959.36        34.42 o                         
  18   7  -4        398.62        402.32        38.97 o                         
  19   7  -4        205.01        181.97        18.38 o                         
   0   8  -4      11980.64      10827.12       246.36 o                         
   1   8  -4        446.61        469.34        23.80 o                         
   2   8  -4        272.36        242.44        17.18 o                         
   3   8  -4        437.08        448.01        22.68 o                         
   4   8  -4       7482.05       7115.96       158.92 o                         
   5   8  -4        429.15        467.79        46.29 o                         
   6   8  -4       4820.80       4628.40       125.41 o                         
   7   8  -4        369.92        447.88        45.67 o                         
   8   8  -4       1635.29       1435.62        62.41 o                         
   9   8  -4          2.97         22.45        23.59 o                         
  10   8  -4       6593.08       6444.45       273.30 o                         
  11   8  -4        505.71        669.69        37.24 o                         
  12   8  -4        382.40        388.09        23.89 o                         
  13   8  -4        349.44        323.17        19.98 o                         
  14   8  -4       2332.48       2558.80        71.20 o                         
  15   8  -4        392.35        415.19        22.08 o                         
  16   8  -4        537.11        561.52        26.85 o                         
  17   8  -4         59.41         91.75        15.73 o                         
   1   9  -4       5421.72       5430.96       114.56 o                         
   2   9  -4         26.04         23.63        18.02 o                         
   3   9  -4       9522.70       9754.95       256.94 o                         
   4   9  -4       1219.93       1087.31        39.06 o                         
   5   9  -4       1473.97       1580.09        49.11 o                         
   6   9  -4       1228.85       1352.21        62.75 o                         
   7   9  -4       4064.15       4326.45       125.73 o                         
   8   9  -4        451.27        384.98        33.56 o                         
   9   9  -4        842.37       1056.39        52.42 o                         
  10   9  -4        127.33        168.33        28.58 o                         
  11   9  -4       2484.74       2511.08        68.19 o                         
  12   9  -4         50.35         62.14        16.10 o                         
  13   9  -4        887.21        942.62        29.83 o                         
  14   9  -4        349.26        358.63        18.74 o                         
  15   9  -4        520.48        524.14        23.13 o                         
  16   9  -4         98.10        110.88        11.67 o                         
   0  10  -4         57.18        116.33        28.22 o                         
   1  10  -4       1683.01       1577.78        50.86 o                         
   2  10  -4       1394.55       1563.74        55.05 o                         
   3  10  -4       1422.90       1384.69        47.55 o                         
   4  10  -4        668.46        811.54        41.86 o                         
   5  10  -4        108.64        136.62        31.39 o                         
   6  10  -4        387.36        486.84        35.68 o                         
   7  10  -4       1247.21       1334.72        52.67 o                         
   8  10  -4       1736.95       1776.97        62.54 o                         
   9  10  -4        601.09        639.41        32.83 o                         
  10  10  -4         77.76         87.99        18.39 o                         
  11  10  -4        610.33        664.39        23.19 o                         
  12  10  -4        585.33        628.11        24.91 o                         
  13  10  -4        111.36        121.91        16.50 o                         
  14  10  -4         93.07        106.29        25.82 o                         
   1  11  -4          7.29         29.96        27.50 o                         
   2  11  -4         20.17         58.07        25.10 o                         
   3  11  -4        293.36        291.37        27.01 o                         
   4  11  -4        146.01        141.40        27.99 o                         
   5  11  -4        315.80        327.65        31.95 o                         
   6  11  -4         15.64         38.09        26.95 o                         
   7  11  -4       1373.94       1306.72        62.82 o                         
   8  11  -4          3.28         47.15        27.56 o                         
   9  11  -4        215.02        211.81        21.35 o                         
  10  11  -4        126.95        113.97        19.21 o                         
  11  11  -4         18.16         44.36        22.09 o                         
  12  11  -4        210.46        175.46        26.92 o                         
   0  12  -4        817.85        941.63        86.67 o                         
   1  12  -4        123.79        132.32        46.55 o                         
   2  12  -4        294.56        312.67        29.72 o                         
   3  12  -4         26.09         75.55        30.01 o                         
   4  12  -4       1653.29       1708.79       246.22 o                         
   5  12  -4         83.96        112.58        30.19 o                         
   6  12  -4        592.41        659.44        40.47 o                         
   7  12  -4         81.09         42.04        23.90 o                         
   8  12  -4        219.55        224.89        27.90 o                         
   9  12  -4        414.39        310.26        38.98 o                         
   1  13  -4       1555.71       1429.10        99.39 o                         
   3  13  -4        542.50        357.59        37.52 o                         
   2   0  -3      13275.15      14940.89       445.95 o                         
   4   0  -3      54060.59      57791.64      1481.21 o                         
   6   0  -3      23363.97      24321.87       497.28 o                         
   8   0  -3       4357.63       3733.33       145.71 o                         
  10   0  -3       1008.73       1206.13        99.85 o                         
  12   0  -3        557.53        744.95        30.35 o                         
  14   0  -3        518.66        454.11        19.88 o                         
  16   0  -3       2154.72       2446.44        55.99 o                         
  18   0  -3       2033.59       1875.79        61.50 o                         
  20   0  -3        449.42        480.28        44.06 o                         
  22   0  -3        393.08        292.96        26.10 o                         
   0   1  -3      21419.84      23684.84       634.71 o                         
   1   1  -3       2309.78       2177.35        47.43 o                         
   2   1  -3      23247.42      22461.33       381.36 o                         
   3   1  -3        658.40        588.86        24.19 o                         
   4   1  -3       5495.88       6961.12       190.91 o                         
   5   1  -3       2786.01       2764.44        75.55 o                         
   6   1  -3       1513.74       1627.86        90.53 o                         
   7   1  -3        734.55        792.50        80.21 o                         
   8   1  -3       9825.68       9767.27       214.14 o                         
   9   1  -3       1418.71       1315.00       163.60 o                         
  10   1  -3       4333.38       4697.82       146.20 o                         
  11   1  -3        878.99        884.54        33.22 o                         
  12   1  -3      15891.44      15244.92       187.08 o                         
  13   1  -3       1021.00        969.26        29.28 o                         
  14   1  -3        624.81        597.62        16.83 o                         
  15   1  -3       1397.99       1391.56        49.19 o                         
  16   1  -3       4132.37       4097.74        68.53 o                         
  17   1  -3          5.00         24.25        14.67 o                         
  18   1  -3       1820.71       1792.11        41.69 o                         
  19   1  -3         34.04         31.72        17.30 o                         
  20   1  -3        733.81        660.55        28.21 o                         
  21   1  -3        116.52        146.18        19.94 o                         
  22   1  -3        605.21        576.84        59.57 o                         
   1   2  -3      14132.56      13878.72       276.56 o                         
   2   2  -3       7630.52       8454.05       168.24 o                         
   3   2  -3      20996.34      20645.50       372.84 o                         
   4   2  -3       6871.18       6401.53       126.65 o                         
   5   2  -3      62915.77      61320.61      1078.33 o                         
   6   2  -3       9235.30      10251.19       214.90 o                         
   7   2  -3       5308.55       5387.08       266.03 o                         
   8   2  -3        625.91        367.60        29.18 o                         
   9   2  -3      22338.51      21138.93       540.50 o                         
  10   2  -3       1053.18       1282.86        40.91 o                         
  11   2  -3       3095.80       2748.28        68.07 o                         
  12   2  -3        482.24        628.52        17.33 o                         
  13   2  -3       3172.12       2956.86        44.99 o                         
  14   2  -3         92.44        151.76        13.76 o                         
  15   2  -3       9775.83       9535.79       136.15 o                         
  16   2  -3        470.93        642.20        22.87 o                         
  17   2  -3        620.12        647.51        22.62 o                         
  18   2  -3        237.96        232.20        17.95 o                         
  19   2  -3       2365.56       2346.12        51.68 o                         
  20   2  -3         55.15         73.32        17.82 o                         
  21   2  -3        445.63        425.93        26.94 o                         
  22   2  -3         20.35         16.71        16.33 o                         
   0   3  -3       6674.27       4535.55       135.89 o                         
   1   3  -3      13209.37      14646.89       280.85 o                         
   2   3  -3       8665.75       6990.78       130.98 o                         
   3   3  -3      33317.04      35791.28       637.04 o                         
   4   3  -3      10594.05       8689.51       169.19 o                         
   5   3  -3        641.07        418.65        25.98 o                         
   6   3  -3      27463.61      26102.13       474.89 o                         
   7   3  -3        272.54        600.10        30.27 o                         
   8   3  -3       6830.94       5972.11       159.41 o                         
   9   3  -3        474.48        572.54        40.57 o                         
  10   3  -3       6920.85       7053.00       141.01 o                         
  11   3  -3       2282.20       1678.54        33.29 o                         
  12   3  -3       3312.29       2904.79        46.61 o                         
  13   3  -3       3654.85       3839.18        81.43 o                         
  14   3  -3       4611.54       4606.61        78.46 o                         
  15   3  -3        469.44        336.43        20.34 o                         
  16   3  -3       1286.31       1269.34        46.13 o                         
  17   3  -3         33.17         21.64        15.93 o                         
  18   3  -3       1309.92       1419.09        59.44 o                         
  19   3  -3        290.26        291.49        19.02 o                         
  20   3  -3       1688.21       1723.31        42.10 o                         
  21   3  -3         17.30          8.31        21.04 o                         
  22   3  -3        538.47        227.50        26.99 o                         
   1   4  -3       3354.39       2860.76       139.24 o                         
   2   4  -3        348.10        562.58        36.63 o                         
   3   4  -3       9508.77       7972.74       158.44 o                         
   4   4  -3        159.86        230.87        21.83 o                         
   5   4  -3      13158.36      14349.19       273.66 o                         
   6   4  -3       4835.44       5126.60       112.97 o                         
   7   4  -3       2750.68       2270.35       116.49 o                         
   8   4  -3       1110.11       1178.61        60.05 o                         
   9   4  -3       4969.39       5058.86       208.45 o                         
  10   4  -3        927.58        800.32        53.12 o                         
  11   4  -3       1063.28        971.22        22.10 o                         
  12   4  -3        347.37        481.74        50.74 o                         
  13   4  -3        139.27        169.70        14.76 o                         
  14   4  -3         36.90         62.25        13.40 o                         
  15   4  -3        374.45        374.63        17.47 o                         
  16   4  -3        567.11        582.71        23.46 o                         
  17   4  -3       2748.31       2823.07        71.95 o                         
  18   4  -3        266.30        340.15        22.60 o                         
  19   4  -3         41.99         57.87        19.52 o                         
  20   4  -3        128.33        130.75        21.71 o                         
  21   4  -3        684.48        578.71        58.95 o                         
   0   5  -3         51.41        246.90        67.49 o                         
   1   5  -3       3251.73       3029.96       106.96 o                         
   2   5  -3      22190.49      23276.17       530.78 o                         
   3   5  -3       3440.79       3689.21       103.39 o                         
   4   5  -3       2729.74       2970.69       176.09 o                         
   5   5  -3        260.98        187.16        26.96 o                         
   6   5  -3       1082.32       1173.51        55.35 o                         
   7   5  -3        388.51        275.41        24.33 o                         
   8   5  -3       2377.42       2276.36       127.06 o                         
   9   5  -3       1739.43       1938.52        44.00 o                         
  10   5  -3        451.88        386.11        37.59 o                         
  11   5  -3        674.61        590.64        19.03 o                         
  12   5  -3       1498.10       1407.12        36.45 o                         
  13   5  -3       1375.71       1611.69        66.64 o                         
  14   5  -3        144.54        155.89        17.38 o                         
  15   5  -3        425.48        453.86        28.95 o                         
  16   5  -3        930.90        991.06        28.89 o                         
  17   5  -3        116.88        157.74        18.55 o                         
  18   5  -3        294.31        292.34        25.88 o                         
  19   5  -3         54.87         22.35        20.46 o                         
  20   5  -3        121.85         83.89        20.02 o                         
  21   5  -3        280.92        163.93        24.44 o                         
   1   6  -3       9669.70       8276.79       322.49 o                         
   2   6  -3        182.16        179.72        29.25 o                         
   3   6  -3      15514.93      14041.84       344.16 o                         
   4   6  -3       6857.36       6644.96       184.97 o                         
   5   6  -3       5217.31       4410.53       163.25 o                         
   6   6  -3       7645.00       7931.29       164.01 o                         
   7   6  -3       8865.06       7694.40       151.54 o                         
   8   6  -3        461.46        399.44        25.16 o                         
   9   6  -3       1976.64       1610.03        54.62 o                         
  10   6  -3       1729.36       1779.07        79.74 o                         
  11   6  -3       5287.83       5223.21       127.96 o                         
  12   6  -3        299.81        320.31        25.24 o                         
  13   6  -3       2777.44       2825.83        86.18 o                         
  14   6  -3        261.51        243.33        22.09 o                         
  15   6  -3        557.10        578.71        43.55 o                         
  16   6  -3        700.99        720.43        26.94 o                         
  17   6  -3       1383.08       1471.32        40.42 o                         
  18   6  -3        440.42        468.38        24.43 o                         
  19   6  -3        477.04        447.91        30.87 o                         
  20   6  -3        139.47        119.72        27.14 o                         
   0   7  -3      20013.20      18342.18       470.83 o                         
   1   7  -3         61.18         61.64        22.97 o                         
   2   7  -3       2288.27       2192.70        58.17 o                         
   3   7  -3         40.77         60.89        18.47 o                         
   4   7  -3      10408.77       9571.48       224.20 o                         
   5   7  -3        632.56        597.15        61.93 o                         
   6   7  -3       5512.29       5156.35       110.03 o                         
   7   7  -3        389.16        379.93        22.30 o                         
   8   7  -3       1582.64       1535.26        62.89 o                         
   9   7  -3       1235.60       1218.28        75.72 o                         
  10   7  -3       6750.06       6690.45       150.31 o                         
  11   7  -3          6.94         28.62        21.04 o                         
  12   7  -3       1294.23       1279.05        37.80 o                         
  13   7  -3       1393.06       1279.56        46.98 o                         
  14   7  -3       2717.64       2889.33        70.61 o                         
  15   7  -3        167.59        215.56        20.03 o                         
  16   7  -3        113.80        173.21        17.56 o                         
  17   7  -3        457.93        429.89        20.81 o                         
  18   7  -3        453.71        490.30        25.05 o                         
  19   7  -3        176.96         97.16        22.99 o                         
   1   8  -3       1821.09       1961.73        51.45 o                         
   2   8  -3       1524.11       1566.49        42.80 o                         
   3   8  -3       1201.62       1229.88        42.93 o                         
   4   8  -3       4933.26       4638.90        98.67 o                         
   5   8  -3        390.92        395.47        24.57 o                         
   6   8  -3        771.73        862.21        36.89 o                         
   7   8  -3       3864.20       3807.51       129.70 o                         
   8   8  -3       2208.83       1827.98       101.46 o                         
   9   8  -3         48.37         76.23        28.04 o                         
  10   8  -3         40.57         34.14        22.40 o                         
  11   8  -3        757.16        831.96        38.12 o                         
  12   8  -3         55.61         43.46        17.31 o                         
  13   8  -3        610.28        593.97        27.90 o                         
  14   8  -3        626.51        644.45        26.93 o                         
  15   8  -3        412.51        420.51        24.02 o                         
  16   8  -3         95.79        120.84        17.48 o                         
  17   8  -3        909.47        888.61        39.99 o                         
  18   8  -3        560.85        514.97        44.66 o                         
   0   9  -3       4739.42       4507.64       150.33 o                         
   1   9  -3        667.28        677.76        28.82 o                         
   2   9  -3       1562.70       1432.49        63.71 o                         
   3   9  -3        879.32        913.28        34.47 o                         
   4   9  -3       2232.47       2085.22        55.12 o                         
   5   9  -3        573.45        564.61        32.24 o                         
   6   9  -3        427.60        375.53        25.36 o                         
   7   9  -3       1451.05       1427.03        66.98 o                         
   8   9  -3         43.49         78.78        37.01 o                         
   9   9  -3        111.08        178.00        34.28 o                         
  10   9  -3       1006.45       1073.22        42.55 o                         
  11   9  -3       1463.53       1510.26        59.90 o                         
  12   9  -3        433.31        421.92        25.70 o                         
  13   9  -3         22.04         41.55        17.06 o                         
  14   9  -3         49.34         88.89        16.56 o                         
  15   9  -3        724.38        807.88        33.16 o                         
  16   9  -3          9.28         20.94         9.78 o                         
   1  10  -3       1691.68       1845.94        55.55 o                         
   2  10  -3         57.84         97.48        21.39 o                         
   3  10  -3       5135.40       5229.06       130.28 o                         
   4  10  -3         29.27         51.33        21.37 o                         
   5  10  -3         93.99        113.00        25.49 o                         
   6  10  -3        129.71         85.19        33.43 o                         
   7  10  -3       5005.39       5333.77       174.59 o                         
   8  10  -3         59.89         89.00        19.95 o                         
   9  10  -3        386.18        414.24        27.92 o                         
  10  10  -3         15.89         39.48        18.89 o                         
  11  10  -3       1123.75       1192.16        34.52 o                         
  12  10  -3         86.64         93.68        16.08 o                         
  13  10  -3       1183.56       1342.42        51.73 o                         
  14  10  -3        172.58        170.88        23.18 o                         
  15  10  -3        107.93         90.30        16.02 o                         
   0  11  -3       3608.89       3762.70       126.10 o                         
   1  11  -3        541.72        470.69        34.95 o                         
   2  11  -3       1853.27       2031.03        63.74 o                         
   3  11  -3        174.26        163.74        24.72 o                         
   4  11  -3       3791.47       3923.80       131.42 o                         
   5  11  -3        285.16        247.26        30.50 o                         
   6  11  -3       1823.08       2099.47        90.74 o                         
   7  11  -3        626.56        597.19        31.15 o                         
   8  11  -3       1259.64       1410.32        56.01 o                         
   9  11  -3        551.83        536.46        24.73 o                         
  10  11  -3        814.20        939.04        63.83 o                         
  11  11  -3       1140.90       1027.40        47.46 o                         
  12  11  -3        582.50        522.51        56.25 o                         
  13  11  -3        161.25        118.36        18.11 o                         
   1  12  -3        818.23        822.56        81.41 o                         
   2  12  -3         76.01         96.58        25.02 o                         
   3  12  -3        438.66        567.56        47.44 o                         
   4  12  -3        586.90        505.41        71.05 o                         
   5  12  -3       1145.96       1266.00        50.12 o                         
   6  12  -3         24.45         35.54        19.92 o                         
   7  12  -3        254.75        270.49        35.40 o                         
   8  12  -3        714.54        710.45        39.99 o                         
   9  12  -3        755.27        736.64        43.96 o                         
  10  12  -3         16.99         -6.76        18.73 o                         
   0  13  -3        385.97        423.00        46.01 o                         
   1  13  -3         72.74         52.64        29.70 o                         
   2  13  -3        206.50        177.75        33.16 o                         
   0   0  -2      47642.98      57902.47      2361.51 o                         
   2   0  -2      79845.91      85196.07      2196.97 o                         
   4   0  -2       5497.97       7280.24       159.10 o                         
   6   0  -2      28407.80      30540.76       736.52 o                         
   8   0  -2      48865.28      50980.75      1345.24 o                         
  10   0  -2      16846.52      16559.18       620.28 o                         
  12   0  -2      19992.32      18157.41       572.13 o                         
  14   0  -2       9690.84       9257.41       156.31 o                         
  16   0  -2       2018.38       1927.64        50.55 o                         
  18   0  -2       1642.32       1476.77        52.26 o                         
  20   0  -2        782.74        871.36        44.79 o                         
  22   0  -2       1177.75        924.15       108.60 o                         
   1   1  -2      28625.55      30321.16       580.09 o                         
   2   1  -2        686.45        660.85        21.09 o                         
   3   1  -2      24917.12      24965.29       437.43 o                         
   4   1  -2      10827.17      11047.93       234.45 o                         
   5   1  -2      34617.38      34594.53       771.73 o                         
   6   1  -2       9892.66       9539.01       192.29 o                         
   7   1  -2      16684.10      15859.51       289.50 o                         
   8   1  -2       6981.70       6771.93       167.84 o                         
   9   1  -2      14624.95      14074.84       354.24 o                         
  10   1  -2       4519.45       4915.25       125.78 o                         
  11   1  -2       6362.11       6389.80       280.33 o                         
  12   1  -2       1299.53       1358.19        46.06 o                         
  13   1  -2       1390.01       1343.00        69.67 o                         
  14   1  -2        645.53        728.88        21.60 o                         
  15   1  -2       1796.92       1664.87        71.62 o                         
  16   1  -2       2410.38       2628.33        76.63 o                         
  17   1  -2       1127.05       1155.27        30.39 o                         
  18   1  -2        847.11        854.91        26.00 o                         
  19   1  -2        502.86        479.64        21.89 o                         
  20   1  -2        677.07        749.05        55.25 o                         
  21   1  -2        433.00        414.22        27.05 o                         
  22   1  -2         81.77        259.98        58.47 o                         
   0   2  -2      65484.15      77979.35      2354.37 o                         
   1   2  -2      66129.10      78824.26      1521.84 o                         
   2   2  -2      10774.00      12148.37       227.54 o                         
   3   2  -2      37673.48      43069.69       758.53 o                         
   4   2  -2       4610.25       3719.18        78.69 o                         
   5   2  -2       5526.52       5445.75       109.65 o                         
   6   2  -2       6494.35       6148.54       344.56 o                         
   7   2  -2       3442.79       3928.80        93.94 o                         
   8   2  -2       1244.00       1373.84        85.06 o                         
   9   2  -2       9746.92      10033.98       276.77 o                         
  10   2  -2       2581.62       2380.87        78.48 o                         
  11   2  -2       2241.46       2088.78        70.70 o                         
  12   2  -2       1139.30       1052.03        43.24 o                         
  13   2  -2       5600.65       5651.94        85.73 o                         
  14   2  -2       1654.80       1578.35        29.51 o                         
  15   2  -2       2244.12       2382.05        53.59 o                         
  16   2  -2        869.74       1083.13        68.13 o                         
  17   2  -2        943.16       1112.67        56.77 o                         
  18   2  -2         38.56         68.27        15.00 o                         
  19   2  -2       1374.95       1448.71        42.26 o                         
  20   2  -2        435.95        391.98        27.11 o                         
  21   2  -2        158.99        197.16        22.29 o                         
  22   2  -2        141.12        145.26        18.98 o                         
   1   3  -2      14893.97      16631.39       322.23 o                         
   2   3  -2       2414.56       3215.39        67.08 o                         
   3   3  -2      31379.53      35199.08      1129.30 o                         
   4   3  -2        405.10        414.02        23.57 o                         
   5   3  -2      39634.39      40764.99       726.84 o                         
   6   3  -2       5083.40       5509.65       116.09 o                         
   7   3  -2      17834.19      18938.70       761.86 o                         
   8   3  -2       3934.03       3799.72        90.90 o                         
   9   3  -2      13105.28      13539.46       470.64 o                         
  10   3  -2       2483.80       2652.66       162.53 o                         
  11   3  -2       4465.95       4626.27        92.22 o                         
  12   3  -2       3561.83       3547.13       105.03 o                         
  13   3  -2        389.93        358.54        17.41 o                         
  14   3  -2       1371.74       1426.01        48.80 o                         
  15   3  -2       3081.49       2815.62        58.21 o                         
  16   3  -2        458.72        371.94        32.85 o                         
  17   3  -2        621.44        625.34        28.12 o                         
  18   3  -2        369.33        384.74        22.14 o                         
  19   3  -2       1265.64       1296.69        41.83 o                         
  20   3  -2        154.15        227.46        30.92 o                         
  21   3  -2        604.18        507.56        31.38 o                         
   0   4  -2      13459.84      12633.23       399.71 o                         
   1   4  -2      10129.29      10542.14       236.24 o                         
   2   4  -2      23225.81      22911.18       434.79 o                         
   3   4  -2       8281.21       8270.12       158.63 o                         
   4   4  -2      16756.05      16375.91       521.49 o                         
   5   4  -2       2380.20       2686.52        96.65 o                         
   6   4  -2       7514.87       6085.06       162.37 o                         
   7   4  -2       1720.98       1333.13        48.27 o                         
   8   4  -2      17952.66      16484.75       519.76 o                         
   9   4  -2       1734.56       1720.98        84.77 o                         
  10   4  -2       1197.39        864.41        44.74 o                         
  11   4  -2       8287.59       7588.93       109.19 o                         
  12   4  -2       8352.64       7736.57       101.09 o                         
  13   4  -2       1777.53       1825.24        42.45 o                         
  14   4  -2       2529.72       2408.34        90.54 o                         
  15   4  -2       1412.56       1412.42        44.19 o                         
  16   4  -2       3036.25       3105.93       105.24 o                         
  17   4  -2         62.15         61.04        17.34 o                         
  18   4  -2       1297.47       1331.26        98.46 o                         
  19   4  -2        164.04        213.89        20.46 o                         
  20   4  -2         89.99        151.87        24.30 o                         
  21   4  -2        294.81        187.17        61.53 o                         
   1   5  -2      18513.03      15745.12       406.58 o                         
   2   5  -2        570.56        599.98        32.54 o                         
   3   5  -2      21989.83      20127.28       472.49 o                         
   4   5  -2       7109.82       7695.37       189.97 o                         
   5   5  -2      13526.38      11632.95       291.10 o                         
   6   5  -2       4233.27       4442.31       115.25 o                         
   7   5  -2      11576.07      10464.58       201.77 o                         
   8   5  -2       3725.14       3767.12       130.54 o                         
   9   5  -2       5690.00       4697.83       109.84 o                         
  10   5  -2         84.55         67.15        12.63 o                         
  11   5  -2       4403.38       4257.37        74.08 o                         
  12   5  -2         51.28         66.05        13.78 o                         
  13   5  -2       1827.46       1778.37        68.35 o                         
  14   5  -2       1371.06       1295.80        46.06 o                         
  15   5  -2       2197.61       2012.27        49.56 o                         
  16   5  -2        754.96        844.76        40.01 o                         
  17   5  -2        950.57       1017.60        37.66 o                         
  18   5  -2        525.45        481.05        28.56 o                         
  19   5  -2        831.56        892.88        40.58 o                         
  20   5  -2        215.09        224.50        20.47 o                         
  21   5  -2        119.80        125.60        22.43 o                         
   0   6  -2      20211.04      19104.17       708.30 o                         
   1   6  -2       1288.46       1257.04        78.23 o                         
   2   6  -2       2168.78       2568.74       298.00 o                         
   3   6  -2       1353.51       1347.06        58.77 o                         
   4   6  -2       7186.84       6708.44       345.92 o                         
   5   6  -2         37.84         86.04        23.16 o                         
   6   6  -2       3101.42       2867.98       106.19 o                         
   7   6  -2        269.66        326.53        24.20 o                         
   8   6  -2        950.05        847.16        48.23 o                         
   9   6  -2        440.74        333.67        26.82 o                         
  10   6  -2       5787.46       5339.64       141.67 o                         
  11   6  -2        117.58        129.71        21.12 o                         
  12   6  -2       2985.80       2892.66        65.74 o                         
  13   6  -2        155.16        129.95        21.49 o                         
  14   6  -2       1636.70       1561.31        50.62 o                         
  15   6  -2        296.60        260.89        24.66 o                         
  16   6  -2        324.30        336.73        21.20 o                         
  17   6  -2         39.46         69.20        18.88 o                         
  18   6  -2         80.50        104.59        16.23 o                         
  19   6  -2        157.63         93.31        25.54 o                         
  20   6  -2        174.17        171.85        30.38 o                         
   1   7  -2        551.50        369.03        61.21 o                         
   2   7  -2        956.05        971.10        46.87 o                         
   3   7  -2       1057.08       1478.96        56.79 o                         
   4   7  -2       5512.76       5714.94       127.12 o                         
   5   7  -2       2188.64       2087.15        93.89 o                         
   6   7  -2       1745.57       1565.64        96.28 o                         
   7   7  -2       1370.17       1542.82       120.05 o                         
   8   7  -2       2024.72       2029.31        66.98 o                         
   9   7  -2       3557.32       3342.70       123.00 o                         
  10   7  -2        461.67        398.06        42.51 o                         
  11   7  -2        586.93        706.70        65.07 o                         
  12   7  -2        467.15        441.56        23.29 o                         
  13   7  -2        147.58        259.76        35.12 o                         
  14   7  -2       1141.89       1238.77        39.21 o                         
  15   7  -2       2490.22       2587.26       113.52 o                         
  16   7  -2        443.24        530.64        27.54 o                         
  17   7  -2         68.36         84.99        16.39 o                         
  18   7  -2        796.36        842.43        34.75 o                         
  19   7  -2        450.04        379.40        22.13 o                         
   0   8  -2       3873.58       3465.69        98.31 o                         
   1   8  -2       2300.88       2452.61        60.08 o                         
   2   8  -2       5983.47       5567.67       108.14 o                         
   3   8  -2       1082.34        947.36        49.95 o                         
   4   8  -2       2487.61       2447.22        70.27 o                         
   5   8  -2        172.30        204.64        24.86 o                         
   6   8  -2       4928.03       4637.71        96.56 o                         
   7   8  -2        419.65        473.07        28.40 o                         
   8   8  -2       3866.14       3691.64       247.23 o                         
   9   8  -2        771.54        873.92        56.82 o                         
  10   8  -2       3181.55       3061.88       111.98 o                         
  11   8  -2       1160.72       1067.29        65.87 o                         
  12   8  -2       2641.69       2679.88        67.29 o                         
  13   8  -2        172.91        223.09        23.99 o                         
  14   8  -2       1836.67       2155.53        63.57 o                         
  15   8  -2        513.96        540.31        28.66 o                         
  16   8  -2        764.59        953.33        35.65 o                         
  17   8  -2        203.29        189.15        17.86 o                         
  18   8  -2        743.92        686.03        54.83 o                         
   1   9  -2       2579.64       3096.81        75.01 o                         
   2   9  -2       1716.03       1641.40        64.35 o                         
   3   9  -2       7054.44       7729.87       169.79 o                         
   4   9  -2         41.06         50.21        19.70 o                         
   5   9  -2       2799.00       2821.39        71.71 o                         
   6   9  -2        178.65        197.26        23.55 o                         
   7   9  -2       4130.33       4270.49       124.04 o                         
   8   9  -2        102.43        162.14        30.57 o                         
   9   9  -2       3188.33       3191.16       231.70 o                         
  10   9  -2        382.94        393.78        34.35 o                         
  11   9  -2       1702.34       1831.87        58.38 o                         
  12   9  -2         27.18         89.21        21.03 o                         
  13   9  -2       1357.62       1439.37        56.32 o                         
  14   9  -2        250.55        250.44        26.90 o                         
  15   9  -2        364.19        422.81        43.22 o                         
  16   9  -2        273.38        229.76        16.12 o                         
  17   9  -2        970.67        753.74        54.82 o                         
   0  10  -2       3588.55       3693.08       101.78 o                         
   1  10  -2       1729.10       1594.21        50.80 o                         
   2  10  -2        271.14        383.28        25.92 o                         
   3  10  -2       1052.28       1035.86        40.77 o                         
   4  10  -2       1454.85       1472.09        55.97 o                         
   5  10  -2        199.19        231.53        28.95 o                         
   6  10  -2       1967.22       2012.98        80.30 o                         
   7  10  -2         51.82         71.31        30.07 o                         
   8  10  -2        107.00        122.90        28.88 o                         
   9  10  -2       1281.48       1335.69        88.56 o                         
  10  10  -2       1256.23       1192.33        51.83 o                         
  11  10  -2        601.69        710.55        33.86 o                         
  12  10  -2          6.64         21.98        19.26 o                         
  13  10  -2        816.07        924.20        49.05 o                         
  14  10  -2        471.52        468.89        53.26 o                         
  15  10  -2         21.23         -4.12        21.86 o                         
   1  11  -2        615.74        594.93        38.73 o                         
   2  11  -2        173.47        183.11        21.42 o                         
   3  11  -2        479.53        449.87        54.57 o                         
   4  11  -2        268.45        310.90        26.33 o                         
   5  11  -2        454.94        578.12        50.15 o                         
   6  11  -2        304.04        294.49        35.47 o                         
   7  11  -2        256.16        288.18        32.54 o                         
   8  11  -2         21.58         54.66        22.20 o                         
   9  11  -2         42.73         90.61        21.36 o                         
  10  11  -2         88.74         66.69        24.21 o                         
  11  11  -2         30.67         33.88        14.29 o                         
  12  11  -2         27.48         10.41        14.76 o                         
  13  11  -2         48.43         41.31        16.80 o                         
   0  12  -2        877.52       1098.13        96.05 o                         
   1  12  -2        232.42        224.73        35.08 o                         
   2  12  -2        751.47        769.85        53.03 o                         
   3  12  -2          8.57         -6.36        22.31 o                         
   4  12  -2        827.16        884.05        54.68 o                         
   5  12  -2          5.86         -8.04        23.57 o                         
   6  12  -2       1003.06        966.21        41.47 o                         
   7  12  -2          6.63         24.63        25.59 o                         
   8  12  -2        330.99        284.99        43.60 o                         
   9  12  -2        232.72        213.11        25.18 o                         
  10  12  -2        778.22        551.48        46.36 o                         
   1  13  -2        429.63        518.05        52.47 o                         
   2  13  -2        371.57        288.53        40.49 o                         
   3  13  -2       1213.42       1174.92        85.00 o                         
   2   0  -1      22211.71      24338.89       575.57 o                         
   4   0  -1      32791.13      34908.80       909.42 o                         
   6   0  -1      32990.04      34389.96       908.08 o                         
   8   0  -1      26510.66      28025.75       753.63 o                         
  10   0  -1        897.24        802.42        62.05 o                         
  12   0  -1         68.09         34.03        19.90 o                         
  14   0  -1       3956.19       4040.30        81.59 o                         
  16   0  -1       1161.65       1092.32        36.90 o                         
  18   0  -1       2147.11       2470.90        81.24 o                         
  20   0  -1        608.14        673.50        44.25 o                         
  22   0  -1        365.18        340.73        76.50 o                         
   0   1  -1      67269.26      78936.80      2348.36 o                         
   1   1  -1      11795.36      13929.21       330.23 o                         
   2   1  -1      12669.68      13743.21       269.20 o                         
   3   1  -1       2975.98       3030.50        63.41 o                         
   4   1  -1      16003.00      17758.65       497.98 o                         
   5   1  -1       4661.03       5518.79       109.51 o                         
   6   1  -1       4486.59       5051.20       152.18 o                         
   7   1  -1        770.89       1132.60        44.78 o                         
   8   1  -1       2275.83       2284.67        83.49 o                         
   9   1  -1       1330.38       1508.32        61.26 o                         
  10   1  -1      25322.59      24728.95       538.37 o                         
  11   1  -1       2162.93       2042.77        60.48 o                         
  12   1  -1       6455.76       5984.06       136.20 o                         
  13   1  -1       1298.27       1315.30        23.55 o                         
  14   1  -1       7755.92       7431.42        96.25 o                         
  15   1  -1        361.47        394.45        16.09 o                         
  16   1  -1        592.89        560.75        18.74 o                         
  17   1  -1        327.30        345.67        29.09 o                         
  18   1  -1       2119.00       2027.50        63.92 o                         
  19   1  -1        190.91        187.06        17.31 o                         
  20   1  -1       2345.40       2299.31        62.54 o                         
  21   1  -1        574.79        540.29        28.09 o                         
  22   1  -1        693.04        525.37        34.80 o                         
   1   2  -1       5017.35       4650.40       105.26 o                         
   2   2  -1        468.82        287.86        16.79 o                         
   3   2  -1     100583.61     109912.19      2007.17 o                         
   4   2  -1      14122.19      14932.20       397.59 o                         
   5   2  -1      21144.88      21301.04       401.44 o                         
   6   2  -1       1276.28        821.84        46.77 o                         
   7   2  -1      65739.59      68027.90      1309.17 o                         
   8   2  -1       6774.52       7927.29       240.12 o                         
   9   2  -1       6188.60       5832.79       300.69 o                         
  10   2  -1       1659.40       1921.91        92.90 o                         
  11   2  -1       8314.43       8075.45       182.36 o                         
  12   2  -1       1486.01       1835.14       105.53 o                         
  13   2  -1      11798.05      11514.03       155.19 o                         
  14   2  -1       1601.53       1824.96        54.30 o                         
  15   2  -1       4011.34       3914.62        70.41 o                         
  16   2  -1       1134.59       1121.79        31.52 o                         
  17   2  -1       7390.14       7585.09       132.46 o                         
  18   2  -1        331.94        356.32        19.03 o                         
  19   2  -1       1256.31       1278.75        35.54 o                         
  20   2  -1        346.73        404.88        23.30 o                         
  21   2  -1       1414.03       1370.53        52.81 o                         
  22   2  -1          3.80         21.25        19.57 o                         
   0   3  -1       2867.03       4199.42       160.12 o                         
   1   3  -1      37840.15      42028.96       963.31 o                         
   2   3  -1      11601.72       9612.77       169.60 o                         
   3   3  -1       2807.13       2798.08        68.27 o                         
   4   3  -1       9800.42       8178.71       191.03 o                         
   5   3  -1       5241.62       6341.93       133.30 o                         
   6   3  -1      16540.60      15510.32       302.39 o                         
   7   3  -1       4598.22       5349.88       270.02 o                         
   8   3  -1       8023.07       7032.18       251.44 o                         
   9   3  -1       5766.20       5487.75       230.55 o                         
  10   3  -1        947.55        779.60        34.33 o                         
  11   3  -1       7419.23       7691.41       165.86 o                         
  12   3  -1       4185.21       3833.55        58.09 o                         
  13   3  -1       2333.37       2118.12        44.62 o                         
  14   3  -1       2468.96       2427.23        46.30 o                         
  15   3  -1       1985.01       2108.32        61.13 o                         
  16   3  -1       1661.26       1728.70        82.85 o                         
  17   3  -1        320.49        387.09        23.59 o                         
  18   3  -1       1028.99       1130.25        61.23 o                         
  19   3  -1         38.40         71.06        19.05 o                         
  20   3  -1       1250.66       1435.66        53.64 o                         
  21   3  -1        798.15        768.99        35.74 o                         
   1   4  -1       4205.19       3498.42       264.45 o                         
   2   4  -1       3066.69       3450.79        92.94 o                         
   3   4  -1       5663.01       6942.52       230.37 o                         
   4   4  -1       6765.99       8551.46       232.19 o                         
   5   4  -1      13341.16      12697.44       444.90 o                         
   6   4  -1       3017.64       3612.50        94.04 o                         
   7   4  -1      19370.90      20106.41       409.01 o                         
   8   4  -1       3082.94       3371.77       135.20 o                         
   9   4  -1       7467.82       7209.19       160.44 o                         
  10   4  -1        460.64        602.65        42.01 o                         
  11   4  -1         31.99         47.67        12.72 o                         
  12   4  -1       1321.32       1315.61        34.28 o                         
  13   4  -1       1755.00       1739.92        33.62 o                         
  14   4  -1        685.92        729.97        41.29 o                         
  15   4  -1       2860.60       3011.59        65.95 o                         
  16   4  -1        909.61        919.44        31.27 o                         
  17   4  -1       1031.78       1088.87        31.55 o                         
  18   4  -1        993.55        920.38        32.55 o                         
  19   4  -1       1760.59       1875.87        52.05 o                         
  20   4  -1        232.65        240.48        35.53 o                         
  21   4  -1         46.74         41.58        29.10 o                         
   0   5  -1      24677.64      26260.83       902.42 o                         
   1   5  -1       2691.62       2725.28       119.27 o                         
   2   5  -1      13955.63      15908.50      1151.46 o                         
   3   5  -1       5859.62       6057.28       153.40 o                         
   4   5  -1      13470.02      13633.94       310.61 o                         
   5   5  -1       2643.30       3598.86       137.13 o                         
   6   5  -1       7789.74       7733.21       205.89 o                         
   7   5  -1        194.16        368.70        50.08 o                         
   8   5  -1       3680.60       3885.87       101.04 o                         
   9   5  -1       1524.27       1397.70        49.31 o                         
  10   5  -1       7816.43       7642.12       121.72 o                         
  11   5  -1       1464.13       1691.66        33.73 o                         
  12   5  -1       5797.28       6057.03       154.93 o                         
  13   5  -1        982.81        855.50        29.47 o                         
  14   5  -1       3024.41       2914.90        67.74 o                         
  15   5  -1        117.77        151.77        17.96 o                         
  16   5  -1        356.92        444.92        43.49 o                         
  17   5  -1         44.75         52.68        21.45 o                         
  18   5  -1        356.25        335.61        32.20 o                         
  19   5  -1         57.17         75.89        16.88 o                         
  20   5  -1        469.09        396.67        29.27 o                         
   1   6  -1      13575.26      12099.21       344.03 o                         
   2   6  -1       4363.33       4479.70       130.83 o                         
   3   6  -1      11693.57      10872.38       261.14 o                         
   4   6  -1       5993.40       6404.96       179.37 o                         
   5   6  -1      17694.21      15340.75       330.05 o                         
   6   6  -1       6456.91       6634.24       188.13 o                         
   7   6  -1       1780.31       1621.39        65.02 o                         
   8   6  -1       7717.13       7717.02       183.35 o                         
   9   6  -1      11743.83      10653.39       300.90 o                         
  10   6  -1       2096.63       2185.24        93.76 o                         
  11   6  -1       3595.13       3477.31       141.25 o                         
  12   6  -1        574.64        680.81        26.29 o                         
  13   6  -1       1423.34       1606.31       119.08 o                         
  14   6  -1       2251.57       2273.26        65.12 o                         
  15   6  -1       1463.70       1560.59        58.29 o                         
  16   6  -1       1508.21       1607.56        66.95 o                         
  17   6  -1        628.97        658.92        33.15 o                         
  18   6  -1       1110.96       1104.72        46.97 o                         
  19   6  -1        479.92        622.92        43.23 o                         
  20   6  -1        357.23        356.62        37.32 o                         
   0   7  -1       4414.65       4258.73       156.26 o                         
   1   7  -1       3436.75       3634.31       107.98 o                         
   2   7  -1      17154.21      15400.50       319.87 o                         
   3   7  -1       3400.76       3771.44       145.86 o                         
   4   7  -1       2206.98       1918.10        57.78 o                         
   5   7  -1        989.69        929.40        63.53 o                         
   6   7  -1       6990.83       6392.21       139.43 o                         
   7   7  -1       1239.26       1111.22        50.68 o                         
   8   7  -1       7591.53       7500.46       199.35 o                         
   9   7  -1        916.69       1048.71        85.21 o                         
  10   7  -1       2092.14       2085.65        78.49 o                         
  11   7  -1       1314.14       1195.59        38.86 o                         
  12   7  -1      10136.18      10023.37       191.99 o                         
  13   7  -1        205.26        256.79        31.70 o                         
  14   7  -1        830.03        910.52        41.17 o                         
  15   7  -1        272.68        298.78        29.85 o                         
  16   7  -1        859.93        962.61        36.15 o                         
  17   7  -1        244.29        286.02        27.83 o                         
  18   7  -1        780.01        775.18        44.43 o                         
  19   7  -1        376.65        275.00        35.26 o                         
   1   8  -1       2228.92       2382.31        68.67 o                         
   2   8  -1       1111.45       1072.46        34.65 o                         
   3   8  -1       4361.25       4290.81       108.96 o                         
   4   8  -1       1044.25       1153.49        46.83 o                         
   5   8  -1       2658.23       2785.38       110.93 o                         
   6   8  -1       3225.30       2918.45        76.32 o                         
   7   8  -1       1546.12       1423.41        81.45 o                         
   8   8  -1        229.96        176.96        35.53 o                         
   9   8  -1       1344.83       1424.67        64.64 o                         
  10   8  -1        650.20        579.74        40.74 o                         
  11   8  -1         36.07         73.89        20.41 o                         
  12   8  -1        627.89        644.06        69.48 o                         
  13   8  -1       1331.75       1266.62        88.18 o                         
  14   8  -1        298.47        336.30        30.82 o                         
  15   8  -1       1389.21       1556.73        53.06 o                         
  16   8  -1        885.00        988.94        36.56 o                         
  17   8  -1        663.29        647.11        35.22 o                         
  18   8  -1        101.47         90.18        27.21 o                         
   0   9  -1       1224.19       1215.54        95.18 o                         
   1   9  -1       2256.60       2203.24        61.40 o                         
   2   9  -1       2515.53       2220.92        56.01 o                         
   3   9  -1        676.58        676.59        44.05 o                         
   4   9  -1       1990.79       1894.28        61.74 o                         
   5   9  -1       1050.99        990.59        43.26 o                         
   6   9  -1        171.54        172.99        24.97 o                         
   7   9  -1        663.71        708.04        43.57 o                         
   8   9  -1       1515.60       1551.23        63.40 o                         
   9   9  -1       2838.91       2908.64       146.12 o                         
  10   9  -1         97.58        117.34        24.47 o                         
  11   9  -1       1700.70       1764.94        73.86 o                         
  12   9  -1        409.25        477.08        46.51 o                         
  13   9  -1       1139.29       1189.26        44.86 o                         
  14   9  -1        103.88        104.13        16.10 o                         
  15   9  -1        130.05        155.21        15.82 o                         
  16   9  -1         81.40         86.33        15.82 o                         
  17   9  -1        241.34        197.45        26.46 o                         
   1  10  -1       6808.39       7015.54       154.72 o                         
   2  10  -1        524.99        530.96        26.38 o                         
   3  10  -1       2453.36       2474.82        68.74 o                         
   4  10  -1        116.77        115.18        22.53 o                         
   5  10  -1       6172.28       6325.44       165.55 o                         
   6  10  -1        327.86        313.93        31.06 o                         
   7  10  -1       1751.52       1849.61        67.15 o                         
   8  10  -1         71.01         62.80        27.41 o                         
   9  10  -1       2706.47       2752.36       119.90 o                         
  10  10  -1        149.06        198.69        28.04 o                         
  11  10  -1       1038.33       1019.03        41.43 o                         
  12  10  -1         79.57         90.85        21.27 o                         
  13  10  -1        754.07        809.18        40.09 o                         
  14  10  -1        107.15        120.43        17.56 o                         
  15  10  -1        765.51        564.87       149.09 o                         
   0  11  -1       3281.44       3500.54       119.17 o                         
   1  11  -1        928.00        917.75        42.35 o                         
   2  11  -1       3754.86       3995.07       101.43 o                         
   3  11  -1        171.62        147.04        20.98 o                         
   4  11  -1       2304.04       2632.66        77.51 o                         
   5  11  -1         31.94         53.39        23.13 o                         
   6  11  -1       3853.50       4096.28       156.84 o                         
   7  11  -1        396.02        357.53        31.28 o                         
   8  11  -1       2205.18       2522.66        97.93 o                         
   9  11  -1        955.22        909.80        47.80 o                         
  10  11  -1       1621.31       1676.96        85.25 o                         
  11  11  -1         85.74         97.91        18.83 o                         
  12  11  -1       1496.49       1342.79       105.99 o                         
  13  11  -1        376.55        266.38        26.67 o                         
   1  12  -1        478.41        509.91        46.70 o                         
   2  12  -1        448.29        421.67        34.25 o                         
   3  12  -1       1421.89       1371.60        62.63 o                         
   4  12  -1        342.60        375.51        35.98 o                         
   5  12  -1        634.37        632.76        33.96 o                         
   6  12  -1        839.89        868.10        53.44 o                         
   7  12  -1       1365.49       1329.83        72.05 o                         
   8  12  -1        285.49        267.47        25.32 o                         
   9  12  -1        304.50        275.70        22.44 o                         
  10  12  -1        600.77        448.40        28.34 o                         
   0  13  -1        551.90        529.65        53.01 o                         
   1  13  -1         88.19         72.34        32.28 o                         
   2  13  -1        226.83        175.09        34.66 o                         
   3  13  -1        206.57        167.85        33.28 o                         
   2   0   0       1738.78       1813.21       118.07 o                         
   4   0   0      77415.23      92970.94      3392.67 o                         
   6   0   0      56720.46      57772.39      1511.08 o                         
   8   0   0       3043.91       3465.21       133.15 o                         
  10   0   0      37725.09      37213.63      2986.75 o                         
  12   0   0        251.94        339.55        27.98 o                         
  14   0   0      15430.86      14465.55       284.25 o                         
  16   0   0         45.78         32.24        17.63 o                         
  18   0   0         74.49         66.75        25.93 o                         
  20   0   0       4989.75       5185.87       230.16 o                         
   1   1   0      12335.26      13659.74       355.09 o                         
   2   1   0      10073.34       9932.68       272.96 o                         
   3   1   0      44637.76      50389.94      1303.35 o                         
   4   1   0       3248.14       4015.92       130.36 o                         
   5   1   0       3685.50       3611.43        85.90 o                         
   6   1   0      19051.28      18476.08       392.94 o                         
   7   1   0      29991.93      30863.79       689.45 o                         
   8   1   0      26512.63      29362.98       664.47 o                         
   9   1   0       2926.05       2908.53        91.09 o                         
  10   1   0        360.90        290.65        37.07 o                         
  11   1   0       7945.59       7798.97       156.46 o                         
  12   1   0         24.04         19.81        14.92 o                         
  13   1   0       2729.89       2474.37        36.72 o                         
  14   1   0       2633.06       2752.76        42.95 o                         
  15   1   0         14.81         52.30        12.15 o                         
  16   1   0        448.27        385.34        16.70 o                         
  17   1   0       1371.57       1280.72        31.37 o                         
  18   1   0       2758.00       3161.04        61.62 o                         
  19   1   0          4.35        103.96        33.20 o                         
  20   1   0        225.52        199.08        22.00 o                         
  21   1   0        299.86        320.05        20.67 o                         
  22   1   0        111.83         77.32        19.94 o                         
   0   2   0       9602.95      13179.32       948.27 o                         
   1   2   0      39794.01      46841.71      2523.09 o                         
   2   2   0      36820.42      39233.28       800.93 o                         
   3   2   0       7873.70      11191.34       235.62 o                         
   4   2   0      10044.34      10317.17       205.27 o                         
   5   2   0       1318.48       1685.73        55.91 o                         
   6   2   0        748.28        635.09        26.35 o                         
   7   2   0      12132.95      14075.78       273.25 o                         
   8   2   0       1059.74        712.16        30.40 o                         
   9   2   0         43.90         34.06        26.21 o                         
  10   2   0       6362.10       6590.22       171.73 o                         
  11   2   0      21107.68      22657.85       416.67 o                         
  12   2   0       3383.74       3186.78        55.46 o                         
  13   2   0       2413.42       2364.14        40.98 o                         
  14   2   0        481.89        520.37        18.03 o                         
  15   2   0       4848.99       4806.27        83.52 o                         
  16   2   0       1181.40       1231.50        31.19 o                         
  17   2   0       1342.41       1412.74        36.13 o                         
  18   2   0        242.22        287.76        20.97 o                         
  19   2   0          2.58          6.60        15.70 o                         
  20   2   0        725.29        679.26        26.35 o                         
  21   2   0       2403.17       2128.59        83.80 o                         
  22   2   0         61.33         85.73        35.48 o                         
   1   3   0        148.97        171.99       107.39 o                         
   2   3   0        550.98        520.84        37.42 o                         
   3   3   0      25439.41      27172.75       502.26 o                         
   4   3   0        752.00        974.61        36.30 o                         
   5   3   0       7692.82       9133.26       253.79 o                         
   6   3   0       4099.34       4493.21       139.07 o                         
   7   3   0      50923.95      47736.95       936.01 o                         
   8   3   0       1692.93       1578.41        48.60 o                         
   9   3   0       1147.41       1568.07        87.96 o                         
  10   3   0       2237.70       1853.30        65.19 o                         
  11   3   0        451.45        460.40        30.67 o                         
  12   3   0       1869.12       1764.45        31.32 o                         
  13   3   0       8285.13       8033.78       112.50 o                         
  14   3   0       1753.08       1808.60        35.99 o                         
  15   3   0       2232.48       2268.46        45.67 o                         
  16   3   0         40.59         58.50        16.09 o                         
  17   3   0       6774.51       6823.18       136.99 o                         
  18   3   0        214.57        167.87        20.00 o                         
  19   3   0        404.26        440.85        34.53 o                         
  20   3   0         45.23         48.44        23.86 o                         
  21   3   0       1176.05        972.67        39.28 o                         
   0   4   0      44628.66      46484.96      1585.23 o                         
   1   4   0       8200.98       8943.62       317.84 o                         
   2   4   0      13048.77      11254.42       293.96 o                         
   3   4   0       8680.39       8686.51       233.98 o                         
   4   4   0      26982.72      26702.53       660.12 o                         
   5   4   0          5.99         37.68        26.55 o                         
   6   4   0      31389.95      29014.47       663.23 o                         
   7   4   0         91.81         88.61        26.95 o                         
   8   4   0       8736.42       7508.36       184.98 o                         
   9   4   0       8812.06       8056.65       207.36 o                         
  10   4   0      15964.57      15217.77       357.38 o                         
  11   4   0       3049.03       3245.30        52.70 o                         
  12   4   0         32.79         73.78        13.78 o                         
  13   4   0      10430.91       9807.12       147.97 o                         
  14   4   0       6892.02       6770.04       110.97 o                         
  15   4   0        266.35        382.60        21.02 o                         
  16   4   0        815.27        981.45        32.08 o                         
  17   4   0        407.71        378.94        22.40 o                         
  18   4   0        910.75       1006.53        34.10 o                         
  19   4   0        812.60        638.12        32.76 o                         
  20   4   0        811.97        790.25        36.40 o                         
  21   4   0        729.35        630.67        40.98 o                         
   1   5   0      22304.27      19374.24       492.22 o                         
   2   5   0       8939.73       9403.15       220.60 o                         
   3   5   0       6872.74       5760.20       155.32 o                         
   4   5   0      13796.05      15009.85       393.13 o                         
   5   5   0      41902.13      38344.80       871.71 o                         
   6   5   0      10542.56      11533.95       290.51 o                         
   7   5   0       3117.50       2921.29        90.45 o                         
   8   5   0       4917.90       4766.01       108.26 o                         
   9   5   0      15768.42      13659.41       325.93 o                         
  10   5   0        820.18        872.43        26.45 o                         
  11   5   0       4004.29       3882.72        68.00 o                         
  12   5   0        427.78        511.69        23.01 o                         
  13   5   0        984.37        886.71        29.03 o                         
  14   5   0         25.01        111.68        20.42 o                         
  15   5   0       4075.57       4231.72       107.06 o                         
  16   5   0        510.74        539.18        28.48 o                         
  17   5   0         14.18         16.16        17.91 o                         
  18   5   0       1148.99       1192.89        38.08 o                         
  19   5   0       1428.58       1594.74        70.37 o                         
  20   5   0        441.30        321.01        33.47 o                         
   0   6   0       3855.77       3807.15       164.78 o                         
   1   6   0       2825.85       3692.81       130.83 o                         
   2   6   0      26851.82      27057.98       593.34 o                         
   3   6   0        736.77        603.48        47.92 o                         
   4   6   0        332.78        621.05        42.89 o                         
   5   6   0         12.81         38.20        30.19 o                         
   6   6   0       3206.58       3215.68        99.67 o                         
   7   6   0        137.07        159.24        23.31 o                         
   8   6   0       8691.62       8220.35       174.83 o                         
   9   6   0        935.67        647.90        32.35 o                         
  10   6   0       4768.24       4538.41       108.89 o                         
  11   6   0        443.85        365.06        20.63 o                         
  12   6   0       5866.42       5771.85       108.58 o                         
  13   6   0        711.70        588.62        28.55 o                         
  14   6   0        374.09        382.53        29.96 o                         
  15   6   0          6.40         16.81        25.41 o                         
  16   6   0         52.51         47.53        19.85 o                         
  17   6   0          3.57         12.04        24.07 o                         
  18   6   0         20.80         29.50        17.60 o                         
  19   6   0         11.16         17.92        20.20 o                         
  20   6   0        521.68        403.93        38.36 o                         
   1   7   0        117.97         76.27        25.71 o                         
   2   7   0       5237.05       5095.12       143.04 o                         
   3   7   0        116.62        170.82        26.01 o                         
   4   7   0        499.99        588.97        30.89 o                         
   5   7   0       3350.87       4506.68       123.10 o                         
   6   7   0       9547.78       9539.52       226.38 o                         
   7   7   0       2044.96       2091.73        68.93 o                         
   8   7   0       1820.05       1949.24        82.99 o                         
   9   7   0        904.53       1190.45        55.18 o                         
  10   7   0       2284.33       1921.34        85.39 o                         
  11   7   0        249.19        217.76        24.23 o                         
  12   7   0        305.53        292.95        24.82 o                         
  13   7   0       2260.93       2661.63        96.13 o                         
  14   7   0         81.21        121.20        28.14 o                         
  15   7   0        175.18        235.91        29.10 o                         
  16   7   0       1192.65       1240.48        50.02 o                         
  17   7   0       1034.49       1080.49        55.83 o                         
  18   7   0        344.26        415.28        33.76 o                         
  19   7   0         97.46        111.19        28.08 o                         
   0   8   0         59.39         84.06        23.09 o                         
   1   8   0       4332.07       4210.39        88.87 o                         
   2   8   0       8349.06       7989.33       167.83 o                         
   3   8   0       1579.29       1967.07        49.95 o                         
   4   8   0        245.19        234.05        25.91 o                         
   5   8   0        624.36        526.92        29.39 o                         
   6   8   0       1099.17       1015.04        39.32 o                         
   7   8   0        702.14        773.38        44.12 o                         
   8   8   0       8363.53       8057.58       233.63 o                         
   9   8   0       3503.80       3745.80       113.38 o                         
  10   8   0        146.85        163.59        27.72 o                         
  11   8   0        992.89        814.93        46.15 o                         
  12   8   0       4595.66       5278.30       236.83 o                         
  13   8   0       1591.92       1809.17        79.88 o                         
  14   8   0        342.90        322.34        28.13 o                         
  15   8   0         44.19         75.95        18.91 o                         
  16   8   0       1210.67       1348.25        45.21 o                         
  17   8   0         95.28         96.84        15.52 o                         
  18   8   0        405.51        377.72        38.62 o                         
   1   9   0      10588.92      10465.52       201.69 o                         
   2   9   0        268.32        251.15        22.18 o                         
   3   9   0       1748.12       1689.35        50.61 o                         
   4   9   0         45.71         72.53        27.78 o                         
   5   9   0       7632.54       7802.66       171.52 o                         
   6   9   0        715.54        744.76        40.03 o                         
   7   9   0         49.10         72.20        24.28 o                         
   8   9   0         51.77        102.29        26.09 o                         
   9   9   0       3219.11       3513.73       276.33 o                         
  10   9   0         44.53        122.24        36.27 o                         
  11   9   0       1027.38       1286.50        50.18 o                         
  12   9   0        243.93        314.57        27.31 o                         
  13   9   0        172.77        241.25        34.94 o                         
  14   9   0         10.86         27.82        16.41 o                         
  15   9   0       2144.84       2405.50        82.29 o                         
  16   9   0         80.45         76.31        12.97 o                         
  17   9   0         38.65         52.84        20.18 o                         
   0  10   0         13.35        124.74        27.16 o                         
   1  10   0       2763.87       2718.40        83.84 o                         
   2  10   0       1656.67       2152.72        60.20 o                         
   3  10   0        371.19        319.50        28.37 o                         
   4  10   0        848.75       1245.59        59.20 o                         
   5  10   0       1010.75        968.65        41.51 o                         
   6  10   0        362.74        510.44        35.61 o                         
   7  10   0        250.93        240.12        31.29 o                         
   8  10   0       1440.47       1494.15        61.86 o                         
   9  10   0        561.95        612.52        58.78 o                         
  10  10   0        120.50        123.16        30.25 o                         
  11  10   0       1489.77       1528.47        54.34 o                         
  12  10   0        810.97        777.52        37.60 o                         
  13  10   0        186.34        275.37        21.57 o                         
  14  10   0          3.27         21.25        16.05 o                         
  15  10   0        202.32         72.26        33.33 o                         
   1  11   0        104.04        118.20        26.15 o                         
   2  11   0        232.27        313.76        24.12 o                         
   3  11   0        303.89        290.88        23.85 o                         
   4  11   0        463.27        489.27        30.12 o                         
   5  11   0        349.94        399.24        41.10 o                         
   6  11   0        617.20        595.34        37.77 o                         
   7  11   0         32.07         36.37        24.31 o                         
   8  11   0       1016.82        825.54        53.09 o                         
   9  11   0        446.95        495.64        35.61 o                         
  10  11   0         10.73         33.78        18.52 o                         
  11  11   0         22.97         14.41        20.68 o                         
  12  11   0          4.81         12.90        10.96 o                         
  13  11   0          3.40         -2.53        12.73 o                         
   0  12   0        114.19        116.12        26.75 o                         
   1  12   0          4.66        -14.82        24.69 o                         
   2  12   0        845.76        810.46        35.20 o                         
   3  12   0          5.17          5.13        18.15 o                         
   4  12   0        144.90        163.42        23.60 o                         
   5  12   0          7.63         35.83        20.27 o                         
   6  12   0        801.36        879.28        37.73 o                         
   7  12   0          8.69         14.63        16.84 o                         
   8  12   0        808.05        793.20        40.81 o                         
   9  12   0         33.71         60.79        17.05 o                         
  10  12   0         31.62         16.23        14.21 o                         
   1  13   0       1017.24       1085.09        83.04 o                         
   2  13   0        302.41        268.11        39.26 o                         
   3  13   0        200.77        178.17        34.36 o                         
   2   0   1      21170.29      24561.07      1005.26 o                         
   4   0   1      25821.93      27493.20       936.63 o                         
   6   0   1      34767.63      36849.19      1253.93 o                         
   8   0   1      30003.28      31504.34      1086.34 o                         
  10   0   1       1023.71        951.83        70.66 o                         
  12   0   1         50.93         38.56        18.30 o                         
  14   0   1       4483.81       4502.35        93.88 o                         
  16   0   1       1279.34       1239.18        40.68 o                         
  18   0   1       2392.40       2663.51        79.24 o                         
  20   0   1        497.68        491.45        38.44 o                         
  22   0   1        270.30        285.20        47.84 o                         
   0   1   1      77677.56      98649.44      2814.59 o                         
   1   1   1      13421.10      17164.62       378.07 o                         
   2   1   1      11889.70      13805.86       329.21 o                         
   3   1   1       3114.09       3225.06        75.04 o                         
   4   1   1      18165.74      20059.43       442.56 o                         
   5   1   1       5199.82       6519.36       244.58 o                         
   6   1   1       2444.34       2690.98        60.49 o                         
   7   1   1       1041.53        924.62       184.38 o                         
   8   1   1       1366.26       1242.40       111.28 o                         
   9   1   1        919.64       1016.18       122.50 o                         
  10   1   1      25304.54      23910.09       587.41 o                         
  11   1   1       3195.02       3175.71        80.13 o                         
  12   1   1       6952.68       6618.05       148.17 o                         
  13   1   1       1239.42       1244.82        25.65 o                         
  14   1   1       7069.78       6649.09        97.00 o                         
  15   1   1        287.89        303.85        19.80 o                         
  16   1   1        525.02        508.38        19.99 o                         
  17   1   1        323.86        370.94        37.12 o                         
  18   1   1       1951.34       1882.20        71.87 o                         
  19   1   1        135.02        133.93        20.32 o                         
  20   1   1       2462.44       2348.60        73.68 o                         
  21   1   1        705.45        611.20        31.11 o                         
  22   1   1        664.47        525.23        46.56 o                         
   1   2   1       6006.66       6211.98       147.91 o                         
   2   2   1        322.60        236.76        19.24 o                         
   3   2   1     116294.27     129861.71      2458.91 o                         
   4   2   1      16795.87      18334.32       412.73 o                         
   5   2   1      20526.83      20949.01       561.55 o                         
   6   2   1       1536.81       1064.38        49.26 o                         
   7   2   1      70257.54      71979.95      1391.16 o                         
   8   2   1       6145.72       7147.67       311.16 o                         
   9   2   1       5677.61       5269.34       298.80 o                         
  10   2   1       2031.46       2417.15       167.31 o                         
  11   2   1       7452.67       7358.03       243.93 o                         
  12   2   1       1527.42       1825.06        98.46 o                         
  13   2   1      12518.71      12174.82       177.58 o                         
  14   2   1       1279.18       1479.62        58.60 o                         
  15   2   1       3855.99       3706.87        78.37 o                         
  16   2   1       1352.64       1302.48        36.65 o                         
  17   2   1       8059.41       8217.39       162.63 o                         
  18   2   1        489.84        521.79        25.91 o                         
  19   2   1       1072.23       1056.23        35.45 o                         
  20   2   1        348.79        355.65        20.28 o                         
  21   2   1       1500.03       1399.25        51.80 o                         
  22   2   1          8.12         32.98        32.84 o                         
   0   3   1       5441.83       7342.72       212.48 o                         
   1   3   1      38513.59      44094.95      1151.32 o                         
   2   3   1      14853.79      13288.52       307.73 o                         
   3   3   1       1053.90       1087.19        42.41 o                         
   4   3   1       9399.77       7754.49       337.44 o                         
   5   3   1       4247.77       5203.21       134.62 o                         
   6   3   1      18865.67      17815.72       359.92 o                         
   7   3   1       5161.58       6068.44       207.26 o                         
   8   3   1       7936.18       6721.98       183.00 o                         
   9   3   1       5998.72       5791.25       292.75 o                         
  10   3   1        272.53        206.10        28.00 o                         
  11   3   1       8778.82       9228.25       222.99 o                         
  12   3   1       4086.86       3801.65        57.95 o                         
  13   3   1       2553.43       2335.92        43.12 o                         
  14   3   1       2400.67       2503.27        48.97 o                         
  15   3   1       2350.93       2563.46        68.18 o                         
  16   3   1       1510.00       1590.69        87.58 o                         
  17   3   1        263.19        229.91        18.76 o                         
  18   3   1       1023.04       1214.97        58.05 o                         
  19   3   1         45.82        130.82        20.64 o                         
  20   3   1       1173.12       1089.41        68.56 o                         
  21   3   1        869.77        784.57        48.32 o                         
   1   4   1       4470.12       3932.92       433.26 o                         
   2   4   1       2492.62       3021.06       100.43 o                         
   3   4   1       5035.92       6292.62       236.83 o                         
   4   4   1       7486.93       9448.57       247.70 o                         
   5   4   1      16869.85      17108.02       743.95 o                         
   6   4   1       2315.33       2808.66        93.00 o                         
   7   4   1      17327.09      17977.19       397.03 o                         
   8   4   1       3246.31       3757.43       141.51 o                         
   9   4   1       7597.02       7014.75       213.59 o                         
  10   4   1        343.95        506.57        33.23 o                         
  11   4   1         64.78        112.89        13.74 o                         
  12   4   1       1144.11       1170.85        50.65 o                         
  13   4   1       1655.13       1666.64        37.85 o                         
  14   4   1        905.84       1092.14        49.59 o                         
  15   4   1       2879.83       2964.41        66.38 o                         
  16   4   1        858.29        785.29        28.11 o                         
  17   4   1       1295.25       1425.63        36.76 o                         
  18   4   1       1068.97       1007.96        44.79 o                         
  19   4   1       1694.86       1742.12        53.25 o                         
  20   4   1        195.33        186.68        27.31 o                         
  21   4   1         97.40         79.11        22.01 o                         
   0   5   1      23567.89      25526.86      2986.00 o                         
   1   5   1       2518.09       2406.76       140.08 o                         
   2   5   1      13302.07      15490.24       852.35 o                         
   3   5   1       7492.57       7634.07       187.79 o                         
   4   5   1      12387.72      12303.96       408.00 o                         
   5   5   1       2362.01       3168.28       112.72 o                         
   6   5   1       7433.11       7426.41       247.71 o                         
   7   5   1        112.53        262.93        33.65 o                         
   8   5   1       2970.25       3119.08       104.48 o                         
   9   5   1       1786.38       1648.53        54.12 o                         
  10   5   1       9515.09       8793.04       205.18 o                         
  11   5   1       1207.60       1385.42        36.03 o                         
  12   5   1       5955.40       6099.41       112.52 o                         
  13   5   1       1053.83       1010.86        30.87 o                         
  14   5   1       2922.81       2979.35        88.03 o                         
  15   5   1        165.90        225.15        23.00 o                         
  16   5   1        458.37        433.70        28.79 o                         
  17   5   1         58.29         53.14        17.62 o                         
  18   5   1        312.08        325.23        53.98 o                         
  19   5   1         69.52         65.17        25.47 o                         
  20   5   1        656.17        570.54        76.75 o                         
   1   6   1      13893.06      12610.65       374.24 o                         
   2   6   1       4266.59       4382.69       138.38 o                         
   3   6   1      11412.22      10681.85       274.13 o                         
   4   6   1       6077.29       6496.88       159.18 o                         
   5   6   1      17642.17      15225.94       373.54 o                         
   6   6   1       7687.09       7748.09       185.84 o                         
   7   6   1       1539.65       1315.79        54.46 o                         
   8   6   1       7638.51       7617.07       164.66 o                         
   9   6   1      10775.88       9428.89       203.17 o                         
  10   6   1       2639.59       2636.41       115.61 o                         
  11   6   1       3837.47       3762.42       126.24 o                         
  12   6   1        657.27        711.35        30.43 o                         
  13   6   1       1183.84       1249.11        92.39 o                         
  14   6   1       1862.84       1807.05        88.79 o                         
  15   6   1       1572.39       1888.32       136.84 o                         
  16   6   1       1809.63       1813.07        71.17 o                         
  17   6   1        642.62        635.40        36.66 o                         
  18   6   1       1079.80       1165.30        75.76 o                         
  19   6   1        450.83        489.08        39.94 o                         
   0   7   1       5274.28       4877.08       174.70 o                         
   1   7   1       3783.08       4033.26       124.13 o                         
   2   7   1      17389.52      16173.59       347.32 o                         
   3   7   1       3616.34       3852.27       145.15 o                         
   4   7   1       2071.71       1768.50        56.09 o                         
   5   7   1        890.31        792.66        49.52 o                         
   6   7   1       7108.73       6729.22       162.15 o                         
   7   7   1       1021.78       1237.68        82.03 o                         
   8   7   1       7865.83       7828.64       216.70 o                         
   9   7   1        671.61        797.62        45.32 o                         
  10   7   1       2248.70       2160.29        78.79 o                         
  11   7   1       1289.90       1188.64        46.71 o                         
  12   7   1       9914.40      10157.95       324.15 o                         
  13   7   1        228.94        221.21        41.44 o                         
  14   7   1        848.14       1001.92        91.37 o                         
  15   7   1        223.44        259.27        40.09 o                         
  16   7   1        786.25        876.78        52.29 o                         
  17   7   1        253.93        228.55        24.26 o                         
  18   7   1        786.88        887.91        39.41 o                         
  19   7   1        345.99        307.13        33.58 o                         
   1   8   1       2696.59       3172.56        75.33 o                         
   2   8   1        958.60        857.02        32.78 o                         
   3   8   1       3692.71       3505.98       147.85 o                         
   4   8   1        831.15        940.49        50.64 o                         
   5   8   1       3785.03       4368.66       111.61 o                         
   6   8   1       3370.37       3232.70        89.40 o                         
   7   8   1       1577.01       1430.52        61.60 o                         
   8   8   1        415.25        433.91        48.08 o                         
   9   8   1       1251.11       1330.18        70.61 o                         
  10   8   1        820.78        703.15        39.14 o                         
  11   8   1         69.70         90.30        27.04 o                         
  12   8   1        565.27        561.45        58.30 o                         
  13   8   1       1252.74       1515.18       111.88 o                         
  14   8   1        334.88        345.33        34.01 o                         
  15   8   1       1359.95       1441.56        64.23 o                         
  16   8   1        770.43        805.05        35.32 o                         
  17   8   1        685.78        585.51        40.82 o                         
  18   8   1        111.34         74.56        23.52 o                         
   0   9   1       1398.70       1443.19        58.13 o                         
   1   9   1       2569.27       2502.63        67.13 o                         
   2   9   1       2299.62       2048.53        53.72 o                         
   3   9   1        682.33        704.01        44.82 o                         
   4   9   1       1864.77       1794.74        59.92 o                         
   5   9   1       1036.36        959.58        39.68 o                         
   6   9   1         64.50         80.12        28.59 o                         
   7   9   1        832.08        860.80        51.23 o                         
   8   9   1       1175.58       1200.88        55.23 o                         
   9   9   1       2721.79       2823.30       149.33 o                         
  10   9   1        145.88        161.02        46.21 o                         
  11   9   1       1640.73       1808.96       104.14 o                         
  12   9   1        303.02        328.17        34.59 o                         
  13   9   1       1178.25       1378.62       167.85 o                         
  14   9   1         82.20         50.04        30.07 o                         
  15   9   1        183.40        237.83        20.89 o                         
  16   9   1        127.98        194.75        22.79 o                         
   1  10   1       6883.65       6997.41       225.69 o                         
   2  10   1        479.97        465.28        28.80 o                         
   3  10   1       1981.96       1978.86        57.84 o                         
   4  10   1         83.61         56.41        26.26 o                         
   5  10   1       6097.16       6109.96       197.18 o                         
   6  10   1        383.13        410.27        33.48 o                         
   7  10   1       1983.79       2079.15        72.93 o                         
   8  10   1         74.20         51.49        24.33 o                         
   9  10   1       2544.09       2486.67       107.24 o                         
  10  10   1        164.33        186.38        31.47 o                         
  11  10   1        963.83       1044.91        65.31 o                         
  12  10   1         87.34        118.91        21.74 o                         
  13  10   1        739.58        755.22        39.04 o                         
  14  10   1         86.15        101.18        16.82 o                         
  15  10   1        772.38        566.23       181.73 o                         
   0  11   1       3185.58       3417.96       169.40 o                         
   1  11   1        706.40        679.19        36.52 o                         
   2  11   1       3773.06       4015.86        95.27 o                         
   3  11   1        205.48        200.29        21.97 o                         
   4  11   1       2426.37       2865.11        83.26 o                         
   5  11   1         24.65         42.47        25.45 o                         
   6  11   1       3620.58       3830.46       133.45 o                         
   7  11   1        460.75        500.04        35.05 o                         
   8  11   1       2294.78       2312.22        97.21 o                         
   9  11   1        748.26        662.12        61.06 o                         
  10  11   1       1314.70       1396.39        53.61 o                         
  11  11   1         85.40        124.08        26.94 o                         
  12  11   1       1582.23       1335.73        73.58 o                         
  13  11   1        207.94        138.35        15.87 o                         
   1  12   1        483.47        503.55        38.18 o                         
   2  12   1        463.09        469.24        24.70 o                         
   3  12   1       1161.08       1117.39        42.20 o                         
   4  12   1        397.37        423.37        26.19 o                         
   5  12   1        712.61        701.67        35.95 o                         
   6  12   1        800.51        856.14        43.94 o                         
   7  12   1       1090.60       1003.82        41.15 o                         
   8  12   1        359.25        306.89        21.24 o                         
   9  12   1        323.53        288.46        27.27 o                         
  10  12   1        555.42        409.93        22.44 o                         
   0  13   1        481.38        379.60        45.10 o                         
   1  13   1         97.59        101.67        32.21 o                         
   2  13   1        319.61        362.25        42.98 o                         
   3  13   1        193.08        183.58        32.16 o                         
   0   0   2      44883.14      54355.38      1825.50 o                         
   2   0   2      81869.55      88577.73      3300.59 o                         
   4   0   2       4918.13       6662.54       183.90 o                         
   6   0   2      34495.34      35583.96      1022.12 o                         
   8   0   2      49286.14      51133.38      1742.20 o                         
  10   0   2      18714.49      18732.07       727.41 o                         
  12   0   2      19858.45      18279.97       585.20 o                         
  14   0   2       9863.94       9358.79       184.53 o                         
  16   0   2       1108.64       1041.00        39.26 o                         
  18   0   2       1244.85       1109.10        48.64 o                         
  20   0   2       1265.97       1322.09        62.07 o                         
  22   0   2       1353.68       1163.18        90.78 o                         
   1   1   2      26147.73      30442.04       667.81 o                         
   2   1   2       1526.05       1606.96        45.21 o                         
   3   1   2      18941.80      19895.06       547.85 o                         
   4   1   2      16216.55      17996.67       377.36 o                         
   5   1   2      35745.04      35183.80       644.89 o                         
   6   1   2       9270.08       8909.44       180.34 o                         
   7   1   2      14252.69      12779.71       347.45 o                         
   8   1   2       7261.96       7418.02       184.21 o                         
   9   1   2      13981.95      13427.87       423.65 o                         
  10   1   2       4668.81       4993.24       154.06 o                         
  11   1   2       5910.94       5696.23       424.04 o                         
  12   1   2       1058.84       1071.77        36.77 o                         
  13   1   2       1537.87       1575.18        89.46 o                         
  14   1   2        684.44        728.82        20.20 o                         
  15   1   2       1671.69       1569.41        93.10 o                         
  16   1   2       2827.97       3013.20        86.79 o                         
  17   1   2       1224.47       1255.46        37.89 o                         
  18   1   2        924.44        875.09        36.00 o                         
  19   1   2        560.71        519.63        26.83 o                         
  20   1   2        773.57        733.01        33.24 o                         
  21   1   2        499.38        533.34        96.14 o                         
  22   1   2         91.81         81.14        36.52 o                         
   0   2   2      56944.13      71553.84      1841.96 o                         
   1   2   2      60996.16      77871.02      1590.03 o                         
   2   2   2      13155.16      15682.13       353.65 o                         
   3   2   2      38551.77      46077.56       997.87 o                         
   4   2   2       6004.97       5005.49       110.02 o                         
   5   2   2       6292.99       6520.10       139.42 o                         
   6   2   2       6681.99       6396.86       379.69 o                         
   7   2   2       3264.80       3709.12       101.02 o                         
   8   2   2       1266.15       1271.48        60.01 o                         
   9   2   2      11735.80      11967.81       386.75 o                         
  10   2   2       2979.32       2741.99        90.02 o                         
  11   2   2       3556.04       3498.67       202.81 o                         
  12   2   2        890.77        805.33        35.99 o                         
  13   2   2       5622.44       5520.88       106.35 o                         
  14   2   2       1514.66       1525.92        32.82 o                         
  15   2   2       2108.07       2264.47        71.98 o                         
  16   2   2        737.45        878.74        91.10 o                         
  17   2   2        965.12        925.69        41.47 o                         
  18   2   2         33.51         98.88        20.14 o                         
  19   2   2       1383.19       1382.62        44.44 o                         
  20   2   2        326.13        321.11        22.57 o                         
  21   2   2        125.97        135.24        17.23 o                         
  22   2   2        187.77        194.51        35.31 o                         
   1   3   2      15543.64      18312.10       368.72 o                         
   2   3   2       2290.03       3098.02        87.46 o                         
   3   3   2      33720.93      36996.12       916.82 o                         
   4   3   2        505.45        579.55        28.65 o                         
   5   3   2      38156.43      40376.43      1872.15 o                         
   6   3   2       4560.78       5312.42       165.53 o                         
   7   3   2      18568.76      19024.78       835.38 o                         
   8   3   2       3511.86       3363.43        98.69 o                         
   9   3   2      14206.09      13992.38       450.79 o                         
  10   3   2       2227.17       1992.11        93.42 o                         
  11   3   2       4681.47       4929.21       138.92 o                         
  12   3   2       3634.82       3684.39       135.05 o                         
  13   3   2        626.03        605.84        19.44 o                         
  14   3   2       1260.19       1354.18        54.42 o                         
  15   3   2       3949.41       3500.16        68.80 o                         
  16   3   2        453.64        418.66        29.80 o                         
  17   3   2       1024.23       1065.89        31.59 o                         
  18   3   2        336.49        347.19        21.38 o                         
  19   3   2       1452.87       1450.36        47.71 o                         
  20   3   2        165.44        100.43        22.50 o                         
  21   3   2        564.25        402.44        51.75 o                         
  22   3   2         56.07          1.28        24.75 o                         
   0   4   2      11727.25      11036.40       316.83 o                         
   1   4   2      12045.33      13084.20       312.01 o                         
   2   4   2      22441.02      22784.37       489.99 o                         
   3   4   2       8052.71       8200.12       244.97 o                         
   4   4   2      16864.13      16496.04       555.81 o                         
   5   4   2       2258.99       2649.28       104.00 o                         
   6   4   2       7677.62       6852.04       196.53 o                         
   7   4   2       1976.77       1570.12        65.06 o                         
   8   4   2      18087.36      17124.52       431.33 o                         
   9   4   2       2304.51       2363.43       134.79 o                         
  10   4   2        950.47        739.63        39.90 o                         
  11   4   2       9521.60       8733.40       166.42 o                         
  12   4   2       8964.23       8349.35       151.60 o                         
  13   4   2       1978.57       2073.45        44.93 o                         
  14   4   2       2495.42       2503.79       134.11 o                         
  15   4   2       1553.56       1601.85        55.01 o                         
  16   4   2       3274.13       3194.70       117.23 o                         
  17   4   2         35.67         75.78        18.36 o                         
  18   4   2       1169.07       1336.09        99.34 o                         
  19   4   2        212.03        210.68        29.60 o                         
  20   4   2        149.65        181.41        26.16 o                         
  21   4   2        282.21        289.01        45.21 o                         
   1   5   2      18304.37      15452.74       487.87 o                         
   2   5   2        840.96       1027.53        61.81 o                         
   3   5   2      20118.48      18484.56       473.06 o                         
   4   5   2       8175.03       8980.00       302.65 o                         
   5   5   2      13481.14      11872.50       301.29 o                         
   6   5   2       3059.58       3159.89       102.02 o                         
   7   5   2      10612.35       9661.98       221.31 o                         
   8   5   2       3700.73       4122.76       148.70 o                         
   9   5   2       5448.92       4439.34       184.58 o                         
  10   5   2        141.75        195.05        43.77 o                         
  11   5   2       4266.46       4076.13       127.14 o                         
  12   5   2         51.16         54.16        18.47 o                         
  13   5   2       2127.36       2106.74        67.33 o                         
  14   5   2       1521.37       1581.67        82.00 o                         
  15   5   2       2211.48       2231.51        92.59 o                         
  16   5   2        757.46        713.12        34.48 o                         
  17   5   2        984.68        997.69        39.11 o                         
  18   5   2        729.06        704.63        44.60 o                         
  19   5   2        917.39        944.53        61.21 o                         
  20   5   2        211.49        214.23        60.60 o                         
   0   6   2      24692.85      23325.48      1011.29 o                         
   1   6   2       1203.34       1317.80        77.07 o                         
   2   6   2       3068.39       3459.18       333.41 o                         
   3   6   2       1274.66       1199.20        54.03 o                         
   4   6   2       6391.54       6409.20       453.27 o                         
   5   6   2         19.39         49.96        36.34 o                         
   6   6   2       2877.91       2725.88       139.11 o                         
   7   6   2        185.02        289.37        35.54 o                         
   8   6   2        835.90        761.49        49.49 o                         
   9   6   2        429.27        381.19        23.79 o                         
  10   6   2       6295.87       5905.94       139.79 o                         
  11   6   2        141.22        119.73        18.37 o                         
  12   6   2       2837.25       2696.82        82.84 o                         
  13   6   2        117.56         55.08        23.40 o                         
  14   6   2       1725.50       1610.15        50.44 o                         
  15   6   2        414.35        505.41        34.01 o                         
  16   6   2        303.95        347.66        31.16 o                         
  17   6   2         50.24         27.87        22.14 o                         
  18   6   2        123.25        144.60        21.73 o                         
  19   6   2        152.26        138.92        67.33 o                         
   1   7   2        742.06        661.86       107.71 o                         
   2   7   2        882.64        853.38        45.56 o                         
   3   7   2       1560.12       2006.26       137.43 o                         
   4   7   2       6264.23       6624.76       135.93 o                         
   5   7   2       2655.51       2691.80        97.43 o                         
   6   7   2       2061.30       2001.01        84.83 o                         
   7   7   2       1633.21       1720.32       155.89 o                         
   8   7   2       1879.60       2016.24       105.68 o                         
   9   7   2       3856.95       3649.52       115.16 o                         
  10   7   2        334.54        238.67        46.93 o                         
  11   7   2        595.48        699.66        84.57 o                         
  12   7   2        416.54        345.95        31.28 o                         
  13   7   2        141.17        227.26        28.99 o                         
  14   7   2       1355.70       1440.07        71.96 o                         
  15   7   2       2556.42       2522.54       152.47 o                         
  16   7   2        445.24        520.88        31.67 o                         
  17   7   2         39.03         57.37        17.18 o                         
  18   7   2        798.61        744.08       106.84 o                         
   0   8   2       4318.43       4140.13       148.26 o                         
   1   8   2       2411.34       2482.33        76.76 o                         
   2   8   2       7063.44       6577.83       136.22 o                         
   3   8   2       1283.50       1285.70        55.71 o                         
   4   8   2       2361.89       2191.75        71.42 o                         
   5   8   2        112.14         93.96        22.99 o                         
   6   8   2       5528.53       5595.64       142.93 o                         
   7   8   2        313.45        340.37        31.91 o                         
   8   8   2       4278.57       4181.24       157.52 o                         
   9   8   2        717.89        825.60       125.39 o                         
  10   8   2       2833.11       2843.79       132.35 o                         
  11   8   2        979.72        864.86        82.18 o                         
  12   8   2       3073.61       3115.42       129.86 o                         
  13   8   2        261.69        244.28        26.87 o                         
  14   8   2       2088.56       2276.65       114.75 o                         
  15   8   2        498.21        479.95        41.49 o                         
  16   8   2        691.42        729.68        33.90 o                         
  17   8   2        189.35        243.23        25.85 o                         
   1   9   2       2277.93       2659.29        70.34 o                         
   2   9   2       1484.92       1337.77        46.17 o                         
   3   9   2       7776.08       8349.21       169.16 o                         
   4   9   2          7.26          6.80        24.64 o                         
   5   9   2       2936.46       3089.95        80.27 o                         
   6   9   2        292.34        383.59        28.38 o                         
   7   9   2       4486.45       4589.86       203.75 o                         
   8   9   2         57.92        133.38        29.02 o                         
   9   9   2       3534.07       3519.87       209.26 o                         
  10   9   2        380.06        451.42        54.61 o                         
  11   9   2       1781.75       1797.34       102.16 o                         
  12   9   2         48.08        115.50        28.18 o                         
  13   9   2       1523.22       1707.20       227.07 o                         
  14   9   2        203.59        312.95        36.59 o                         
  15   9   2        449.87        540.53        36.30 o                         
  16   9   2        286.39        210.19        52.16 o                         
   0  10   2       3618.67       3776.11       113.42 o                         
   1  10   2       1523.63       1281.08        52.55 o                         
   2  10   2        320.10        485.17        29.77 o                         
   3  10   2       1421.69       1437.86        50.83 o                         
   4  10   2       1344.50       1395.63        64.02 o                         
   5  10   2        145.62        153.48        30.86 o                         
   6  10   2       2128.88       2224.01        87.04 o                         
   7  10   2         21.06         30.62        24.69 o                         
   8  10   2        162.79        163.60        26.52 o                         
   9  10   2       1357.29       1369.39        71.04 o                         
  10  10   2       1330.93       1259.45        80.03 o                         
  11  10   2        489.24        548.20        86.90 o                         
  12  10   2         58.85         78.63        22.89 o                         
  13  10   2        936.74        956.38        76.76 o                         
  14  10   2        514.58        401.41        33.09 o                         
  15  10   2         18.33         21.51        19.68 o                         
   1  11   2        577.28        526.18        33.40 o                         
   2  11   2        200.00        179.11        23.76 o                         
   3  11   2        329.20        323.57        28.90 o                         
   4  11   2        330.18        349.36        26.98 o                         
   5  11   2        539.19        542.08        44.46 o                         
   6  11   2        326.41        314.97        27.62 o                         
   7  11   2        246.26        247.97        26.36 o                         
   8  11   2         40.07         62.45        35.03 o                         
   9  11   2         39.19         77.57        25.05 o                         
  10  11   2        142.51        129.21        23.60 o                         
  11  11   2         44.29         87.50        22.36 o                         
  12  11   2         38.46         42.31        12.57 o                         
  13  11   2         39.06         52.97        12.37 o                         
   0  12   2        980.08       1046.11        63.48 o                         
   1  12   2        251.18        229.04        25.49 o                         
   2  12   2       1038.42       1047.47        56.37 o                         
   3  12   2         18.49         17.78        17.60 o                         
   4  12   2        918.94        984.80        38.79 o                         
   5  12   2         10.33         15.94        17.08 o                         
   6  12   2       1128.28       1141.58        72.85 o                         
   7  12   2          2.60         21.36        17.00 o                         
   8  12   2        354.49        343.95        22.23 o                         
   9  12   2        182.74        125.82        21.52 o                         
  10  12   2        788.87        628.37        28.30 o                         
   1  13   2        550.52        667.25        58.57 o                         
   2  13   2        296.60        262.75        38.07 o                         
   3  13   2       1303.14       1176.95        83.69 o                         
   4  13   2        395.60        327.44        39.13 o                         
   2   0   3      15263.47      17619.55       743.31 o                         
   4   0   3      53974.52      59067.97      1958.85 o                         
   6   0   3      25720.47      26921.60       796.29 o                         
   8   0   3       4166.68       3722.25       206.09 o                         
  10   0   3       1680.62       1927.17       134.23 o                         
  12   0   3        437.17        593.94        35.38 o                         
  14   0   3        695.09        601.01        26.64 o                         
  16   0   3       2665.95       2981.17        78.79 o                         
  18   0   3       2311.05       2229.82        75.23 o                         
  20   0   3        665.65        768.27        56.81 o                         
  22   0   3        481.82        342.88        47.00 o                         
   0   1   3      19059.45      21665.41       751.17 o                         
   1   1   3       3625.60       3840.79        93.48 o                         
   2   1   3      26889.80      28154.30       553.36 o                         
   3   1   3       1249.43       1307.31        39.79 o                         
   4   1   3       5512.64       7302.53       192.76 o                         
   5   1   3       2627.51       2834.69       120.70 o                         
   6   1   3       2236.50       2285.94        71.26 o                         
   7   1   3        924.00       1046.52        92.25 o                         
   8   1   3      11945.04      12429.97       321.53 o                         
   9   1   3       1992.56       2251.53       248.09 o                         
  10   1   3       3774.48       4122.42       158.12 o                         
  11   1   3        851.14        820.40        40.82 o                         
  12   1   3      17437.32      16667.71       279.97 o                         
  13   1   3       1394.25       1345.05        36.40 o                         
  14   1   3        630.47        628.44        20.12 o                         
  15   1   3       1422.87       1448.43        73.87 o                         
  16   1   3       3553.07       3448.55        67.12 o                         
  17   1   3         10.23         31.26        16.22 o                         
  18   1   3       1982.42       1854.67        53.73 o                         
  19   1   3         90.67         93.05        19.23 o                         
  20   1   3        590.92        558.92        31.95 o                         
  21   1   3         90.15         41.33        40.99 o                         
  22   1   3        596.16        512.49        38.47 o                         
   1   2   3      16377.73      16898.85       336.91 o                         
   2   2   3       7883.06       9336.76       193.36 o                         
   3   2   3      16759.13      16948.71       338.13 o                         
   4   2   3       8991.52       9065.77       203.32 o                         
   5   2   3      61948.63      62683.92      1363.73 o                         
   6   2   3       9987.77      10882.93       252.29 o                         
   7   2   3       6331.17       5864.64       270.35 o                         
   8   2   3       1093.84        846.04       100.88 o                         
   9   2   3      22012.71      21094.79       659.71 o                         
  10   2   3        979.36       1242.32        82.07 o                         
  11   2   3       3206.54       3007.29       195.87 o                         
  12   2   3        515.59        642.38        23.00 o                         
  13   2   3       2817.90       2599.24        48.26 o                         
  14   2   3        172.75        216.39        14.83 o                         
  15   2   3      10827.01      10546.00       164.56 o                         
  16   2   3        694.41        842.52        30.28 o                         
  17   2   3        422.67        457.43        27.16 o                         
  18   2   3        366.45        371.33        29.36 o                         
  19   2   3       2398.23       2228.62        76.80 o                         
  20   2   3         72.14         62.19        20.62 o                         
  21   2   3        356.72        313.89        30.19 o                         
  22   2   3         10.21         24.22        18.92 o                         
   0   3   3       6416.21       4423.25       140.48 o                         
   1   3   3      12093.45      13698.99       281.39 o                         
   2   3   3       8508.21       7392.00       170.01 o                         
   3   3   3      34316.79      38447.11       797.92 o                         
   4   3   3      10664.67       8654.05       206.89 o                         
   5   3   3        910.21        607.13        41.98 o                         
   6   3   3      28813.36      28162.71       593.72 o                         
   7   3   3        164.12        476.42        61.78 o                         
   8   3   3       7920.78       6800.13       341.26 o                         
   9   3   3        367.49        395.46        50.04 o                         
  10   3   3       5871.42       5700.94       204.84 o                         
  11   3   3       2669.00       2136.96        50.48 o                         
  12   3   3       3681.33       3407.91        64.16 o                         
  13   3   3       4352.53       4626.15        97.69 o                         
  14   3   3       4870.94       4926.22        91.04 o                         
  15   3   3        666.61        509.95        21.57 o                         
  16   3   3       1344.10       1319.74        45.61 o                         
  17   3   3          0.16         27.12        17.78 o                         
  18   3   3       1277.29       1419.90        50.35 o                         
  19   3   3        365.25        403.50        29.01 o                         
  20   3   3       1631.63       1465.55        55.30 o                         
  21   3   3         21.47          9.67        32.19 o                         
   1   4   3       2674.68       2325.64        66.53 o                         
   2   4   3        399.34        588.63        34.17 o                         
   3   4   3      12347.69      11219.01       247.42 o                         
   4   4   3        300.02        341.56        26.83 o                         
   5   4   3      13929.34      14923.65       398.53 o                         
   6   4   3       4947.93       5304.94       182.93 o                         
   7   4   3       2852.83       2435.45       170.39 o                         
   8   4   3       1434.02       1462.95        63.81 o                         
   9   4   3       4475.37       4302.72       185.59 o                         
  10   4   3       1246.30       1124.43        65.55 o                         
  11   4   3       1255.57       1213.38        36.74 o                         
  12   4   3        493.13        775.97        89.45 o                         
  13   4   3        194.97        231.51        20.28 o                         
  14   4   3         14.76         35.80        16.88 o                         
  15   4   3        331.91        379.17        31.08 o                         
  16   4   3        615.83        635.47        29.06 o                         
  17   4   3       2720.20       2841.75        76.58 o                         
  18   4   3        231.70        288.33        24.71 o                         
  19   4   3          7.76         10.60        20.32 o                         
  20   4   3        171.04        163.39        24.17 o                         
  21   4   3        628.06        550.01        57.24 o                         
   0   5   3        185.53        472.86        73.89 o                         
   1   5   3       3685.62       3742.91       116.52 o                         
   2   5   3      23512.18      25056.41       622.11 o                         
   3   5   3       3792.97       4317.18       130.51 o                         
   4   5   3       2478.41       2649.81       176.10 o                         
   5   5   3        175.43        176.57        52.84 o                         
   6   5   3       1653.11       1897.97        94.35 o                         
   7   5   3        476.96        347.04        32.84 o                         
   8   5   3       3468.42       3334.16       142.55 o                         
   9   5   3       1829.58       1987.41        69.00 o                         
  10   5   3        517.11        400.17        24.81 o                         
  11   5   3        565.97        461.69        24.85 o                         
  12   5   3       2095.01       2137.05        67.86 o                         
  13   5   3       1448.75       1547.01        45.48 o                         
  14   5   3        258.53        262.71        26.04 o                         
  15   5   3        566.58        589.94        37.62 o                         
  16   5   3       1076.18       1118.95        36.98 o                         
  17   5   3        169.27        154.80        23.97 o                         
  18   5   3        401.88        560.37        37.60 o                         
  19   5   3         63.99         70.92        29.70 o                         
  20   5   3        105.59        138.99        41.48 o                         
   1   6   3       8999.15       8295.60       263.97 o                         
   2   6   3         38.32         11.00        31.66 o                         
   3   6   3      14407.92      12727.29       339.57 o                         
   4   6   3       7239.14       7159.65       248.59 o                         
   5   6   3       5396.19       5046.93       179.47 o                         
   6   6   3       7730.66       8102.03       222.57 o                         
   7   6   3       8311.24       7511.49       174.67 o                         
   8   6   3        888.18        807.18        46.33 o                         
   9   6   3       2159.74       1836.66        59.45 o                         
  10   6   3       1508.86       1439.13        59.63 o                         
  11   6   3       5778.94       5683.88       162.25 o                         
  12   6   3        343.53        355.22        25.98 o                         
  13   6   3       1989.37       1955.27        81.79 o                         
  14   6   3        452.23        405.50        27.33 o                         
  15   6   3        739.96        830.97        56.60 o                         
  16   6   3        793.52        801.07        36.96 o                         
  17   6   3       1365.50       1421.19        66.38 o                         
  18   6   3        595.47        581.88        36.15 o                         
  19   6   3        524.20        448.79        35.92 o                         
   0   7   3      22617.40      21063.57       536.39 o                         
   1   7   3         42.77         37.19        24.81 o                         
   2   7   3       2063.70       2153.34        60.97 o                         
   3   7   3         53.83         42.03        23.73 o                         
   4   7   3       9693.52       8998.81       195.42 o                         
   5   7   3        668.26        446.34        33.55 o                         
   6   7   3       5024.05       5078.02       111.14 o                         
   7   7   3        292.89        328.61        23.38 o                         
   8   7   3       1358.34       1199.41        56.71 o                         
   9   7   3       1084.33       1189.03       139.44 o                         
  10   7   3       6522.00       6502.69       208.49 o                         
  11   7   3         15.51         16.17        25.26 o                         
  12   7   3       1200.70       1149.40        48.38 o                         
  13   7   3       1336.79       1233.26        63.91 o                         
  14   7   3       2696.59       2802.17        98.69 o                         
  15   7   3        152.42        148.24        32.87 o                         
  16   7   3        135.45        121.40        22.15 o                         
  17   7   3        402.05        337.03        68.85 o                         
  18   7   3        462.02        434.00        52.32 o                         
   1   8   3       1893.98       2180.03        66.00 o                         
   2   8   3       1578.14       1563.43        47.20 o                         
   3   8   3       1860.00       2046.86        60.02 o                         
   4   8   3       4449.15       4176.29        91.70 o                         
   5   8   3        619.91        709.38        41.68 o                         
   6   8   3        891.55       1088.76        46.42 o                         
   7   8   3       5362.89       5845.36       156.12 o                         
   8   8   3       1876.19       1709.92       135.25 o                         
   9   8   3         34.27         31.90        35.37 o                         
  10   8   3         28.67         23.74        33.78 o                         
  11   8   3        740.62        794.42       102.57 o                         
  12   8   3         35.82         32.66        27.77 o                         
  13   8   3        788.70        748.43        56.49 o                         
  14   8   3        637.29        635.36        48.28 o                         
  15   8   3        329.50        346.31        38.12 o                         
  16   8   3        134.97        160.23        22.12 o                         
  17   8   3        849.45        730.81        75.62 o                         
   0   9   3       4294.90       4196.88       159.70 o                         
   1   9   3       1009.02       1077.37        43.38 o                         
   2   9   3       1534.09       1303.41        64.38 o                         
   3   9   3        963.95       1030.10        40.79 o                         
   4   9   3       1771.79       1682.67        92.05 o                         
   5   9   3        423.50        368.58        30.57 o                         
   6   9   3        442.75        416.89        31.52 o                         
   7   9   3       1656.79       1602.06        92.94 o                         
   8   9   3         82.85         14.43        30.82 o                         
   9   9   3         31.74         49.08        35.72 o                         
  10   9   3       1066.52       1085.84        78.20 o                         
  11   9   3       1223.68       1228.62        79.78 o                         
  12   9   3        429.56        355.72        44.02 o                         
  13   9   3         73.34         98.71        25.50 o                         
  14   9   3          6.52         30.56        44.37 o                         
  15   9   3        750.63        822.54        39.77 o                         
  16   9   3         17.81         30.57        18.07 o                         
   1  10   3       1849.77       1964.91        62.01 o                         
   2  10   3         62.15         75.43        22.50 o                         
   3  10   3       4341.62       4431.58       122.08 o                         
   4  10   3         14.95         14.61        27.51 o                         
   5  10   3         28.19         73.20        25.93 o                         
   6  10   3        128.54        102.60        30.44 o                         
   7  10   3       5395.47       5787.69       232.16 o                         
   8  10   3         71.84        108.57        25.57 o                         
   9  10   3        388.29        367.89        40.25 o                         
  10  10   3          9.82         34.56        28.83 o                         
  11  10   3       1021.82       1130.00        67.57 o                         
  12  10   3         88.97        111.30        22.78 o                         
  13  10   3       1305.49       1506.59        69.00 o                         
  14  10   3        203.82        168.03        17.39 o                         
  15  10   3        142.42         59.35        19.89 o                         
   0  11   3       3721.16       4113.27       197.72 o                         
   1  11   3        386.96        322.28        28.56 o                         
   2  11   3       1279.64       1355.85        48.87 o                         
   3  11   3        298.36        264.74        27.63 o                         
   4  11   3       3382.05       3554.74       108.46 o                         
   5  11   3        327.52        327.71        31.69 o                         
   6  11   3       1965.27       2133.35        79.45 o                         
   7  11   3        563.54        502.63        29.69 o                         
   8  11   3        900.51       1044.68        67.91 o                         
   9  11   3        427.86        331.22        32.48 o                         
  10  11   3       1000.87       1155.82        63.37 o                         
  11  11   3       1065.96        990.19        68.84 o                         
  12  11   3        392.55        327.81        50.18 o                         
   1  12   3        597.25        618.47        34.62 o                         
   2  12   3         39.89         51.39        19.51 o                         
   3  12   3        599.79        635.95        30.37 o                         
   4  12   3        563.10        543.17        29.63 o                         
   5  12   3       1091.12       1149.07        66.00 o                         
   6  12   3         84.64         72.36        20.52 o                         
   7  12   3        228.54        224.20        22.41 o                         
   8  12   3        769.56        699.20        31.11 o                         
   9  12   3        690.72        660.25        39.04 o                         
  10  12   3         15.08         16.15        20.84 o                         
   0  13   3        308.52        267.77        37.16 o                         
   1  13   3         63.74         58.66        18.42 o                         
   2  13   3        192.23        171.74        22.64 o                         
   3  13   3        110.30        184.81        31.74 o                         
   4  13   3        205.05        184.83        30.35 o                         
   5  13   3         76.75         70.75        21.68 o                         
   0   0   4      87628.30     104319.63      3490.89 o                         
   2   0   4     197876.22     220852.77      5719.41 o                         
   4   0   4      43008.44      45048.04      1295.31 o                         
   6   0   4      11268.01      11698.33       359.70 o                         
   8   0   4      22631.85      22581.81      1786.80 o                         
  10   0   4       2283.52       2007.52        79.95 o                         
  12   0   4      18878.21      17409.49       423.45 o                         
  14   0   4        211.51        201.25        23.48 o                         
  16   0   4       4459.61       4180.39       134.33 o                         
  18   0   4        508.71        468.96        35.87 o                         
  20   0   4       3621.25       3236.33       223.11 o                         
  22   0   4       1301.36        972.53        77.46 o                         
   1   1   4      12664.25      12799.06       270.51 o                         
   2   1   4        856.66        869.34        32.57 o                         
   3   1   4      10226.04      11737.56       290.44 o                         
   4   1   4       6798.97       6315.34       169.26 o                         
   5   1   4      30394.50      31086.11       647.60 o                         
   6   1   4      19089.23      20582.57       436.29 o                         
   7   1   4       5598.23       5735.30       195.54 o                         
   8   1   4       4809.29       4427.77       111.05 o                         
   9   1   4      11162.01      11241.31       327.56 o                         
  10   1   4       4551.87       5156.02       170.37 o                         
  11   1   4       3844.11       3624.29       108.82 o                         
  12   1   4       1416.20       1274.78        48.66 o                         
  13   1   4       2315.38       2135.66        74.58 o                         
  14   1   4        294.41        230.39        26.56 o                         
  15   1   4        721.18        574.64        27.93 o                         
  16   1   4       1924.76       2129.39        50.73 o                         
  17   1   4        265.14        266.26        23.48 o                         
  18   1   4        226.53        219.25        24.67 o                         
  19   1   4        657.97        731.11        40.07 o                         
  20   1   4        366.24        453.93        48.00 o                         
  21   1   4         75.65         71.85        32.09 o                         
  22   1   4         14.14         24.65        20.18 o                         
   0   2   4       6311.30       6630.79       250.87 o                         
   1   2   4       1665.05       1466.47        47.91 o                         
   2   2   4       4799.91       5874.68       128.09 o                         
   3   2   4      10322.93      11881.43       242.32 o                         
   4   2   4       4023.27       3346.14        75.76 o                         
   5   2   4       7356.26       8694.56       451.71 o                         
   6   2   4        137.17        114.37        20.55 o                         
   7   2   4       2425.88       2554.76        85.50 o                         
   8   2   4       3406.44       3800.05       125.74 o                         
   9   2   4       7113.35       8258.62       294.33 o                         
  10   2   4        318.88        241.47        34.55 o                         
  11   2   4       5060.52       4597.38       163.86 o                         
  12   2   4       1319.21       1308.48        34.14 o                         
  13   2   4       2599.76       2681.12        59.77 o                         
  14   2   4        920.42        840.61        28.19 o                         
  15   2   4        448.31        438.89        54.36 o                         
  16   2   4        387.01        414.27        56.31 o                         
  17   2   4       1027.79       1074.63        38.92 o                         
  18   2   4        359.32        318.03        39.44 o                         
  19   2   4        605.01        547.33        67.68 o                         
  20   2   4          0.12         -3.09        35.64 o                         
  21   2   4         86.66         24.97        28.30 o                         
  22   2   4        109.99         64.69        23.28 o                         
   1   3   4       6109.05       6641.19       154.31 o                         
   2   3   4       3629.58       4291.72        94.04 o                         
   3   3   4       1708.70       2328.12       127.43 o                         
   4   3   4       4954.20       5088.33       111.47 o                         
   5   3   4      15732.60      14408.08       302.39 o                         
   6   3   4         25.55         80.82        16.26 o                         
   7   3   4        121.39        191.19        41.58 o                         
   8   3   4       3593.72       3580.31       159.76 o                         
   9   3   4       4285.82       3711.72       220.79 o                         
  10   3   4       2049.54       2293.92       185.24 o                         
  11   3   4        291.58        304.12        23.17 o                         
  12   3   4       1097.92       1041.79        60.33 o                         
  13   3   4       1796.85       1881.69        65.63 o                         
  14   3   4        889.41        903.46        34.88 o                         
  15   3   4       1738.09       1803.01        49.23 o                         
  16   3   4        556.40        632.41        37.37 o                         
  17   3   4         57.40         45.56        20.27 o                         
  18   3   4        231.76        205.19        26.73 o                         
  19   3   4       1589.15       1577.98        62.84 o                         
  20   3   4         35.59         19.45        20.36 o                         
  21   3   4         12.67          3.36        22.09 o                         
   0   4   4      26100.52      27768.49       745.80 o                         
   1   4   4      13372.34      12801.10       273.48 o                         
   2   4   4      24869.33      23282.61       471.71 o                         
   3   4   4       5626.58       6049.26       150.31 o                         
   4   4   4       7895.25       7017.18       217.72 o                         
   5   4   4       1461.23       1428.37        47.67 o                         
   6   4   4      27234.68      26932.13       552.21 o                         
   7   4   4        702.21        648.61        65.85 o                         
   8   4   4       7707.38       6636.41       221.43 o                         
   9   4   4       3943.48       4264.22       145.12 o                         
  10   4   4       5271.35       5057.49       115.98 o                         
  11   4   4       2078.49       1787.76        52.56 o                         
  12   4   4       4865.90       4567.38       106.31 o                         
  13   4   4        976.41       1213.57        48.71 o                         
  14   4   4       1834.39       1941.57        70.66 o                         
  15   4   4        761.42        703.13        29.94 o                         
  16   4   4       2887.16       2834.61        77.08 o                         
  17   4   4         29.68         43.05        19.22 o                         
  18   4   4       1121.11       1236.26        54.70 o                         
  19   4   4         28.97         38.96        18.33 o                         
  20   4   4        774.43        617.91        71.13 o                         
  21   4   4         25.46         30.51        32.02 o                         
   1   5   4       5403.54       4253.92       114.04 o                         
   2   5   4       1186.99       1551.90        58.43 o                         
   3   5   4      25532.46      22513.90       492.65 o                         
   4   5   4       4729.84       5037.80       129.46 o                         
   5   5   4       1607.71       1220.75        72.30 o                         
   6   5   4       7289.24       7688.23       214.72 o                         
   7   5   4      11702.38      10033.98       247.75 o                         
   8   5   4        607.53        699.63        35.93 o                         
   9   5   4       3304.08       3094.25        91.23 o                         
  10   5   4       1551.44       1543.58        95.93 o                         
  11   5   4       3640.97       3204.37       109.82 o                         
  12   5   4        446.67        480.67        47.35 o                         
  13   5   4       2696.63       2758.53        70.24 o                         
  14   5   4        142.51        189.09        19.23 o                         
  15   5   4        285.47        284.91        21.96 o                         
  16   5   4       1113.67       1138.60        56.39 o                         
  17   5   4       2552.86       2592.80        74.07 o                         
  18   5   4         45.00         72.60        20.27 o                         
  19   5   4         40.95         84.54        48.64 o                         
  20   5   4        228.94        160.52        39.86 o                         
   0   6   4       9691.52       9635.63       389.60 o                         
   1   6   4       2961.84       3097.39       128.72 o                         
   2   6   4        636.97       1174.45       179.92 o                         
   3   6   4        161.90        232.58        37.38 o                         
   4   6   4       4341.69       4131.12       150.75 o                         
   5   6   4        592.08        482.11        40.99 o                         
   6   6   4        602.40        576.89        46.96 o                         
   7   6   4        317.02        265.94        24.86 o                         
   8   6   4         93.99        112.96        23.27 o                         
   9   6   4        151.98        228.95        27.41 o                         
  10   6   4       1020.64        904.87        34.58 o                         
  11   6   4       3857.10       3606.42        82.39 o                         
  12   6   4        647.24        669.17        53.93 o                         
  13   6   4        100.83        122.27        20.10 o                         
  14   6   4       2954.42       2956.51        84.51 o                         
  15   6   4        237.67        214.32        22.20 o                         
  16   6   4         98.07         92.32        20.45 o                         
  17   6   4         70.24        108.69        36.63 o                         
  18   6   4        253.59        253.91        32.67 o                         
  19   6   4        165.01         91.92        34.46 o                         
   1   7   4       3065.03       2846.99       217.74 o                         
   2   7   4        363.18        452.49        29.60 o                         
   3   7   4       1162.27       1100.20       104.97 o                         
   4   7   4       6014.50       5861.95       127.54 o                         
   5   7   4       1178.62       1002.21       103.95 o                         
   6   7   4       1880.20       2005.65        66.39 o                         
   7   7   4       1538.84       1525.94        83.41 o                         
   8   7   4       1234.21       1249.07        67.87 o                         
   9   7   4        294.25        362.70        47.43 o                         
  10   7   4        260.06        313.45        46.22 o                         
  11   7   4        233.89        327.37        75.85 o                         
  12   7   4        636.71        630.68        34.25 o                         
  13   7   4       1350.71       1559.26        92.13 o                         
  14   7   4        433.22        478.33        32.12 o                         
  15   7   4        448.43        461.25        37.63 o                         
  16   7   4        283.28        264.25        45.73 o                         
  17   7   4        837.33        773.08       191.72 o                         
  18   7   4        288.92        219.30        25.84 o                         
   0   8   4      13505.19      12535.52       313.47 o                         
   1   8   4        361.83        390.59        28.48 o                         
   2   8   4        574.00        515.20        31.16 o                         
   3   8   4        474.84        478.60        33.34 o                         
   4   8   4       7805.00       7439.18       160.81 o                         
   5   8   4        298.35        299.86        30.66 o                         
   6   8   4       4323.58       4344.54       121.13 o                         
   7   8   4        428.28        522.02        33.32 o                         
   8   8   4       1658.52       1672.28        93.64 o                         
   9   8   4          9.60         34.58        32.37 o                         
  10   8   4       6228.51       5748.53       292.87 o                         
  11   8   4        323.60        395.80        47.29 o                         
  12   8   4        372.89        452.53        46.27 o                         
  13   8   4        465.44        412.27        30.88 o                         
  14   8   4       2460.66       2889.65       272.85 o
[truncated: 229,636 more chars]
